# Supplementary material for: ASCOT identifies key regulators of neuronal subtype-specific splicing
Source: Nat Commun. 2020 Jan 9;11:137. doi: 10.1038/s41467-019-14020-5 (PMC6952364; doi:10.1038/s41467-019-14020-5)
Supplement: Supplementary file 3 — Supplementary Data 1 [file 41467_2019_14020_MOESM3_ESM.xlsx]

## Sheet: Supplemental Excel File 1
Gene Symbol	Exon Location (mm10, mouse)	Brain	Skeletal Muscle	Heart	Lung	Stomach	Spleen	Colon	Liver	Kidney	Pancreas islet	Mammary gland	Ovary	Testes	Rod Photoreceptor (p28)	SST interneurons (cortex)	PV interneurons (hippocampus)	Motor neurons (Hb9+, embryo)	DRG neurons	Olfactory sensory neurons (Omp+)	Hair cells (Atoh1+, cochlea)	Purkinje cells (cerebellum)	Pyramidal neurons (Thy1+, cortex)	Pyramidal neurons (hippo - proximal CA1)	Pyramidal neurons (hippo - distal CA1)	Pyramidal neurons (hippo - superficial CA1)	Pyramidal neurons (hippo - dorsal CA1)	Pyramidal neurons (hippo - dorsal CA1, postsubiculum-projecting)	Pyramidal neurons (hippo - intermediate CA1)	Pyramidal neurons (hippo - ventral CA1)	Pyramidal neurons (hippo - ventral CA1, amygdala-projecting)	Pyramidal neurons (hippo - ventral CA1, nucleus accumbens-projecting)	Pyramidal neurons (hippo - deep CA1)	Pyramidal neurons (hippo - dorsal CA3)	Pyramidal neurons (hippo - ventral CA3)	Granule cells (hippo - dorsal DG)	Granule cells (hippo - ventral DG)	Oligodendrocyte precursor cells (cortex)	Newly formed oligodendrocytes (cortex)	Myelinating oligodendrocytes (cortex)	Astrocytes (cortex)	Microglia (cortex)	Microglia (spinal cord)	Endothelial cells (cortex)	Quadriceps	Gastrocnemius	Heart ventricle (p90)	Hematopoietic stem cell (bone marrow)	Dendritic cells (spleen)
Unc13b	chr4:43254307-43254345	0	0	0	0	0	0	0	0	0	0	0	0	0	82.3607	-1	-1	0	0	0	0	0	-1	0	0	0	0	0	0	0	0	0	0	0	0	0	-1	0	0	0	0.993351	0	0	0.367647	0	0	0	0	-1
Adgrv1	chr13:81505652-81505678	0	-1	-1	-1	-1	-1	-1	-1	0	0	-1	0	-1	95.0619	-1	-1	0	-1	-1	0.479721	-1	-1	-1	-1	-1	-1	-1	-1	-1	-1	-1	-1	-1	-1	-1	-1	0	0	-1	-1	-1	-1	-1	-1	-1	-1	-1	-1
Amph	chr13:19101902-19101910	0.129621	0	-1	0	0	0	0	-1	0	0	0	0	0	96.059	0	0.102092	0	0.0356531	0.487601	0.103848	0.0170208	0	0.13227	0	0	0.0611924	0	0	0	0.0845939	0	0.356988	0	0.19523	0	0.171845	0	0	0	0	0	0	0	0	-1	0	-1	-1
Hcn1	chr13:117971926-117971974	0	0	0	0	-1	-1	0	-1	-1	0	0	0	0	64.9251	0	0.00870649	0	0	0	0	0.0161125	0.847373	0	0	0.0277689	0	0	0	0	0	0.078653	0	0	0	0	0	-1	-1	0	0	-1	0	-1	-1	-1	0	-1	-1
Doc2b	chr11:75785517-75785543	0.561753	0	-1	-1	-1	0	0	0	0	0.49505	0	0	0	95.2984	-1	-1	0	0	-1	0	0	-1	0	0	0.306699	0.155297	0	0	0	0	0	0	-1	0	0	0	0	-1	-1	-1	0	-1	-1	0	-1	-1	-1	-1
Cep290	chr10:100495641-100495661	0	0	-1	0	-1	0	0	0	0	0	0	0	0	99	0	0	0	0	0.209188	0	1.19761	0	0	0	0	0	0	0	0	0	0	0	0	1.56253	0	-1	0	0	0	0	-1	0.806468	0	-1	-1	0	-1	0
Atp1b2	chr11:69601924-69602330	0.499406	0.616039	0	0	0	1.30895	0	-1	0.297563	0	2.89849	0	0.40079	95.5416	0	0	0	0.140831	0	0.078087	0.0314595	0	0	0	0	0	0	0	0	0.1357	0	0	0	0	0	0	0.0573897	0	0	0	0	0.228082	0	0	0.373	0	0	-1
Erp44	chr4:48220044-48220100	0	0.0521879	0	0	0	0.167989	0	0.0876751	0.0212654	0.00937871	0	0	0.0866854	36.6666	0.186725	0.446464	0.509342	0.319522	1.70903	0	0.0887957	0	0	0	0	0	0	-1	0	0	0	0	0	0	0	0	0	0	0	0.128555	0	0	0	0.248738	0	0.192	0	0
Man2a2	chr7:80355988-80356062	0	0.180081	0	0	0	0.286622	0	0	0.156187	0.0955385	0	0	0.0624065	82.8471	0	0	0	0	0	0	0.0547902	0	0	0	0	0	0	0	0	0	0	0	0	0	0	0	0	0	0	0.0615536	0	0	0	0.318612	0	0	0	0
Dmd	chrX:84526910-84526945	0	0	0	-1	-1	-1	0	-1	0	0	0	0	0	93.8563	0	0	0	0	8.21041	-1	0.0944065	-1	0	0	0	0	0	0	0	0	0	0	0	0	0	0	0	0	0	0	-1	0	-1	0.048342	0.0965	0.028	-1	-1
Cask	chrX:13524825-13524851	0	0	0	0	0	0	0	0	0	0.163247	0	0	0	96.7303	0	0	0.525627	0	0	12.3993	0	0	0	0	0	0	0.50499	0	0	0	0	0	0	0	0	0	0	0.300075	0	0	0	0	0	0	0	0	0	0
Efr3a	chr15:65857901-65857951	0.0603595	0.301181	0	0	0	0	0	0	0.247624	0.0803918	0.101477	1.087	0	94.9098	0	0	0	0	0.405677	0	0.0668897	0	0	0	1.00664	0	0	0	0	0	0	0	0	0	0	0	0	0	-1	2.59789	0	0	0.442381	0.216939	-1	0.295	0	0
Prom1	chr5:44012499-44012516	0.37588	0	-1	0	0	-1	1.07532	0	0.467209	0.547376	2.53967	0	0.194373	98.0054	-1	-1	6.66667	1.36779	0	0	0	-1	-1	-1	-1	-1	-1	-1	-1	-1	-1	-1	-1	-1	-1	-1	0	0.420678	0	0	0	0	0.0667034	0	0	0	-1	-1
Wdr47	chr3:108633762-108633794	0.063053	0	0	0	-1	0	0	0	0	0.285408	0	0	0	67.5075	0	0	0.130387	0.225822	7.54953	0	0	0	0	0	0	0	0	1.06387	0	0	0	0	0	0	0	0	0	0	0	0	0	0.847458	0	0	0	0	0	0
Nap1l4	chr7:143541579|143541460-143541603	0.227689	0.0711371	0	0	0	0.0856604	0.220152	0	0	0.124923	0	0	0.0906413	30.0273	0.396825	0	0.477965	0.712842	0.267745	0	3.77383	0	0	0	0	0	0	0	0	0	0	-1	0	1.24353	0	0	0	0	0.0894428	0	0	0.255734	0	0	0	0	0	0
Slc17a7	chr7:45169511-45169585	0.201552	0	0	0	-1	-1	-1	-1	0	0	0	-1	-1	84.6217	-1	0	0	0.594961	-1	0	0.17298	0	0	1.97223	0.210963	0	0	0	0.576977	0.227285	0.0871777	0.496924	0.426856	0.0476069	0.224285	0.602285	0	0	0	0	0	-1	0	-1	-1	3.409	-1	-1
Ykt6	chr11:5960427-5960441	1.53095	0	0	0	0	0	0	0	0	0.0987679	0	0	0	44.4752	0	0	0.566622	1.96369	0	0.128934	3.26434	0	0	0	0	1.56241	0	0	0	0	0	0	4.05414	2.00909	0	0	0.112885	0.0896505	0.255867	0	0	0	0	0	0	0	0	0
Slc4a7	chr14:14747733-14747792	6.32929	0	0	0	0	0	0.174972	0	0	0.45411	0.245769	0	0.415928	68.6497	-1	-1	5.59206	0	0	7.35804	2.32558	0	2.5001	0	0	0	0	0	0	0	0	0	0	1.83669	0	0.704282	0.549346	1.13637	0	0.62505	0	0	0	0	0	0	0	0
Kctd5	chr17:24053272-24053330	0.365841	1.5385	0	0.862	0	1.88562	0.992267	0.617222	0.640957	0.120844	1.2605	0	0.249952	74.1941	-1	0	0.471459	0.779794	17.0752	0.430783	3.83487	0	0	0	0	0	0	0	0	0	-1	-1	-1	0	0	0	0.278362	0.109869	0.389167	0.0608273	0	0.833333	0.176707	0	0	0	0	0
Madd	chr2:91172327|91170835-91172335	3.83888	0	0	-1	0	0.547904	0	0.862069	0	0.0613728	0.769223	0	0	99	-1	0	0.428075	0	2.63617	0	1.56578	0	6.97672	0	0	0	0	0	0	6.83156	0	0	0	0	0	-1	0.840412	0	-1	0	2.23463	0	1.61298	0	0	0	-1	0
Brms1l	chr12:55840469-55840494	0	0.432477	0	0	0	0.16025	0.769262	0	0	0.0345574	0.152433	0	0	62.7567	0	0	0	0	16.4356	0	1.7561	0	0	0.431751	0	0.153426	12.7507	0	0.476143	0	0	0	0	0	0.224202	0	0	0	0	0.460783	0	0.515464	0	0	0	0.08	0	0
Nup85	chr11:115572736-115572759	3.88671	0	0	0	0	0	0	0	0	0.071139	0	0	0	45.7665	14.9615	0	1.52588	0.854132	0.362454	0.295802	5.51657	-1	0	0	0	0	0	0	0	0	0	0	0	0.581302	0	0	0	0	0	0	0	0	0	0	0	0	0	0
Fn3krp	chr11:121423310-121423411	0.733784	0	0	0	0	0.497604	0	0.274739	0.319454	0	0	0	0.485417	34.2334	0	0	1.85954	0	2.31015	0.369347	2.73882	0	0	0	0	0	0	-1	0	0	0	0	0	0	0	0	0	2.43902	0	0	0	0	0	0	-1	1.0415	0	0
Farp2	chr1:93617298-93617318	2.49975	1.56244	0	0	0	0	2.43658	2.04088	0	0.528169	0	0	0	99	-1	-1	0	0.574655	20.5299	0	0	-1	-1	-1	-1	-1	-1	0	-1	-1	-1	-1	0	0	0	-1	0	0	0	0	0	0	0	0	0	2.857	-1	0
Rims2	chr15:39586534-39586785	0	-1	-1	-1	-1	-1	-1	-1	0	0.0383149	0	-1	2.94723	86.4865	0	0	0	5.55038	0	1.05013	0.0887109	-1	-1	0	0	0	0	0	0	0	0	0	0	0	0	0	0	4.35403	0	0	0	0	-1	0	-1	-1	-1	-1
Kif1b	chr4:149195473-149195499	0.49293	0.663306	0	0	0	0	0	0	0	0.355022	0	0	0	86.3565	0	0.176	1.55755	0.0811304	0	0.664623	0.410611	-1	1.38511	0.933313	0	0.736159	0	5.67998	0.473898	0	0.121311	0	0.38801	0.241993	4.97801	20.722	0.170717	0.497235	0.108824	0.4232	0	0	0	3.01707	0.769	1.5125	0	0
Camsap1	chr2:25953915|25953903-25953974	0.242014	0.24511	0	0	0	0	0	0	0	0.430044	0.636965	1.31566	0.22908	93.8009	-1	0	2.67048	0.602885	39.1135	3.94618	0.0382879	0	0.324649	0	0	0	0	0	0	0	0	0	0.549478	0	0	0	0	0	0	8.96577	0	0	0	0	0	0	0	0
Kif1b	chr4:149205686-149205886	0.776802	0.722086	11.3145	0	0	0	0	0	0	0.0213854	0.0816324	2.0409	3.74716	72.6759	-1	0.123276	0.883049	0.0729749	2.26031	0.412389	0.45383	-1	0	0	0	0.0571086	0	0.526382	0	0	0	0	0.138279	0.145004	0	0	1.90243	1.52988	1.0123	3.69087	0	0	0	0	0.413	1.8975	0	0
Amph	chr13:19118424-19118912|19119875	0.55444	0	-1	0	0	0	0	-1	0	0.101484	0	-1	0.943321	92.7963	8.15376	12.4144	0.112824	0.566731	11.285	0	0.53138	0	0	2.58609	0.581395	0.840336	0	0	0	0	1.06385	9.84127	0.763321	0.46729	-1	0	1.08708	0.638179	0	3.94487	0	0	0	0	-1	0	-1	0
Actr3	chr1:125408782-125408901	0.78125	0	0	3.39	0	0.1255	1.40199	0	0	1.40762	-1	0.740778	0	71.8181	1.16278	1.38894	0.891768	0.304985	15.4685	0.111475	0.117407	0	0.276249	0	0	0	0.320513	0	0	0.984629	0.909164	0.168811	0.248833	0	0.446509	0	0.504976	0	0	0	0	-1	0.270097	-1	0	0.1415	0	-1
Bdh1	chr16:31445346-31445433	4.3583	1.02031	0.966	0	0	0	0.461819	0.463218	0.981488	0.603157	2.27265	0	0.520724	45.3961	1.07532	-1	1.40217	4.41806	0.554838	0	2.39931	2.0001	0	0	0	-1	0	0	0	0	0	0	0	0	-1	-1	1.10362	3.92726	6.01195	0.0861724	0	0.446437	0	0	0.7145	0.6225	-1	0
Gss	chr2:155576955-155576971	0.667728	0.549511	0	0	0.939	1.08713	0.170546	0.286347	0.205003	0.512648	0.994418	0	0.347222	26.265	0	0	3.93697	0.177836	0.594967	0	0	0	0	0	0	-1	-1	-1	-1	0	-1	0	0	0	0	-1	0	0.566066	0.102879	0	0	0	0	0	0	0.6805	-1	-1
Cltc	chr11:86713425-86713436	1.19908	2.06611	1.1715	1.3275	0	1.30072	2.66548	0.840266	0.830799	0.137236	1.37854	0	0.789447	47.1011	0	3.02969	0.533443	0.631991	0.289571	2.62284	1.12352	0	0	0.220273	0.150514	0.674688	9.57201	0.649455	0.649552	0	0	1.55937	0.494231	0	0	0	0.0697256	0.180433	0	0.0798278	0	0	0.0361473	0	0.154	0.2855	0	0.728092
Gramd1b	chr9:40330585-40332683	2.21046	1.42857	1.064	0	0	0.714057	0	0	0.0666883	0	0.645142	0	0.089959	97.0111	2	2.73442	0.934603	28.751	0	0	30.6337	0	0.185226	0.49925	0.0649987	0.42197	0	0.191569	0.704437	0	0	0.368324	1.11608	1.50293	0.357018	0.729455	0.40663	0	0	0	0	1.21951	0	0	0	0	0	0
Ints13	chr6:146561594-146561617	7.50481	0	0	0	0	0	0	0	0	0.834371	0	0	0.692413	89.0241	3.67069	-1	4.70836	3.54389	28.8316	18.8301	18.4165	0	-1	-1	0	0	0	0	0	0	-1	0	0	-1	0	0	0.971068	0	0	0	0	0	1.41177	0	0	0	0	0
Plekhg3	chr12:76563500-76563521	1.90476	0	-1	0	0	0	0	0	0.20662	1.76279	0	0	0	99	-1	-1	-1	45.9785	0	0	16.2785	-1	0	-1	-1	-1	-1	-1	-1	-1	-1	-1	-1	-1	-1	-1	0	0	0.2858	0	0	-1	0	0	0	-1	0	0
2210016L21Rik	chr5:114946610-114946618	2.65207	0.847623	0	0	0	0	0	0	0.3474	0.799183	0.177323	0	0	44.7841	1.07944	16.1272	4.4339	3.17577	4.37317	0.824735	4.45493	0	0.598898	0	0.600672	0.470717	0	0	0	0	0	0.749063	3.60807	4.68281	0	0	2.66974	0.220264	0.948357	0.471774	0	0	0	1.13642	1.389	0	-1	0
Bsg	chr10:79708697-79709044	0.408052	0.393754	0.2445	4.0995	0.505	2.2159	1.46308	1.86985	1.53481	3.26701	1.16638	0	0.0550941	96.4078	0	0	0.1147	7.19079	10.957	0.905896	0.554177	0	0	0.282424	0	0	0	0	0.724638	0	0	0	0	0	0.549396	0	0.0813147	0.136209	0.300111	0.481229	0.34958	0	0.350247	0.150757	0.463	0.1285	9.86842	2.50005
Stxbp5	chr10:9796938-9797021	2.6531	0	-1	0	0	0	0	0	0.909077	0.204548	0.357107	0	10.7729	51.6968	0	0	29.619	2.61708	-1	0.442527	2.42588	0	0	0	0	0	0	0.892857	0.80646	0	0	0	0	0	0	0	1.3763	33.7561	-1	1.29879	0	0	0	0	0	2.564	0	0
Ttc8	chr12:98937120-98937149	2.81862	5.55571	0	0	-1	0	0	2.98502	1.1574	1.63817	0	7.57568	0.36761	98.7921	2.56421	1.28206	2.67856	1.06388	89.7347	0.387023	5.44637	0	1.21937	0.980294	1.51511	0.49505	2.85717	0	0	-1	0	0	0	0.78125	0	1.51503	1.5152	0	-1	1.4343	0	2.96139	1.72479	0	0	-1	0	0
Cc2d2a	chr5:43728271-43728291	11.8049	38.2623	0	0	0	0	0	0	0	0.0265648	0	0	-1	98.7259	0	-1	0	4.41715	58.2314	0	17.7615	0	0	0	0	0	0	0	0	0	0	0	0	-1	4.87793	0	0.423771	0	0	1.85607	0	0	0	25.6409	-1	12.6065	-1	0
Ttc7b	chr12:100445956-100445979|100445974	9.02772	0.323279	0.5815	0.532	0	0	0	0.390715	0.163866	0.356313	0	0.373015	0	92.0879	-1	54.4567	0.122893	37.4452	37.6529	0.17914	32.9145	-1	0	0	0	1.26585	0	1.78571	7.84615	0	0	2.33657	0.94965	0.73857	4.85725	0	0	0.41319	0	0.40975	0	-1	0.176886	0.335643	0.255	0.5925	1.47059	0
Impdh1	chr6:29201888-29201904	4.42423	0	0	0.088	0	1.1806	1.4565	0	1.81833	3.76997	0.499637	0	0	96.3021	23.0433	-1	3.89214	6.72072	82.1461	11.5617	10.5098	0	0	0	0	0	0	0	0	0	0	-1	-1	0	0	0	0	0	0	0	0	0	0	0	0	0	2.84835	0
Msi2	chr11:88368212-88368235	13.8083	0.984928	0.833	1.667	0	0.238117	0	0	0	2.05151	1.19569	1.11158	0.406207	92.7616	-1	0.821568	1.39773	4.42854	95.1456	12.3408	3.59112	0	0	0	-1	0	0	-1	0	0	0	-1	0	2.84837	0	0	1.883	0	4.03651	8.19509	2.58073	-1	2.38373	1.14552	3.1795	1.01	8.79791	0
5530601H04Rik	chrX:105069114-105069146	1.86052	0	0	0	0	0	0	0	0	0.164396	0	0	0	40.2772	17.4272	0	0.666817	4.80021	16.4213	0	20.6493	9.30491	2.06393	-1	-1	0	-1	0	0	0	0	-1	-1	-1	0	0	0	4.09697	1.45999	0	0	0.998871	0	8.91263	0	3.8515	0	0
Gpbp1l1	chr4:116578193-116578261	0.656943	0	0	1.316	0	0.576339	0	0.510159	0	0.306192	0.49165	0	0	20.5531	0	0	3.02043	0.274673	1.1696	2.43118	1.118	-1	0	0	0	0	0	1	0	0	0	0	8.99572	0	3.72112	0	0	0	0	2.38086	0	0.171828	0.643106	0	0	0.25	0	0
Coa7	chr4:108329188-108329218	0.884889	5.10387	0	0	0	0	2.13527	0.613027	0.274977	0.864591	1.81682	0.265963	1.63938	32.7955	6.95184	0	0.884992	0	0.753739	0.31046	0	0	0	0	0	0	0	0	-1	-1	0	-1	0	0	0	0	0	0	0	1.25008	3.63636	0.603219	1.35765	4.04038	-1	0.831	0	-1
Atp11a	chr8:12851633-12851656	6.34035	2.97075	0.49	0.445	0	1.4927	-1	1.6665	1.02412	0.654749	0.345892	2.2473	0.27167	99	-1	-1	3.57146	2.09656	8.57937	56.485	51.6904	-1	-1	-1	-1	-1	-1	-1	-1	-1	0	-1	-1	-1	-1	0	5.38902	2.45626	5.00004	3.43977	0	3.12498	1.7544	0	1.6665	0.49	0	0
Kmt2d	chr15:98836581-98836628	0.155247	0.315446	0	1.852	0	2.20522	4.09596	1.5211	0.855918	1.77032	2.00477	7.69029	31.976	58.6421	0	0	0	1.3314	0	7.80958	0	-1	0	0	0	0	0	0	0	0	-1	0	0	0	0	0	0.98998	2.15038	0	1.97947	0	0	0.806403	0	0	0.3245	3.22575	2.54235
Taf1	chrX:101540555-101540569	0.645968	0	0	-1	-1	5.13132	-1	0	-1	1.47973	3.28095	0	0	76.883	0	0	0	1.63357	37.3243	0	0.620123	0	0	0	0	0	0	0	0	0	0	-1	4.2188	0	0	0	2.45093	1.16274	-1	3.95594	-1	2.93567	0	-1	0	1.7645	-1	0
Cc2d2a	chr5:43716937-43716951	12.0966	6.96417	0	0	-1	0	0	0	0	0	0	0	0	96.9423	0	0	-1	0	0	0	12.3711	0	0	12.9629	26.6666	28.1214	0	-1	-1	21.8288	-1	53.9545	16.7556	2.46889	24.1688	0	0.80004	1.38881	0	0	0	0	0	5.4346	0	1.058	0	-1
Unc13b	chr4:43169968|43166668-43178334	0	0	0	0	0	0	0	0	0	2.17392	1.78568	-1	-1	93.9639	-1	-1	1.03369	4.89264	10.1124	1.30729	-1	-1	-1	-1	-1	-1	-1	-1	-1	-1	-1	-1	-1	-1	-1	-1	0	-1	-1	0	-1	0	4.37515	-1	0	-1	0	0
Rnf145	chr11:44562074-44562082	5.18223	2.06179	0	0.859	0	2.0853	1.49681	1.16957	1.81902	0.27104	0.62496	0	2.47515	21.5384	0	5.60603	0.165265	3.99215	0.362396	0.133143	4.2683	0	1.76997	2.27286	0.370356	1.9904	0	0	0	0	-1	1.75442	2.8572	0	0	-1	0.126308	0.297723	0	0	0.805791	1.33136	0.696804	0	0	0	0	0.704278
March1	chr8:66386809-66387561	3.01231	-1	-1	8.3335	0	10.0593	-1	-1	-1	3.82284	-1	-1	-1	82.514	-1	-1	1.36992	-1	-1	-1	-1	0	0	0.892875	2.36686	0.787429	1.49251	0	0	0	-1	-1	9.49084	2.97098	0	0	0.574655	-1	0	-1	16.638	6.01915	-1	7.2769	0	-1	-1	6.31904
Gm42902	chr5:107396266-107396362	0	0	-1	0	-1	-1	-1	-1	-1	0	-1	0	1.31586	-1	30.8379	0	0	0	0	0	0	0	0	0	0	0	0	0	0	0	0	0	0	1.49249	0	0	0	0	0	-1	-1	0	0	-1	-1	-1	-1	-1
Gabbr2	chr4:46734882-46735017	0.0812402	0	-1	-1	-1	-1	-1	0.326778	-1	0.045005	0	-1	0	0	29.508	0.191596	0	0.119516	0	-1	0.0538525	0	0	0.653608	0	0.837959	0	0.571346	0.427308	0.349671	0	0.1798	0.120691	0	0.234779	0	0	0	0	0	0	0	0	-1	-1	-1	-1	-1
Mir99ahg	chr16:77686265-77686404	0	1.6667	0	-1	-1	-1	0	-1	0	-1	0	0	1.81102	-1	50.7145	-1	0	0	-1	0	0	0	0	-1	-1	-1	-1	0	-1	-1	-1	-1	0	0	-1	-1	-1	0	0	3.57156	-1	0	0	-1	0	5.563	-1	-1
B130034C11Rik	chr16:87498972-87499017	-1	0	-1	0	0	0	0	0	-1	7.96834	0	0	-1	0	37.439	0	-1	0	1.49254	1.29862	0.91037	0	-1	0	-1	-1	-1	-1	-1	-1	-1	0	0	0	-1	-1	0	0	0	0	-1	0	-1	0	0	-1	-1	0
Ift88	chr14:57495367-57495499	0.416687	0.71425	0	5.7145	0	0	1.35142	0	0.862022	0	0	0.813089	0.608893	0	32.2917	0	0.285686	0.328964	0.116996	0	0	0	0	0	-1	0	-1	-1	-1	0	0	0	0	0	0	0	0	2.7027	0	0	0	0	0	0	0	0	0	0
Cutc	chr19:43766099-43766233	0	0.192471	0	0	0	0	1.27125	0.274615	1.1977	0.475557	0	0	0	0	26.3393	0	0	0	5.40568	1.58721	0	0	-1	0	0	-1	0	0	0	0	0	-1	-1	0	0	0	0	0	0	0	0	0	0	1.61285	0	0	0	0
Mthfd1	chr12:76265533-76265640	0	0.237983	0	1.802	0	0.151482	0	0.116515	0.31726	0.281108	0.698677	0	0	0	26.2544	-1	0	0	0	0.27178	0.403234	0	0	0	0	0	0	0	0	0	-1	0	0	0	0	0	0.141714	0	1.28201	0.259591	0	0.655014	1.42869	0	0	0	0	0
Stx17	chr4:48153476-48153570	3.92266	3.96817	-1	0	0	0	1.16284	0.35461	0	0.0455337	1.5464	0	0.201631	0	50.641	0	0	1.96574	9.10784	0	6.24638	0	0	-1	0	0	-1	-1	0	0	0	0	0	16.4303	-1	0	1.25002	1.06383	0	0	0	0.306773	0	3.05887	0	0	0	1.1905
Prkce	chr17:86635065-86635094	4.45491	0	0	0	0	0	0	0	0	0.0330104	0	0	0	0	23.3623	19.8473	1.78776	1.07039	0	0	13.0198	3.69269	1.23647	0	1.54542	0.176796	0	0	0	0	0	0.217941	0.305106	0.0946913	1.49535	0	3.9474	0	0	0	0	4.21195	0	0	0	0	0	0
Dhfr	chr13:92381204-92381323	2.60395	1.47053	0	0	0	1.37615	0.687236	0.859317	1.3263	0.711226	0	0.263147	2.94125	0	34.625	0	-1	1.28211	1.95031	1.13625	19.6786	0	-1	0	0	0	0	-1	0	-1	0	-1	0	0	0	-1	0	0.806419	1.31574	1.56258	0	0	0.714371	1.51514	0	0.595	-1	0
Tmem19	chr10:115348907-115349062	0.661388	25.6163	0	0	0	0	0.766761	0.0339362	1.5037	0.295104	0	0	0	0	29.7382	0	0	0.615223	0	2.45171	0.951383	0	0	0	0	0	0	0	0	0	0	0	0	-1	0	-1	0	0	0	0	0	0	0.775163	16.6234	-1	0	0	0
Sybu	chr15:44729101-44729202	2.9136	0	-1	0	0	-1	0	0	0	2.34232	0	0	0	-1	28.0614	0	0	0.992307	2.34851	3.87051	0.628982	0	0.826467	1.38883	0.777078	1.08691	0	0	0	0.72833	0	3.40898	0.495094	1.415	11.5281	0.49505	0	0	0	2.05473	0	0	0	-1	-1	0	-1	-1
Mettl16	chr11:74782035-74782144	0	0.574718	0	0	0	1.52412	0	2.38085	4.13547	0.617199	1.08367	1.064	0	0	35.471	0	0.483051	0	4.17381	0.854701	0.600922	0	0	0	0	1.11111	0	0	0	0	0	0	0	0	-1	0	0	1.04169	3.03036	3.4884	-1	0.438596	3.125	0	0	0	0	3.22593
Ascc3	chr10:50596037-50596127	-1	0	0	0	-1	0	0	0	0	2.97049	2.11685	0	3.1472	0	37.6518	0	1.75432	6.35121	4.20425	0	1.44929	-1	0	0	7.81247	-1	0	-1	-1	0	0	3.0303	-1	0	-1	0	-1	0	0	0	0	0	0	0.276215	1.4285	0.862	0	-1
Rwdd3	chr3:121171112-121171182	1.69495	-1	-1	-1	0	0	0	1.85185	0	1.50604	5.71905	-1	-1	0	20.5231	0	0	0	1.60035	2.7586	0	0	0	0	0	0	-1	0	0	0	0	0	0	0	0	-1	0	0	0	4.22066	0	1.77337	0	-1	0	1.316	0	0
Fcho2	chr13:98796921-98797016	0	1.60002	0	0	0	2.25488	2.08325	1.0527	2.27406	0.587077	0.496631	3.04837	27.2635	0	62.177	0	0	0	0	5.46858	0	0	0	0	0	0	0	0	0	0	0	0	0	0	0	-1	4.54779	0	0	0.870794	0	0.208369	1.63152	1.5625	-1	2.195	0	-1
Rapgef1	chr2:29717716-29717790	0	0.041852	0	-1	-1	0	-1	0	0	0	0	-1	0.0902776	0	-1	61.1447	0.098372	0	0.769269	0	0.043487	-1	0	0	0	0	0	0	0	0	0	0	0	0	0	0	0	0.163993	0	0	0	0	0	0.239158	0	0	-1	-1
Dsc2	chr18:20048783-20048817	-1	-1	-1	0	0	0	0.154647	0.512779	0	0.378784	0	0	-1	-1	-1	99	-1	-1	0	0	-1	-1	-1	-1	0	-1	-1	-1	-1	-1	-1	-1	-1	-1	-1	-1	0	-1	-1	0	-1	-1	-1	0	-1	1.0835	-1	-1
Herc1	chr9:66424940-66425005	8.24134	-1	0	0	-1	0	0	0	0	0.0352333	0	0	0	0	7.60592	43.1011	0	1.01395	0	0	11.6912	0	0	0	0	0	0	0	0	0	0	0	0	0	0	0	0.877158	0	0	0	0	0.970874	0	0	0	0.2525	0	0
Ccdc138	chr10:58537924-58538002	-1	0	0	0	-1	0	0	1.21961	0	1.62602	0	0	0	0	0.649286	34.711	0	1.92296	0.642017	0	0.806444	0	0	-1	0	-1	0	0	0	-1	-1	-1	0	0	-1	-1	0	0	-1	0	-1	0	0	0	0	-1	0	0
Krit1	chr5:3815336-3815435	0.137404	0.318573	0	0	-1	0.887417	0.581459	0	0.742606	0.141597	0	0	0.541516	1.05643	0	30.7984	0.617284	0.380132	1.24312	0	0	0	0	0	0.591647	0	0.632943	0	0	0	0	0	0	0.420134	0	0	0	0.806323	0	1.8526	0	0.949987	0	0.558547	1.389	0.1195	0	0
Eya3	chr4:132664966-132665002	1.36981	1.04726	0	-1	0	0.42282	1.03448	0.505096	0	1.10553	0.453851	0	0.121834	2.94124	-1	32.3648	0	0.568149	0	0.67577	1.21015	0	0	0	0	2.35308	0	0	0	0.510214	0	0	0	0	0	0	0	0	0	0	0	0	0	0.781266	0	0	1.21946	0
Ift43	chr12:86085743-86085839	0.219307	0.757652	0	0.3305	0	0.649286	0.191571	0.5262	0.565405	0.151746	1.13948	0	0.252948	0.157308	4.95896	29.6536	0.625012	1.91906	0.173395	0.179658	0.274891	3.75003	0	0	0	-1	0	-1	0	0	0	0	0	0	0	0	0	2.58978	0	0	0	0	0	0.324604	0	0.5165	0	0
Twf1	chr15:94583624-94583644	1.26885	0	0	0.327	0	0	0	0	0	0.0205016	0	0	0	0	0	22.7149	0	1.42844	0	0.0817557	15.0903	0	0	1.17653	0.793532	6.97249	0.446446	0	0	0	0	0	5.73434	0.675669	2.04098	0	0	0.106735	0	0	0	0	0.166603	1.44922	0	0.8065	0	0
Ranbp17	chr11:33303919-33304010	7.83877	0	-1	-1	-1	0	0	-1	0	3.6846	0	-1	1.23422	-1	0	74.1909	0	0.694486	0	1.43181	5.27991	-1	0	-1	0	0	0	0	0	-1	0	-1	0	0	12.8203	0	-1	-1	0	4.28564	-1	-1	-1	0	-1	-1	0	-1
Drg2	chr11:60456222-60456438	0.970874	0.383467	0	2.963	0	0	0	0.977936	0.830818	0.950188	1.51175	0	0.755824	0	0	25.2685	0	0.852084	1.11715	0.694476	0.768822	0	1.16279	0	0	0	0	0	0	0	0	0	0.877263	0	0	0	2.644	1.06653	0.65373	3.27002	1.37443	0.71346	0.592322	0	0	0	0	2.70276
Cr1l	chr1:195129334-195129452	2.12772	0.31849	0	0	0	1.93871	0.30125	0.158133	0.23053	0.558236	0.677692	1.35147	5.48258	0	0	34.6253	0.675716	0.486514	0	0.407056	0.257727	0	0	0	0	7.1429	0	0	-1	0	0	0	2.20593	0	4.06645	0	1.04895	0.819611	0	2.06194	0	0.119464	2.26515	0	2.186	0	3.06237	1.29857
Cyfip2	chr11:46258676-46258750	9.14186	-1	4.0345	0	-1	0	0	0	0	0.0713441	0	-1	0	0.367706	0	33.2307	0.359492	23.7168	0.304759	0.0298237	12.7713	1.92315	2.25677	2.77055	1.84879	1.36754	2.75912	0.917994	1.0531	0.744291	0.222628	2.43814	2.91203	1.66047	0.348163	1.13399	0.689237	1.35147	3.33367	0	0	10.7782	0	0	-1	-1	0	0
Cdkl5	chrX:160812928-160813050	7.66607	0	0	0	-1	0	0	-1	0	0.16977	2.7953	9.75599	3.9988	0	-1	62.148	16.6275	0	0	-1	30.1196	0	0.995403	0.360381	0.459464	0.433313	1.06366	0	0.349689	8.19747	0	17.063	2.94828	0.56789	1.9566	0	1.13623	-1	0	-1	-1	-1	-1	-1	0	0	0	0
Ptprd	chr4:76041380-76041499	0.443277	0	0	0	-1	0	0	0	0	0	0	0	0	0	0	0.522245	37.2139	0	0	0	0.135952	0	0	0	0	0	0	0	0.61721	0	0	0.423648	0.5882	0.107002	0	0	0.662295	0.459678	0	0.657862	0	0	0	0	0	0	-1	-1
Itga6	chr2:71824323-71824439	3.1916	0	0	0	0	0	0	0	0	0.212772	0.2848	1.55041	0	0	-1	-1	77.596	0.718825	0	0.301111	12.2406	-1	-1	-1	0	0	-1	-1	-1	-1	-1	-1	-1	0	0	-1	1.08689	-1	0	0.909024	0.657941	0	1.10483	0	0	0	0	0
Pcnx2	chr8:125860773-125860837	4.21081	-1	-1	-1	-1	-1	-1	-1	-1	-1	0	-1	-1	-1	-1	0	77.6516	0.297524	2.67493	-1	0.832115	0	0	0	0	0	2.08337	0	-1	-1	0	2.54814	1.4018	0	0	0	-1	-1	0	-1	0	-1	-1	-1	-1	-1	-1	-1
Cpne3	chr4:19539152-19539180	15.654	0	0	0	-1	0	0	0	0	0.0748767	0	0	0	-1	0	-1	27.2061	0	0	0	8.96589	-1	-1	-1	-1	-1	-1	-1	-1	-1	-1	-1	-1	-1	-1	-1	0	0	0	0	0	0	0	0	0	0	0	0
Stx2	chr5:128989379-128989406	38.7062	0	0	0.7575	0	0	0	0	0	0	0	0	8.91729	0	-1	0	51.8527	0.0598951	0.234749	0.140808	-1	-1	-1	-1	-1	-1	-1	-1	-1	-1	-1	-1	-1	-1	-1	-1	0	0	0	0	0	0	0	0.813041	0	0	0	0
Carmil1	chr13:24049643-24049660	21.3199	0	0	0.6495	0	0	0.274615	0.571523	0	3.08527	0	-1	0	-1	-1	-1	96.7744	-1	37.9513	0	22.3008	-1	-1	-1	0	0	-1	-1	-1	-1	-1	-1	-1	-1	0	2.38095	0	0	0	0	-1	0.793651	0	0	0	0	0	-1
Clip1	chr5:123586334-123586354	8.79225	0	0	0	0	0	0	0	0	1.57826	0	0	0	0	23.7722	-1	67.2963	5.37661	4.60748	3.82241	13.7414	0	0	0	15.662	0	-1	-1	0	9.23736	0	-1	5.97414	2.50001	-1	0	0	0	0	0	0	0	0	0	0	0	0	0
Mettl25	chr10:105800227-105800384	3.62602	9.48896	0	0	0	0	0	0	0	0.127174	0.526295	0	0	0	0	0	31.2833	3.67072	0	0.335497	3.11611	-1	0	0	-1	-1	-1	0	0	0	-1	-1	0	-1	-1	-1	1.33706	2.49996	-1	0	-1	0	0	9.7916	0	0	0	0
Sema5a	chr15:32640717-32640734	14.649	0	-1	0	0	0	0	-1	0	0	0	0	0	-1	-1	-1	21.1396	4.53319	-1	0	7.48302	0	-1	-1	-1	-1	-1	-1	-1	-1	-1	0	0	0	8.03385	0	0	0	0	0	0	0	0	0	0	0	0	-1
Ptprf	chr4:118252076-118252093	37.619	0	0	0	0	0	0.239184	0	0.129935	0.0935802	0	0	0	0	-1	-1	54.8032	0.262838	0	0.0847228	20.7301	-1	0	-1	-1	0	0	-1	-1	3.125	-1	0	-1	30.6425	-1	-1	2.75084	3.14708	1.76973	0.303821	0	-1	0	0	0	0	0	0
Dgki	chr6:36994859-36994921	6.02321	-1	-1	-1	-1	0	0	-1	0	0	-1	-1	-1	-1	-1	-1	99	14.513	0	0	12.0505	-1	-1	0	1.78573	3.35928	0	-1	0	0	0	0	0	0	-1	0	4.2061	-1	-1	4.81554	-1	0	1.13639	0	0	0	-1	-1
Piezo2	chr18:63099053-63099094	-1	0	0	0	0	-1	-1	0	0	0.232013	0.367676	0	-1	-1	-1	-1	-1	73.298	-1	0.104765	0	-1	-1	-1	-1	-1	-1	-1	-1	-1	-1	-1	-1	-1	-1	-1	0	0	0	0	-1	-1	0	0	-1	0	-1	0
Pkn1	chr8:83698008-83698072	0.359754	2.8509	0	0	0	0.041034	0.259018	0	0	0	0.434761	0	0	0	-1	0	0	61.6368	0	0.387564	0	-1	0	-1	-1	0	0	-1	-1	-1	-1	-1	-1	0	0	0	0	0	0	0.735353	0	0	0	1.26646	0	0	0	0
Sh3kbp1	chrX:159767951-159767972	1.39578	-1	0	0	0	0.0563955	0	0	0	0	0	0	0	0	0	1.2342	1.02249	29.3549	0	0	1.25893	-1	-1	-1	-1	-1	-1	0	0	0	0	0	0	0	0	0	0	0	0	0	0	0.374695	0	5.87827	0	0.239	0	0
Ptprf	chr4:118221571-118221582	3.24012	0	0	0.1245	0	0	0.160668	0.0226942	0.0676078	0.102849	0.21637	0	0	0	-1	0	3.50998	79.5049	0	0.184265	16.6506	0	0	0	0	0	-1	-1	0	0	0	0	3.12503	0.976135	0	0	0.194551	0	0	0	-1	-1	-1	0	0	0	-1	0
Epb41l1	chr2:156517671-156523771	10.3804	0	0	-1	0	0	0	0	0.193729	0.0465112	0.595793	0	0	-1	-1	23.6275	0.528125	83.2933	7.65293	2.451	20.1945	0	0	2.58614	0	0	0	0	0	0	0	5.16218	0.943396	0	1.38889	0	1.9288	0.231992	1.83221	0.980412	1.13649	-1	0	0	0	0	0	-1
Opcml	chr9:28904271-28904297	1.79239	0	0	-1	-1	0	0	-1	0	0	0	-1	0	-1	0	4.49231	47.7056	91.5665	0	0	7.23335	0.127877	0.0880836	0	0.450778	0.098368	5.18801	0	0.173661	0	0	0.0724313	0.890678	0.653048	0.5555	0	0	0	0	0	0	-1	-1	0	0	-1	-1	-1
Elmo1	chr13:20285315-20285359	9.95199	0	0	0	0	0	0	0	0	0.286231	0.381679	0	0.292444	0	0	-1	0	80.385	-1	0.208367	94.9421	-1	0	-1	-1	-1	-1	-1	-1	-1	-1	-1	-1	-1	0	-1	0	0.697467	0	0	0	0.0521049	0	0	1.5625	0	0.581419	0
Dysf	chr6:84147315-84147362	-1	1.61054	0	0	0	1.17064	-1	0	2.50366	2.29915	0.4065	-1	0	-1	-1	-1	-1	74.3513	-1	0	-1	-1	-1	-1	-1	-1	-1	-1	-1	-1	-1	-1	-1	-1	-1	-1	0	-1	0	0	-1	-1	0	7.49528	2.222	2.041	-1	-1
Tacc2	chr7:130731531-130731566	1.78997	1.03108	0.163	0	6.452	0	0	0	0.135438	0.406712	2.14408	0.537516	1.25	0	0	-1	14.7986	32.831	0	0.325963	0.477132	0	0	0	0	0	0	0	0	0	0	0	0	0	0	0	0	0.617253	0	0	0	-1	2.94125	1.82944	3.6005	0.3045	0	-1
Kcnq4	chr4:120708854-120708910	-1	58.7186	0	0	-1	0	-1	0	-1	0.299401	0	-1	0	-1	-1	-1	0	84.0928	-1	1.6225	9.50998	-1	-1	-1	-1	-1	-1	-1	-1	-1	-1	-1	-1	-1	-1	-1	0	0	0	0	0	-1	-1	-1	-1	0	-1	-1
Col11a1	chr3:114094861-114095013	0.735294	0	-1	-1	-1	-1	-1	-1	0	0	1.21951	1.97323	-1	-1	-1	-1	1.38894	22.515	-1	0.265976	0	-1	0	0	0	0	0	-1	-1	0	0	0	0	0	0	-1	0	0	-1	2.44038	-1	0	-1	1.00675	0	0	-1	-1
Kdm2b	chr5:122937628-122937650	2.38934	0.485573	0	0	0	0	0	0	0	0.126582	0	0	0	0	-1	-1	4.34988	45.0751	0	0	15.193	-1	-1	0	7.3171	0	0	0	40.2644	0	0	0	13.9101	0.624975	-1	0	1.66675	-1	0	0	0	1.92312	0	0	0	0	0	0
Tbc1d4	chr14:101471428-101471451	17.1411	1.38872	0	0	0	0	0	0	0	0	0	0	0	-1	0	-1	0	48.8565	0	0	40.517	-1	-1	-1	0	-1	0	-1	-1	0	-1	-1	-1	-1	0	-1	0	0	0	0	1.42864	22.0088	0.746269	0	1.1365	0	0	0
Fez2	chr17:78379870-78379898	3.17979	0	0	0	0	0	0.0914022	0.101785	0	0.0514912	0	0	0	3.8238	0	0.819623	0	30.5693	0	0	33.5349	17.0111	0	0	0	1.04167	-1	-1	0	0	0	-1	8.33333	0	0	0	0	0	0	0	0	0.11709	0	0	0	0.082	0	0
Ryr2	chr13:11746985-11747014	2.70689	0	1.01	-1	-1	-1	-1	-1	0	-1	0	-1	0	0	-1	0	0	30.3676	-1	0	12.1016	0	3.63625	0	0.400072	0	2.54879	0	0	0	1.04156	1.36986	2.65492	2.60132	2.72933	0	0	0	0	0	-1	-1	-1	-1	-1	0.392	0	-1
Trim36	chr18:46192360-46192389	7.59593	0	-1	0	-1	0	0	-1	0	0	0	0	0.00665894	0	-1	-1	0.0727205	38.5051	0	46.0611	5.13317	-1	-1	0	-1	0	-1	0	-1	0	-1	0	-1	0	-1	-1	0	0	0.591657	0	0	0	0	-1	0	0	0	0
Nxpe4	chr9:48359328-48359412	5.25839	-1	0	-1	-1	-1	-1	-1	-1	2.79635	0	0	0	0	-1	-1	-1	30.4977	0	3.85189	11.2662	-1	0	0	-1	-1	-1	-1	-1	0	-1	-1	-1	-1	0	-1	-1	-1	-1	8.22234	0	-1	-1	1.19044	0	0	-1	-1
Cd99l2	chrX:71425415-71425432	11.548	1.70194	5.319	0.5235	0	0.354461	0.89275	0.628114	0.521923	0.386036	0.244728	0	0.375947	-1	15.1513	22.1956	1.54443	71.4513	6.04166	0.233621	52.8621	0	0	0.337838	3.14465	4.28573	0	-1	0	0	0	1.58474	4.28077	0	2.64268	0	0	0.287241	0	0.82417	0	2.05719	0	0.465438	0	6.4645	0	0
Slc15a2	chr16:36756865-36756892	3.64035	-1	-1	0	-1	0	0	-1	0.299315	5.63624	0.857959	-1	0	0	-1	-1	-1	33.2819	0	5.08509	0	-1	-1	-1	-1	-1	-1	-1	-1	-1	-1	-1	-1	-1	-1	-1	0.377377	0	0	0.490853	0	0.625	0	37.4572	-1	3.7255	0	0
Nrxn3	chr12:89191153-89191176|89191197	3.48133	0	-1	-1	-1	-1	0	-1	0	0	0	0	0	-1	0	0	0	87.7043	-1	93.6099	4.15517	0	0.173071	0	0	2.60627	0.485495	0.746239	0	0	0	0	0	3.42648	0	0	0	0	-1	0	-1	0	0	-1	0	-1	-1	-1
Kcnab2	chr4:152400221-152400268	1.83771	0	-1	-1	-1	0.326075	0	0	0	0.304884	0.171421	0	0.649366	5.6318	0	2.0973	0	27.2644	0.275517	0.920528	5.75458	-1	0.320437	0.171844	0.487996	1.87413	0	1.80909	0	0.757606	0	0.335497	1.64785	1.04906	4.04175	3.47607	0.840403	-1	7.37857	0	1.61281	1.42857	0	0	0	-1	0	2.38087
Cask	chrX:13531866-13531985	14.4035	7.08088	-1	0	0	0	0.174815	0	0	0.184193	0.350896	2.94088	0	0	-1	1.06379	11.672	60.6551	0	0.410602	15.6165	8.36374	11.3356	0	14.8938	3.39396	3.88333	-1	5.48261	0	0	0	1.88309	2.3677	0	0	4.26279	3.6815	3.17467	1.3299	0	0	1.33414	0	4.0915	0	0	-1
Dopey2	chr16:93781689-93781724	27.8158	25.6969	0	2.9705	0	0.205794	0.478522	1.20193	1.44231	0.0360736	1.76557	0	0	0	-1	-1	0.638251	90.9261	0	0.989524	25.935	-1	5.30618	25.2231	19.2048	20.2931	-1	-1	4.4563	0	0	-1	37.8869	15.2154	-1	-1	4.6152	0	0.450541	0	0	2.49999	0	-1	-1	0	-1	0
Ano4	chr10:89256969-89257137	7.00486	-1	-1	-1	-1	-1	-1	-1	-1	-1	-1	0	-1	-1	0	0	1.51527	22.3301	-1	2.19761	3.19148	0	0	-1	-1	0	0	0	0	0	0	0	-1	0	-1	-1	0.588341	3.19931	0.288945	0	-1	-1	-1	0	-1	-1	-1	-1
Pwp2	chr10:78172633-78172681	14.9616	6.27474	-1	0	0	0.571201	0	0	0.505076	0.597108	0.411486	0	0	0	0	0	0.48075	21.3756	0	0.238	5.29764	12.2083	-1	0	-1	-1	0	-1	0	0	-1	0	0	-1	0	0	0	0	0	0	0	0.833333	0	3.12505	0	0	0	0
Ppfia2	chr10:106835177-106835263	9.64351	0	-1	0	-1	0	-1	0	0	0.406512	0	0	0	0.934467	1.25	10.8748	0	37.3053	0.171527	-1	12.8943	9.10685	2.05021	10.3486	5.10376	6.85131	4.49263	5.37943	2.94114	0	0.483222	2.03171	4.55919	2.85133	0.475655	0.56825	0	-1	-1	0	0	-1	0	0	-1	0	-1	-1
Fam184a	chr10:53662824-53662865	16.5027	0	-1	-1	-1	-1	-1	0	0	0.14673	0	0	0	0	0	66.1122	1.75447	79.259	0	0	25.42	-1	18.4186	-1	-1	7.27675	-1	0	-1	0	0	-1	-1	-1	1.28192	-1	0	6.11244	-1	0	-1	-1	0	-1	-1	-1	0	0
Slc8a1	chr17:81429227-81429250	0.103536	0	0	0	0	0	0	0	0	0.0260146	0	0	0	-1	0	0	0	0	32.1142	0	0	0	0	0	0	0	0	0	0	0	0	0	0	0	0	0	0	0	0	0	0	0	0	0	0	0.016	0	0
Fam19a4	chr6:96929987-96930139	0	0	-1	-1	0	-1	-1	-1	-1	-1	-1	0	0	-1	-1	-1	0	0.220176	36.795	0	-1	-1	-1	-1	-1	-1	-1	-1	-1	-1	-1	-1	-1	-1	-1	-1	0	0	-1	-1	-1	0	-1	0	0	-1	-1	-1
Thsd1	chr8:22249792-22249979	0	0	0	1.1905	0	-1	0	0	0	0	-1	0	0	-1	-1	-1	0	0	44.0719	0	0	-1	-1	-1	-1	-1	-1	-1	-1	-1	-1	-1	-1	-1	-1	0	0	0	-1	-1	0	0	0.116372	0	0	0	0	-1
Gm38250	chr8:105580154-105580384	-1	-1	-1	0	-1	0	-1	-1	-1	4.76186	-1	0	-1	-1	-1	-1	0	0	52.5351	0	-1	-1	-1	-1	-1	-1	-1	-1	-1	-1	-1	-1	-1	-1	-1	-1	-1	-1	-1	-1	-1	0	0	-1	-1	-1	0	-1
Cngb1	chr8:95275556-95275823	-1	-1	-1	-1	-1	-1	-1	-1	-1	-1	-1	-1	-1	2.70125	-1	-1	-1	-1	99	-1	-1	-1	-1	-1	-1	-1	-1	-1	-1	-1	-1	-1	-1	-1	-1	-1	-1	-1	-1	-1	-1	-1	-1	-1	-1	-1	-1	-1
Spice1	chr16:44356506-44356615	0	0	-1	0	0	3.65854	0	0	0	0	0	0	0	0	0	0	0	0	20.7961	0	0	0	0	0	0	0	0	0	0	0	0	0	0	0	0	0	0	0	0	0	-1	0	2.1277	0.47166	0	0.4375	0	0
Myt1	chr2:181803930-181804022	0	-1	-1	0	-1	-1	0	-1	-1	0.295349	-1	-1	0	0	-1	0	0.28358	1.30242	28.6977	0.884056	0	-1	0	-1	0	0	-1	0	0	0	-1	0	0	0	0	0	0.421918	0	0	0	-1	0	0	-1	-1	-1	-1	-1
Efna5	chr17:62612253-62612294	1.1848	0	0	0	0	-1	0	0	0	0.57217	0	0	0	-1	-1	0	0.636204	0	71.2057	3.79288	9.36939	-1	0	-1	0	-1	-1	-1	0	0	0	-1	-1	0	0	0	0	-1	-1	0	0	-1	-1	-1	0	0	-1	-1
Prom1	chr5:44031733-44031853	0	0	-1	0	0	0	0	0	0	0.0197462	0	0	0.218886	1.21959	-1	-1	0	1.23457	40.2467	0	12.9032	-1	-1	0	-1	-1	-1	-1	-1	-1	-1	-1	-1	-1	-1	-1	0	0	0	0	0	0	0.0484367	0	0	0	0	-1
Zfp207	chr11:80396169-80396189	2.08328	-1	0	0	0	1.51094	0	1.78576	0	0.142453	6.75026	0	0.757559	0	0	0	0	0	35.3534	0	1.21951	-1	0	0	0	0	0	0	0	1.13636	0	0	0	0	0	0	0	0	0	0	0	1.69735	0	0	0	0	0	0
Gm14022	chr2:129061745-129061847	0	-1	-1	-1	-1	-1	0	-1	-1	-1	-1	-1	0	-1	-1	-1	0	-1	50.7925	0	0	-1	-1	-1	0	-1	-1	-1	-1	0	-1	-1	-1	-1	-1	-1	0	0	0	0	-1	0	0	-1	0	0	-1	-1
Gm16794	chr9:95944645-95944880|95944848	-1	-1	-1	-1	-1	-1	-1	-1	-1	8.17988	0	-1	-1	-1	0	-1	-1	0	45.4352	0	0	-1	0	-1	-1	-1	-1	0	-1	-1	-1	-1	0	-1	0	-1	-1	-1	-1	0	-1	0	0	0	0	0	0	-1
Unc79	chr12:103022105-103022223	0.191571	-1	-1	-1	-1	-1	-1	-1	-1	1.96747	-1	0	0	0	-1	1.31571	0.826446	-1	53.2829	0	1.12994	0	3.14716	0.561888	0	0	0	0	0	-1	0	0	5.71594	0.568182	0.862224	0	0.543565	0	-1	0	-1	0	-1	0	-1	-1	-1	-1
Clstn2	chr9:97690867-97690955	-1	-1	-1	-1	-1	-1	-1	-1	-1	-1	-1	-1	-1	-1	-1	-1	0	-1	50.5574	-1	-1	-1	-1	-1	-1	0	-1	-1	-1	-1	-1	-1	-1	-1	-1	-1	3.98316	0	0	-1	0	-1	-1	-1	-1	-1	-1	-1
Zfc3h1	chr10:115428498-115428604	1.1696	0	0	0	0	0.21932	0.454686	0.826488	2.54252	0.229895	0.518176	1.92315	0	5.299	0	0.299428	0	0	30.5287	0	0	0	0	0	0.274788	0	0	0	0	0.253827	0	0	0.416569	0	0	0	0	0	0	0	0	0	0	0.694361	0	1.064	0	0
Vars	chr17:35009796-35009994	0.546327	0.922164	0	0	0	0	0	0.2775	0	0.0696963	0.209184	0	0.0124643	1.81822	-1	0	1.25865	0.478364	21.9143	0.0270601	1.80183	-1	0	0	0	0	-1	0	0	-1	0	0	0	0	-1	-1	2.56553	2.07709	2.12766	2.25546	0.691981	0	0	0	0	0	0	0.277667
Skp2	chr15:9114921-9115203	0	0	0	0	0	0	0	0	0	0	0	0	0.33081	0	0	0	1.88684	-1	27.1684	0.709145	0	-1	0	0	0	0	-1	-1	-1	-1	0	-1	0	0	-1	0	6.70185	0	0	4.28274	0	3.2787	0	0	0	0	0	0
Dmd	chrX:84405493-84405604	0	0	0	-1	-1	0	0	-1	-1	0	0	-1	0	0.602361	0	0	0	0	22.1778	-1	0.256258	-1	0	0	0	0	0	0	-1	3.22584	0	0	0	3.75402	0	0	0	0	0	4.41929	-1	0	-1	0.14709	0.399	0.164	-1	-1
Ttc23	chr7:67711195-67711239	0	0	-1	1.3335	0	0	1.65466	2.12355	0.427385	0.319495	0.781258	0.552417	0.819761	-1	-1	-1	-1	4.05867	46.7845	7.83285	0.434765	-1	-1	-1	-1	-1	-1	-1	-1	-1	-1	-1	0	-1	-1	-1	0	-1	0	1.71103	0	6.48195	1.4898	0	0	1.111	0	-1
Chn1	chr2:73762063-73762227	3.49707	-1	0	0	0	0	0	-1	0	0.631	0	0	0	0	0	0	1.43899	1.05911	23.445	0	0	0	0	0	0	0	-1	-1	0	0	0	-1	0	0	0	0	1.2195	0	0	0	-1	-1	0	-1	-1	0	-1	-1
Agpat5	chr8:18856262-18856385	0.16498	0.264548	0	0	0	0.81959	0	0	0	0.181339	0.856175	0	3.44842	1.17843	0	0	1.42046	0	25.1485	0	0.148323	0	0	0	0	0	0	0	0	0	0.44227	0	0	0.724609	0	0	0.390451	0.294212	0	0.584861	0	0	3.38659	0.186532	0	0	0	-1
Mbnl3	chrX:51126126-51126161	0	0	-1	0	0	3.504	1.06372	0	0	0	0	0	-1	-1	-1	-1	-1	-1	54.5831	3.23903	-1	-1	-1	-1	-1	-1	-1	-1	-1	-1	-1	-1	-1	-1	-1	-1	-1	-1	-1	0	-1	0	0	0	-1	0	0	0
Shpk	chr11:73206316-73206492	2.66684	0	-1	-1	0	3.33333	0.316396	0.656613	0.375818	0.401613	4.49679	-1	-1	0	-1	0	0	5.86507	33.7237	0	0	-1	0	-1	-1	-1	-1	0	-1	-1	-1	0	-1	-1	0	-1	0	-1	0	-1	0	0	0	-1	0	0	0	0
Pgpep1l	chr7:68245773-68245915	0	0	-1	0	-1	-1	-1	0	0	0	0	0	0	-1	-1	-1	-1	0	25.9894	-1	-1	-1	-1	0	-1	0	-1	-1	-1	-1	-1	0	0	0	-1	-1	-1	-1	-1	-1	-1	0	-1	1.31582	-1	0	-1	-1
Nin	chr12:70079979-70080068	0.30866	0	0	0	-1	0	-1	0	0	14.275	0.735342	0.510214	0	0	-1	0	0	3.30642	62.2798	27.0306	19.789	-1	0	0	0	0	0	0	0	0	0	0.458716	0	0	0	0	0	0	0	0	0	0	0	0	0	0	0	0
Rab36	chr10:75043031-75043158	0	0	-1	0	-1	0	0	0	0	0.727583	0	0	1.91079	0	0	0	0	1.78563	27.4667	3.02053	6.69512	0	0	0	0	0	0	0	0	0	0	0	-1	0	0	0	5.90124	-1	0	0.568227	0	0	0	-1	-1	-1	0	0
Slc30a7	chr3:115958094-115958197	0	0	0	0	-1	0	1.92333	0	0	0.364935	0.196866	2.17402	0	-1	-1	0	1.56259	2.63151	35.3577	0	0.520833	0	-1	0	0	0	0	0	0	0	0	0	0	0	0	-1	0	4.3479	-1	1.31608	4.41165	0.563096	0.344724	0	0	2.7025	0	-1
Mid2	chrX:140736124-140736333	3.33333	0	0	0	-1	0	0	-1	0	0.498345	1.68302	-1	0	0	-1	1.38894	0.746313	1.11439	58.2456	0	1.21844	-1	-1	0	1.1363	0	0	0	0	0	0	0	0	0	2.5641	0	0	-1	0	7.53955	-1	0	0	1.80717	-1	0.8305	0	0
4930578M01Rik	chr15:98985543-98985619	-1	-1	-1	-1	-1	-1	0	-1	-1	5.46586	-1	-1	0	-1	-1	-1	-1	-1	40.3252	-1	0	-1	0	0	-1	0	-1	-1	-1	-1	-1	-1	0	0	-1	-1	-1	-1	-1	-1	-1	-1	-1	-1	-1	-1	-1	-1
2810039B14Rik	chr15:75643553|75643130-75643601	-1	-1	0	-1	-1	-1	-1	-1	-1	-1	-1	1.78567	-1	-1	-1	-1	-1	-1	23.9417	-1	7.93027	-1	-1	-1	-1	-1	-1	-1	-1	-1	-1	-1	-1	-1	-1	-1	-1	-1	-1	-1	0	-1	-1	-1	0	0	-1	-1
Gm44696	chr6:48376270-48376427	0	-1	0	-1	0	-1	-1	-1	-1	0	-1	-1	21.3066	-1	0	-1	-1	-1	95.27	0	9.43259	-1	-1	-1	-1	0	-1	-1	-1	-1	-1	-1	-1	0	-1	-1	-1	-1	-1	-1	-1	-1	-1	0	0	-1	0	-1
Slc1a2	chr2:102780717-102780787	1.12535	0	-1	-1	-1	0	0	0.450912	0	0	0	0	26.6248	-1	-1	0	16.0301	-1	93.696	0	0.95144	0	5.66033	1.05253	0	9.0244	0	3.71339	0.980412	7.55896	16.0429	2.26724	6.35023	5.46433	4.74094	0	0.0797672	0.241469	0.757761	1.29665	0	0	0	-1	-1	0	-1	-1
Spata6	chr4:111749539-111749643	-1	0	0	0	0	1.86075	0	0	0.276307	1.377	0.429372	0	0.162552	-1	-1	-1	0	1.12364	20.288	0.80174	0	-1	0	-1	0	-1	-1	-1	0	0	0	0	-1	-1	-1	-1	0	0	0	0	0	0	1.20182	0	0	0	0	0
Myh10	chr11:68745935-68745964	14.5212	0	0	1.5625	-1	0	-1	0	0	0.123995	0	0	0.769292	49.7316	-1	14.348	0.407282	31.3151	69.7315	32.7222	6.06439	0	1.97054	0.568125	0	1.14913	-1	1.17303	0	0	0.370222	0	0	2.06556	1.51517	0	0	0	0	0	0	0	0	0	-1	0	0	0
Arhgef12	chr9:43083516-43083678	0.367131	0.223192	0	0	-1	1.60259	0.925981	0.173024	1.07733	0.198974	0.0563472	0.181087	0.50503	0.624975	0	2.25564	1.78574	1.15342	23.4848	2.80899	1.31104	0	0.816649	0.699378	0.571535	4.87759	3.35863	0.694438	0	1.20121	3.67653	1.33934	0.396841	0.263237	0.649312	-1	0	0.911542	0.694375	0.42108	0	0	1.27759	0.244971	1.0365	0.312	0	0
Pgpep1l	chr7:68262158-68262349|68262336	-1	-1	-1	-1	-1	-1	-1	-1	-1	-1	-1	-1	-1	-1	-1	-1	-1	-1	71.4661	-1	-1	-1	0	-1	-1	-1	-1	-1	-1	0	-1	-1	0	0	-1	-1	-1	-1	-1	-1	-1	-1	-1	-1	-1	-1	0	-1
Atp5g1	chr11:96074589-96074761	0.513541	0.0476166	0	0	1.015	1.51514	1.23178	0.345673	0.755562	0.481351	-1	0	-1	0.787354	0.878678	0.146638	0.281251	0.231168	22.1511	0.127825	0.0854143	0.0492705	0	0	0	0	0	0	0	0	0	0	0	0	0	0	3.8633	6.04389	0.60617	3.94867	0	0	1.67353	0	0	0	0	-1
Zfp950	chr19:61121615-61122027	9.37496	-1	-1	0	0	0.99996	0	2.7492	0	0.305705	1.04169	0	0	-1	11.8849	0	0	0	38.5315	2.27273	0	0	0	0	0	0	0	0	-1	0	-1	0	0	0	0	0	11.027	-1	-1	-1	0	0	4.29244	0	0	0	0	-1
Ahcy	chr2:155069759-155069825	0	0	0	-1	-1	-1	-1	54.0011	-1	13.2933	-1	-1	-1	-1	-1	-1	-1	6.06061	67.8962	1.99131	3.80987	0	-1	-1	0	-1	-1	-1	-1	0	-1	0	-1	-1	-1	-1	0	-1	-1	0	0	-1	0	0	-1	0	0	-1
Zfp229	chr17:21734799-21735601	0	0	0	0	-1	-1	-1	0	-1	1.27843	-1	-1	-1	0	-1	0	-1	1.08691	21.4682	1.85175	0	-1	-1	-1	-1	-1	-1	-1	0	0	-1	-1	-1	0	-1	-1	-1	0	0	0	-1	0	0	0.649403	0	0	0	0
BC065397	chrX:136765160-136765764	-1	-1	-1	-1	-1	-1	-1	-1	-1	6.81989	-1	-1	8.8096	-1	-1	-1	3.65377	-1	90.5423	-1	-1	0	-1	-1	-1	0	-1	0	0	0	0	0	0	-1	0	0	-1	12.9033	0	5.70783	-1	-1	-1	-1	0	0	-1	0
Olfr558	chr7:102707381-102707469	-1	0	0	-1	-1	0	-1	-1	-1	0	-1	0	-1	-1	-1	-1	-1	0	25.5142	-1	-1	-1	-1	-1	-1	-1	-1	-1	-1	-1	-1	-1	-1	-1	-1	-1	-1	-1	-1	-1	-1	-1	-1	-1	0	4.9845	-1	-1
Cep57l1	chr10:41802212-41802346	1.16288	-1	0	0	-1	1.80766	0	4.17343	2.43907	2.41114	-1	0.420042	0.588247	-1	-1	0	0	0	27.6833	2.94118	3.24581	-1	0	0	0	0	-1	0	0	0	0	0	0	0	0	0	1.38883	0	-1	-1	-1	0	3.3333	0	-1	0	-1	-1
Mgll	chr6:88813880-88813963	0.0333707	0	0.397	1.887	33.614	0	9.58866	7.19648	5.37623	15.9735	10.6163	0	0	0	0.173611	0	0	0	34.5599	0	0.0375225	0	0	0	0	0	0	0	0	0	0	0	0.174293	0	0	0	0	0.1111	0	0.295882	0	1.16283	0	0	0	0.3545	-1	0
Limch1	chr5:67025305-67025373	0.333979	0	0.885	14.534	0	0	0	0	13.768	25.5678	1.69179	0	0.207502	0	0	0	0	0	68.7514	22.423	0	-1	0	0	0	0	0	0	0	0	0	1.2501	0	0	0	0	0	0	0	0	0	0	0	0	0	0.1035	-1	-1
Pcdh15	chr10:74321438-74321458	0	-1	0	-1	-1	0	0	-1	-1	0.302668	0	0	-1	0.458734	-1	0	0	0	-1	54.9852	0	0	-1	-1	-1	-1	-1	0	-1	0	0	-1	-1	-1	-1	-1	0	0	0	-1	-1	-1	-1	-1	-1	-1	-1	-1
Pclo	chr5:14764297-14764349	0	0	-1	0	-1	-1	0	0	0	0	-1	0	0	0	0	0	0	0	0	26.4783	0	0	0	0	0	0	0	0	0	0	0	0	0	0.154726	0	0	0	-1	0	0	0	0	-1	-1	-1	-1	0	-1
Sptan1	chr2:29982166-29982234	0.158513	0	1.558	0	0	0.152691	0	0.43475	0	0.130539	0.172837	0	0.106979	0.409399	0	0	0.990256	0.0651552	0	85.1363	0	0	0.133737	0	0	0.740056	0	0	0	0	0	0	0.557045	0.804317	0.533797	0	0	0.102559	0	0.0971262	0	0	0.0241429	0.0660691	0	0.0825	0	0.279394
Eps8	chr6:137530542-137530592	0	0	0	0	0	0	0	0	0.129951	0.841144	0	0	0	0	-1	-1	0	0	-1	29.0557	0	-1	-1	-1	0	-1	-1	0	-1	-1	0	0	0	0	0	-1	0	0	0	0	0	0	0	0	0	0	0	0.429142
Cyfip2	chr11:46228486-46228551	0.261885	0	1.415	0	0	0	0	0	0	0	0	0	0	0	0	0	0.0245179	0.0475984	0	55.7111	0.0921212	3.48873	0	0.245509	0.133839	0.0761623	0.0963333	0	0	0	0	0.114743	0.277039	0.235326	0	0	0	0	0	0	0	0	0	0	0	0	0	0
Erc2	chr14:28039421-28039450	0.225634	-1	-1	0	-1	-1	-1	0	0	0	-1	0	0	0	0	0	0.0984567	0	-1	36.8104	0.0982377	-1	0.0841261	2.8038	0.322529	1.3187	0	0.675865	0.81628	0.262183	0	1.22555	0.261625	0.604222	0.393113	2.00892	0	0	0	0	-1	0	0	0	0	0	0	-1
Fam49b	chr15:64023096-64023244	0.32967	0	0	0	0	0	0	0	0	0	0	0	0	-1	0	0	0	0	-1	28.204	0	0	1.92306	3.75	0	0	1.56244	0	0	0	0	0	0	0	0	0	0.848476	0	0	0	0.393134	-1	1.02041	0	0	0	0	0
Ap3b2	chr7:81466031-81466087	0.58209	0	-1	-1	0	-1	0	-1	-1	0.369007	0	0	0	0.383082	0	0.340163	0.4892	0.150699	0.196765	71.301	0.0601058	1.29873	0	0	0	0	0	0	2.63158	0	0	0	0	0	1.3158	0	1.44693	0.485534	0	5.93231	0	0.641026	0	0	-1	-1	-1	-1
Cdh23	chr10:60304424-60304528	0	0	-1	-1	-1	-1	-1	-1	-1	-1	0	-1	9.16813	-1	-1	-1	0	-1	0	94.5596	-1	-1	-1	-1	-1	-1	-1	-1	-1	-1	-1	-1	-1	-1	-1	-1	0	-1	-1	0	0	-1	-1	0	0	0	-1	-1
Adgrv1	chr13:81570483-81570515	-1	-1	-1	-1	-1	-1	-1	-1	-1	2.80374	-1	0.724768	-1	8.04107	-1	-1	-1	-1	-1	97.2088	-1	-1	-1	-1	-1	-1	-1	-1	-1	-1	-1	-1	-1	-1	-1	-1	-1	0	-1	0	-1	-1	-1	-1	-1	-1	-1	-1
Cacna1d	chr14:30137041-30137124	3.58865	-1	-1	0	0	0	0	0	0	3.79014	0	0	0	-1	0	0	0	0	0	85.4706	1.66669	0	-1	0	0	4.19571	-1	-1	-1	0	0	-1	0	9.55141	1.13625	0	0	0	-1	0	0	0	0	-1	-1	-1	0	-1
Rasa2	chr9:96577131-96577143	0	-1	0	0	0	0	0	0	0	0.225749	0	0	0	0	-1	0	0	0	0	63.2042	0	0	0	0	0	0	0	0	0	0	-1	-1	0	0	0	-1	0	0	0	0.119922	0	0	0	-1	-1	14.706	0	0
C530008M17Rik	chr5:76770235-76770316	0	-1	-1	0	-1	-1	-1	-1	-1	0	0	0	0.4577	-1	0	0	0.629797	0	8.93861	25.2543	0	-1	0	-1	0	0	0	0	0	0	0	0	-1	0.56177	-1	0	0	2.77995	0	0	-1	0	0	-1	-1	0	1.35131	-1
Nwd1	chr8:72668322-72668351	6.71261	-1	-1	-1	-1	-1	-1	-1	-1	0	-1	0	0	0	-1	-1	-1	3.67084	3.64356	49.8966	7.55649	-1	-1	-1	-1	-1	-1	-1	-1	-1	-1	-1	-1	-1	-1	-1	0	-1	0	2.60175	0	0	-1	-1	-1	-1	0	-1
Cfap44	chr16:44461458-44461709	-1	-1	-1	8.6905	-1	-1	-1	-1	-1	-1	-1	0	1.01127	-1	-1	-1	-1	-1	-1	76.0517	-1	-1	-1	-1	0	-1	-1	-1	-1	-1	-1	-1	-1	-1	-1	-1	-1	-1	-1	-1	-1	-1	-1	-1	-1	-1	-1	-1
Nuak2	chr1:132326206-132326229	-1	0	0	1.2195	0	1.76683	1.48303	0	1.03104	0.14225	1.29312	0	0	-1	-1	-1	23.0768	-1	1.94439	31.4859	-1	-1	-1	-1	-1	-1	-1	-1	-1	-1	-1	-1	-1	-1	0	-1	0	-1	-1	0	0	0	0	0	0	0	0	0
Rimbp2	chr5:128811983-128812003	1.94986	0	-1	-1	-1	-1	0	-1	-1	0.271483	-1	0	0	-1	0	0	12.1472	4.30088	-1	27.3929	0	0	0	6.45172	0	0	0	0	0	0	0	0	1.35137	0	0	0	0	0	0	0	0	-1	-1	-1	-1	-1	-1	-1
Vps13d	chr4:145136680-145136727	1.56237	2.00012	-1	0	0	0	0	0	0	0.66865	0.921827	0	0	0	-1	0	0	0.537637	0	21.0654	0	-1	2.85711	0	0	0	-1	0	0	0	-1	-1	0	-1	-1	0	0	0	0	0.476243	0	2.94115	0	0.984254	2.1505	0.598	0	-1
Piezo2	chr18:63063324-63063422	-1	0	0	0	-1	0	-1	0	0	0.906127	15.8464	0	0	-1	-1	-1	-1	53.8283	-1	99	-1	-1	-1	-1	-1	-1	-1	-1	-1	-1	-1	-1	-1	-1	-1	-1	-1	0	0	0	-1	0	-1	0	0	0	-1	0
Mindy4b-ps	chr3:58809718-58809783	-1	-1	-1	-1	-1	-1	-1	-1	-1	-1	-1	-1	-1	0	-1	-1	-1	-1	-1	82.5303	5.51064	-1	-1	-1	-1	-1	-1	-1	-1	-1	-1	-1	-1	-1	-1	-1	-1	-1	-1	-1	-1	0	-1	-1	-1	-1	-1	-1
Sptan1	chr2:29968776-29968826	5.078	10.6645	3.614	0	0	0	0	1.96074	0	0.194917	0.259764	0.456804	0	0.288983	-1	24.8624	0.0623148	1.94926	0.487805	46.3595	11.3608	0	1.28226	0.806721	0.420591	1.92767	0.58835	1.09885	0	0.259073	0.572519	4.59942	2.41754	3.92286	0.847486	0.414929	0.172414	0	0	0	0	-1	0	3.5024	5.698	3.9825	0	0
Ddx11	chr17:66133436-66133522	-1	-1	-1	0	0	3.47537	-1	1.21952	-1	0	5.81394	1.28217	1.25008	-1	-1	-1	-1	0	0	76.9233	0	-1	-1	-1	-1	0	0	-1	-1	-1	-1	-1	-1	-1	-1	-1	0	0	-1	0	0	-1	0	-1	0	26.0825	0	11.25
Pnpla3	chr15:84178854-84179057	3.10518	4.18839	0	0	0	0	0	0	2.94132	2.31365	0	-1	0	0	-1	0	0	5.08488	3.75001	24.076	0.216452	-1	0	0	0	-1	0	-1	0	0	-1	0	0	0	0	-1	-1	0.602518	-1	4.65887	0	0	0	7.63891	-1	0	-1	-1
Cep135	chr5:76599326-76599419	8.06445	0	-1	0	-1	0.326804	0	0	0	1.07456	0	1.19033	0.6061	-1	-1	0	0	-1	0	22.2862	5.04807	-1	0	0	0	0	0	-1	0	0	0	-1	-1	0	0	-1	-1	-1	-1	13.2497	0	-1	2.96079	-1	-1	0	0	2.32563
Eea1	chr10:96000351-96000365	16.5259	0	0	0	-1	1.13645	0	0	0	4.08151	0	0	0	-1	0	-1	33.6523	94.3801	-1	66.6362	7.63453	2.56423	1.02029	0	0	1.26582	0.398367	-1	-1	0	1.56796	3.93104	0	4.7271	1.81465	0	0	0	0	0.420253	0	1.47059	0	0	0	0.7855	0	0
Nek5	chr8:22078456-22078573	-1	-1	-1	15.25	-1	-1	0	0	-1	10.8241	-1	0	-1	-1	-1	-1	-1	0	-1	55.0716	-1	-1	-1	-1	-1	-1	-1	-1	-1	-1	-1	-1	-1	-1	-1	-1	-1	-1	-1	-1	-1	-1	0	-1	-1	-1	-1	-1
Ush2a	chr1:188961968-188962039	-1	-1	-1	-1	-1	-1	-1	-1	0	11.1822	-1	-1	0	0.19602	-1	-1	-1	-1	-1	99	-1	-1	-1	-1	-1	-1	-1	-1	-1	-1	-1	-1	-1	-1	-1	-1	-1	-1	-1	-1	-1	-1	-1	-1	-1	-1	-1	-1
Pls1	chr9:95796275-95796369	6.69707	0	-1	0	3.75	0	0.508606	0	0	2.28256	0	10.4504	-1	0	-1	-1	0	37.3147	9.88947	59.4564	31.9852	-1	-1	-1	-1	-1	-1	-1	-1	-1	-1	-1	-1	-1	-1	-1	0	0	0	0	-1	-1	-1	-1	-1	0	0	-1
Wasl	chr6:24623334-24623351	0.687505	74.7642	-1	0	0	0	0	0	0.134815	0.0224452	0	1.20334	0	0	0	0	0	0	0	32.0902	0.347391	0	0	0	0	0	0	0	0	0	0	0	0	0	0	0	0	0	0	0	0	0	0	-1	-1	-1	0	0
Casq2	chr3:102133090-102133098	3.33333	0	0	0	0	0	0	-1	0	2.63158	0	0	0	-1	-1	-1	0	0	-1	-1	99	-1	-1	-1	-1	-1	-1	-1	-1	-1	-1	-1	-1	-1	-1	-1	-1	-1	-1	-1	0	0	0	0	0	0	-1	-1
Vav3	chr3:109680686-109680769	44.0647	0	0	0	0	0	0	0	0	0	0.49012	0	0	-1	0	-1	1.53578	1.49014	0	0	98.0335	-1	-1	-1	-1	0	-1	-1	-1	-1	-1	-1	0	-1	-1	-1	1.66657	0	0	0	0	-1	0	0	0	0	0	0
Rps6ka6	chrX:111446379-111446393	7.69217	0	0	0	-1	0	-1	-1	0	1.53061	0	0	0	-1	-1	0	4.66803	-1	0	1.34398	32.4324	-1	-1	-1	0	-1	-1	-1	-1	-1	-1	-1	0	0	0	-1	0	0	0	0	-1	0	-1	0	-1	0	0	-1
Stam2	chr2:52736131-52736319	5.30195	1.32463	-1	0	0	0	0	0	0	0	0	0.458739	0	0	0	0	0.982736	0	0	0	30.0998	7.44909	-1	-1	-1	0	0	-1	-1	0	0	-1	-1	-1	0	0	0	0	0	0	0	0	0	3.48843	0	0.685	0	0
Arhgap6	chrX:169295042-169298469	88.8841	1.56245	0	0	0	0	0	0	0	0	0	0	-1	-1	-1	-1	-1	0	0	-1	90.6389	-1	-1	-1	-1	-1	-1	-1	-1	-1	-1	-1	-1	-1	-1	-1	0	-1	-1	0	-1	-1	0	0	0	0	0	0
Dock7	chr4:98992016-98992051	22.1606	2.22213	0	0	0	1.85185	0	0	0	0.723042	0	0	0	-1	-1	-1	1.23085	0	0	0.333204	30.5666	-1	-1	0	-1	-1	-1	-1	-1	0	-1	-1	-1	-1	-1	-1	0	0	0	0.511158	0	0	0	0	-1	0	0	-1
P3h1	chr4:119239706|119239709-119239761	30.1282	1.40623	0	0	0	0	0	0	0	0.963629	0	0	0	-1	-1	-1	-1	17.3686	-1	1.81211	54.2371	-1	-1	-1	-1	-1	-1	-1	-1	-1	-1	-1	-1	-1	-1	-1	0	0	2.34375	2.77474	0	0	0	0	0	0	0	0
Morc4	chrX:139835432-139835487	-1	0	0	0	-1	0	0	0	0	0.425092	0.18797	0	0	-1	-1	0	-1	1.56244	0	-1	20.5382	-1	0	-1	0	-1	0	0	-1	-1	-1	-1	-1	-1	-1	0	0	0	0	0	0	-1	0	0	0	1.389	0	-1
Patj	chr4:98469220-98469239	-1	-1	0	3.261	0	0	1.2728	0.658013	0.0963	2.43079	2.00003	0	0.757644	-1	-1	-1	-1	-1	28.2755	19.1972	82.5758	-1	-1	-1	-1	-1	-1	-1	-1	-1	-1	-1	0	-1	-1	-1	0	0	-1	0	-1	0	0	-1	-1	0	0	0
Poc1b	chr10:99164586-99164607	9.3804	0	0	0	0	0	0	0	0	0.0493097	0	0	0	-1	-1	-1	1.52752	10.9019	0	0	36.8462	-1	0	0	0	-1	32.6921	0	-1	-1	-1	0	0	0	-1	-1	0.510122	0	0	1.19038	0	0.675669	0	0	0	0	0	0
Afap1l2	chr19:56933717-56933800	17.0212	-1	0	0	-1	1.40849	-1	0	0	4.87119	0.775221	1.56262	0	-1	-1	-1	0	0.23819	0	0	81.6571	-1	-1	-1	-1	-1	-1	-1	-1	-1	-1	-1	-1	-1	-1	-1	0.811946	0.222109	-1	0.434804	-1	0	0.378716	-1	0	0	-1	-1
Myh10	chr11:68775365-68775427	11.7955	0	0	0	-1	0	0	0	0	0	0	0	0.053537	0	0	26.947	0	14.6636	0	0	59.1272	18.2065	1.72431	3.5154	1.97745	10.5225	0.694458	3.8354	1.28206	0	0	5.57766	3.24942	1.93568	0	0	0	0	0	0	0	4.16668	0.0681085	0	0	0	0	-1
Grb7	chr11:98449112-98449162	-1	-1	0	0	0	0	1.21415	0.456008	0.665014	0.605954	0.130885	-1	0	-1	-1	-1	-1	-1	0	0.90509	26.3586	-1	-1	-1	-1	-1	-1	-1	-1	-1	-1	-1	-1	-1	-1	-1	-1	-1	-1	-1	0	-1	0.476143	-1	-1	-1	-1	-1
Tmem2	chr19:21842686-21842789	15.4416	2.00001	0	0	0	0	0	0	0	0.0883428	0	0	2.70262	0	-1	0	7.56565	7.89844	3.04051	0	22.6651	0	-1	-1	0	-1	0	-1	0	0	-1	-1	0	0	-1	-1	0	1.06928	0.980353	0	0	-1	0	2.66673	-1	0	0	0
Lpin1	chr12:16558644-16558721	46.3511	0.0253806	0	0	0	0	0	0.0884956	0	0	0	0	0.00993217	0	-1	-1	11.5732	22.2036	16.5642	0	42.1013	-1	-1	0	-1	-1	0	0	-1	-1	-1	0	-1	-1	-1	-1	0	1.78557	0	0.649364	0	0.722324	0	0	0	0	0	0
Prkd2	chr7:16861731-16861829	17.214	0	0.9615	0.224	0	2.2603	2.03599	0.892848	0	0.384789	0.578478	0	0	-1	-1	-1	-1	11.4286	-1	0.584887	66.9268	-1	-1	-1	-1	-1	-1	-1	-1	-1	-1	-1	-1	-1	-1	-1	31.389	-1	0	12.4999	0	-1	0.293855	0	0	0	0.746299	0.963679
Padi2	chr4:140930977-140931042	4.54386	0.339046	0	0	0	0	0	0	0	1.19048	1.1948	0	0	5.23409	-1	-1	-1	-1	0	0.3002	22.6857	-1	-1	-1	-1	-1	-1	-1	0	-1	-1	-1	-1	-1	-1	-1	0	7.16846	6.81744	0	-1	4.30625	-1	0	0	-1	0	0
Dennd4c	chr4:86780293-86780514	-1	6.05553	0	0	0	0	0	0	0	0.633574	1.89488	2.89844	0	-1	-1	-1	-1	-1	0.483884	0.365095	41.995	-1	-1	0	-1	-1	-1	0	-1	0	-1	-1	-1	0	-1	-1	-1	-1	0	8.7912	0	-1	0.609659	5.39945	2.7905	1.423	0	0
Igsf10	chr3:59334113-59334188	-1	0	-1	-1	-1	6.04411	0	0	0	3.59212	21.6698	0.735298	0	-1	-1	-1	-1	-1	0	0	89.5255	-1	-1	-1	-1	-1	-1	-1	-1	-1	-1	-1	-1	-1	-1	-1	-1	-1	-1	-1	-1	-1	0	0	-1	1.25	0	-1
Carmil1	chr13:24020047-24020071	42.7532	0	0	0	0	0	1.56563	0.720353	0.34745	2.05946	1.73931	0	1.03223	-1	0	-1	28.7499	30.327	19.3993	0.957747	54.7644	-1	0	-1	-1	-1	0	-1	-1	-1	-1	-1	-1	-1	-1	0	2.67607	0.691244	1.61297	0.593137	0	1.10567	0	0	-1	0	0	0
Lima1	chr15:99787325-99787383	4.66057	0	-1	0	0	0	0.220809	0.605836	0	0.0361032	0.0385883	0	0	4.02678	-1	-1	-1	0	1.19572	0.0725012	73.9981	-1	-1	-1	-1	-1	-1	-1	-1	-1	-1	-1	-1	-1	-1	-1	12.036	22.3875	16.814	-1	1.58714	0.78125	0	0	0	26.923	-1	0
Ptbp1	chr10:79860447-79860502	33.534	12.7567	0	0	0	0.0974671	0	0.0887183	0	0.0344268	0.173561	0	0.0363263	0	0	0	2.33154	11.5033	0.344149	0.199089	25.2385	-1	-1	-1	-1	-1	-1	-1	-1	0	0	-1	-1	-1	-1	-1	0	0.13476	1.42856	0.409884	0.119215	0.342469	0.141108	4.44992	-1	0.5265	0.126863	0
Celsr3	chr9:108837781-108837818	43.1734	-1	-1	-1	-1	-1	0	-1	-1	0.0851704	0	-1	0	0	-1	-1	0.235032	2.9123	0	0	30.021	-1	-1	-1	-1	-1	-1	-1	-1	0	-1	-1	-1	-1	-1	-1	-1	0	-1	0	-1	-1	-1	-1	-1	-1	-1	-1
Wrn	chr8:33326586-33326640	0	0	0	0	-1	0	0	0	0	0.0755302	0	0	0	0	0	0	0	0	0	0	0.256415	20.2732	0	0	0	2.00005	0	0	0	0	-1	0	0	0	0	0	0	0	0	0	-1	0	0	0	0	0	0	0
Tgds	chr14:118122739-118122765	2.2498	7.37517	0	0	0	0	0.413256	0	0	0.177842	0.561809	0	0	0	0	0	0	8.14819	0	0	5.35912	64.0603	-1	-1	1.35142	0	0	0	0	-1	0	0	0	-1	0	-1	0	0	0	0	0	0	0	6.00964	0	3.1985	0	0
Cul3	chr1:80320314-80320341	0.365292	0.110931	0	0	-1	0.400746	0.212579	0.219984	0.773278	0.275139	0.747099	0.640885	1.36154	1.68972	0	0	0.578785	0.276294	8.80503	0	0.293621	37.2995	1.09897	0	0	0.97084	0	0	-1	6.75669	0	3.73131	0	0	0	0	0	0	3.06122	0.61264	0	0	0.38179	1.46496	0.7365	1.1215	0	0
Ccl27b	chr4:42652879|42651450-42653052	27.7813	-1	0	0	0	-1	0	-1	0	0	-1	-1	33.4084	0	0.358832	0	0.961538	2.08337	5.3476	1.48507	9.31392	59.3806	0	0	0	0	0	-1	0	0	0	6.27237	-1	0	0	15.3764	0	0	-1	0	0	-1	0	-1	0	0	0	-1
Brd7	chr8:88359784-88359925	2.72488	0.260785	0.5435	0.521	0	0.469258	0.350741	0.659213	0.307332	0.243491	0.525351	0	0.110217	0.641071	0	0	0	0.854701	0	0.0734544	0.481642	23.9286	0	0	0	0	0	0	0	12.5977	1.01013	0.458743	2.27273	0	1.5625	0	1.25616	0.284062	1.94062	1.96222	0.877228	0.307077	2.17016	0.0649987	1.25	0.515	2.24995	0
Rab11fip2	chr19:59939157-59939253	1.90489	0	0	1.613	-1	0	0	0	1.38881	2.20961	2.00077	1.06394	0.401195	1.42853	0.649403	0	1.75801	2.85701	3.64585	0.694375	4.04083	27.0046	1.47044	0	10.29	1.8018	0.657908	0	0	0	0	0	0.847466	0	1.51511	0	2.20692	1.40848	0	0.833233	0	0	0	0.534714	-1	0.5835	0	0
Agfg1	chr1:82866408-82866513	1.55871	1.0753	0	0.495	0	0	0	1.42864	0	0.397162	2.4958	1.03441	2.61104	0.99996	-1	1.5625	0.372258	0.668543	0	0.793729	1.66747	32.7777	1.33184	2.98496	1.47065	1.46372	0.66668	1.08704	0	0.786114	0.555508	0.427346	0.833379	0.28904	1.75449	0	4.8462	5.47376	1.35125	4.04722	1.99989	0	2.61022	0	0.6755	0	0	0
Kcnc2	chr10:112456929-112457032	20.0253	0	0	0	-1	-1	-1	-1	0	0	0	0	0	0	0	0.826615	0	0	0	-1	1.04168	-1	76.5527	76.4675	65.0694	74.6596	75.5202	50.4387	-1	-1	96.2594	15.8413	57.7273	62.3557	-1	-1	0	-1	-1	0	-1	0	-1	0	0	0	-1	-1
Fnbp1l	chr3:122552136-122556570	80.9477	0	0	0	0	0	0	0	0	0.264006	0.143798	0	0.113635	-1	-1	-1	0.725372	4.988	5.84414	19.2384	36.6203	-1	96.4602	99	96.6666	97.387	99	98.3334	-1	-1	-1	-1	-1	99	-1	-1	0	0	-1	1.44201	-1	0	0.634265	0	0	0	0	0
Cnih1	chr14:46783826-46783873	22.0564	0	0	0	0	0	0.059952	0	0	0.0983814	0.052563	0	0	0.22151	7.44758	1.37828	0	1.41348	0.318051	0.168759	8.02408	50.3183	21.674	16.2501	26.1948	31.7544	34.6961	-1	-1	27.4638	89.2597	-1	18.0043	39.9688	25.2658	5.03178	0	0	0.42566	0	0	0.154883	0	0	0	0	0	0
Clasp1	chr1:118565143-118565259	59.2555	0	2.3015	0	0	0	0	0	0	0.172412	0	0	0	0.344755	0	-1	13.2675	1.07321	0	0.0666391	41.9515	-1	66.0324	75.3008	64.6153	40.476	-1	-1	21.841	-1	-1	-1	30.5185	46.4287	-1	-1	3.5348	1.53846	0	1.01053	3.5715	1.08697	0	0.331242	0	0.591	0	0.609787
Cdc42bpa	chr1:180118736-180118783	32.0021	0	0	0	0	0.641026	0	0	0.373222	0.108843	0.433196	0	0	17.6997	0	3.38982	0.848313	0.919239	0	0.253851	62.8816	0	73.2738	85.0378	65.039	71.3772	73.5294	75.3343	-1	14.7832	69.1669	58.9709	59.9695	48.3719	54.0063	-1	0.769173	0	0.657868	1.16293	0	5.16582	0.39996	0.526295	0	0.4675	0	0
Map4k3	chr17:80622398-80622430	17.4564	0	0	0	0	0	0	0	0	0.107285	0.413741	0	0	6.44771	0	17.7642	0	9.41984	7.14281	0	18.277	0	35.6427	31.906	21.8	25.7105	18.1492	33.5481	23.0659	18.9156	53.1254	34.9924	20.211	26.3232	6.27468	-1	0.714343	0	0	0	0	0	0	0	0	0.402	0	0
Mindy3	chr2:12402200-12402362	8.91068	0	0	0	1.389	0.88504	1.12789	1.22953	1.37776	1.98647	1.7182	0	1.7857	0	1.38892	-1	2.22479	1.07743	0.180505	0.299416	1.75237	0	4.20567	20.2994	30.7785	40.6566	-1	-1	25	-1	-1	-1	-1	28.4537	-1	21.0527	1.17656	0	1.1906	0	0	0	0.543424	0	0	0.8195	0	0
Gyg	chr3:20123122-20123172	28.6912	0.689776	1.369	0	0	0	0.467266	3.44836	0.31995	0.841378	0.219228	0	0	0	49.1873	16.1304	36.5782	19.3882	8.69768	0.884373	17.4517	59.858	75.7223	17.2226	47.6319	69.1084	-1	-1	-1	77.3954	90.9848	16.9222	42.7332	59.4792	-1	-1	0.801635	0.861374	1.87717	0	0	0.159506	0.120827	1.10816	0.3765	2.608	0.657947	1.21951
Enah	chr1:181931174-181931185	64.2314	1.18507	0	0	0	0	0	0	0.257649	0.149816	0.479908	0	0	0.537661	-1	71.6049	1.58861	6.25621	0	0.0216874	40.4161	-1	85.6721	66.7644	88.3929	85.7783	91.5384	88.8889	74.3124	58.8687	-1	82.6087	71.6208	84.059	72.0833	-1	3.95097	1.14385	0	0.0747754	-1	-1	0	0.64938	0	0.855	-1	-1
Nf1	chr11:79414241-79414270	46.1367	-1	0	0	-1	0	0	3.22589	0	0	0	0	0	0	-1	63.5017	34.5506	1.14938	0	12.0225	14.941	0	88.1344	83.5645	94.3861	94.2061	88.5055	91.0517	-1	76.892	88.041	73.2883	77.365	89.209	98.4557	-1	0	0	0	0.970893	0	0	0	18.8234	49.2855	5.445	0	0
Rnf32	chr5:29196914-29197017	0.819672	0	-1	0	-1	0	0	0	0	0.0793651	0	0	0	0	0	0	0	0	0	0	0	0	0	0	-1	0	0	0	0	0	0	0	0	0	30.3494	0	0	0	0	0	-1	0	0	-1	0	-1	-1	-1
Rrn3	chr16:13811939-13812023	0.211708	0.141546	0.926	0	0	0	0	0.16884	0	0.0702621	0	0	0	0	0	0	0	0.0966216	0	0	0.0461264	0	0	0	0.326912	0	0	0	0	0	0	-1	0.675622	0	44.0475	0	0	0	0	0	0	0	0	0.163471	0.61	0.399	0	0
Arfgef2	chr2:166892284-166892399	2.35359	2.73305	0	0	0	1.18956	0.398367	0.609881	0.568671	0.611083	0.431073	2.32545	0.802864	0	0	0	0	1.6477	0	2.62894	1.89143	0	-1	-1	-1	-1	0	0	-1	0	0	0	3.68901	-1	89.8625	0	1.47062	1.24643	0	1.11111	0.390609	1.13635	0	0.968463	4.412	0.708	0	0.833333
Rab18	chr18:6777667-6777697	2.01757	0.688183	0	0.845	0	0.60477	0.280974	0.0767619	0.242855	0.715504	0.577195	0	0.503718	1.51034	0	0.335497	0.73493	0.417762	1.69574	0.567134	0.777928	0.162394	1.06372	0	0	0.947851	0	0	-1	0	12.838	0.9999	1.80901	9.73227	21.3618	0	0.784711	0.132832	0.61174	0	0	0.18177	0	0.392241	0.752	0.495	0	0
Aim2	chr1:173462756-173462870	-1	0	-1	0	-1	3.3518	1.33243	0	-1	2.38094	0	0	0	0	-1	0	0	-1	-1	-1	-1	-1	0	0	-1	0	0	-1	-1	-1	-1	-1	0	0	92.0349	0	0	0	-1	-1	0	11.3806	0	0	0	0	6.20682	5.55757
Otof	chr5:30370076-30370278	85.4367	-1	-1	0	-1	0	-1	-1	0	0	-1	0	-1	-1	-1	-1	-1	-1	-1	0.036457	0	-1	-1	-1	-1	-1	-1	-1	-1	-1	-1	-1	-1	-1	92.9515	-1	-1	-1	-1	-1	-1	-1	-1	-1	-1	0	-1	0
Gm10010	chr6:128196769-128196833	-1	0	-1	-1	-1	-1	-1	-1	-1	8.10451	0	-1	3.44614	0	-1	0	-1	2.22213	-1	0	10.147	0	-1	5.87355	11.3783	11.2228	0	0	-1	21.2396	-1	-1	19.7631	25.2166	78.5024	-1	0	-1	-1	0	-1	-1	-1	0	-1	-1	0	-1
Slit3	chr11:35595297-35595329	0	0	0	0	0	0	0	0	0	0	0	0	0	-1	-1	0	0.504774	0	-1	0	0	-1	0	0	0	0	0	0.248766	0	0	0	0	0	0	0	22.4327	-1	0	-1	-1	-1	0	0	0	0	0	-1	-1
Atrx	chrX:105881169-105881255	0.943358	0	0	0	-1	0	0	0	0	0.0263894	0.0981965	0	0	0	4.57148	1.03082	0.699333	0	0.0524361	0	0.969972	0	0	0	0	0	0	0	0	0	1.09901	0	0	0	0	65.4098	0	0	0	0.306798	0	0	0	1.5868	0	0	0.574805	0
Pld3	chr7:27551510-27551565	0.285424	0	0	0	0	1.69485	0.833333	0	0	0.175926	0	0	0	14.2156	0	0	3.22581	0.352085	2.81657	0.226222	0	0	0	0	0	0	0	0	0	0	0	0	-1	7.69238	0	26.3955	0	0.869684	2.76063	0.889063	0	0.499993	0	0	0	0	0	0
Lyst	chr13:13632545-13632674	0	0	0	-1	-1	0	-1	0	-1	0.154464	0	0	-1	0	0	1.01015	5.40534	3.2608	0	0	1.6887	-1	0.925917	0	0	7.51727	0	0	0	0	0	0	4.88708	0.431103	0	27.353	0	0	-1	0	0	0	0	1.01032	3.226	0.8265	0	0
Srrm1	chr4:135338549-135338586	2.05541	1.85744	2.032	1.445	0	0.583425	0.864281	0.419495	0.425148	0.915219	0.421299	0.352165	0.571456	0.425823	0	0.840357	1.37209	2.29586	0	0.980592	0.601336	0	1.3455	0	0.398422	0	0	0.793667	0	0.19766	0.472608	0.215438	0	0.687261	1.95318	39.9239	0.510362	1.93039	1.78074	1.63651	1.09643	0.32539	0.44361	4.28571	0	-1	0	0
Nalcn	chr14:123603733-123603834	4.47958	-1	0	-1	-1	-1	-1	-1	-1	0.864525	0	-1	-1	-1	0	0	0.819664	2.07673	0	0	4.33219	-1	0.714289	0	1.7857	2.77781	-1	-1	10.882	7.35641	0	4.44444	5.73439	5.2378	5.06397	63.6306	2.59976	0.816079	0	0	0	-1	0	0	0	-1	-1	-1
Nek9	chr12:85334357-85334496	3.71149	0	2.7595	0	-1	0	0	0	0	0	0	0	0	9.09098	-1	-1	1.87794	1.55632	-1	0	3.04401	-1	2.2224	-1	1.53854	0.961466	0	0	0	0	16.3462	0	0	21.7461	-1	31.8571	0	1.00994	8.39211	0	0	0	0	0.0728413	0	0.4375	0	0
Arhgap12	chr18:6073211-6073286	0.635753	8.53524	0	0	0	0.848059	1.42934	0.72985	0.746317	0.646839	0.90669	1.14446	0.497557	0	0	0	1.87168	0.522633	0.129373	1.79842	0.707164	0	1.83348	4.82276	1.53075	2.84001	3.85601	0.278418	2.78386	0	8.92361	0.497073	7.5	2.02693	7.35293	62.8212	0.854726	0	0	0	0	1.38612	0.89687	8.51751	8.6375	6.614	0	-1
Irak1bp1	chr9:82839139-82839274	3.71472	1.6666	0	0	0	0	0	0	0	0.517861	1.31574	2.3561	5.4092	2.21637	0	1.52437	1.96077	1.04156	0.924904	0.182555	1.36644	4.25525	4.61238	4.36774	1.22081	4.65197	3.51759	2.34378	5.81087	0.79996	-1	0.520818	1.50378	0.502462	1.14283	26.8153	0	0	0	0	0	0	0	0	-1	0	0	-1
[truncated: 33 more columns]
