# Supplementary material for: ASCOT identifies key regulators of neuronal subtype-specific splicing
Source: Nat Commun. 2020 Jan 9;11:137. doi: 10.1038/s41467-019-14020-5 (PMC6952364; doi:10.1038/s41467-019-14020-5)
Supplement: Supplementary file 4 — Supplementary Data 2 [file 41467_2019_14020_MOESM4_ESM.xlsx]

## Sheet: Supplemental Excle File 2
Gene Symbol	Exon Location (hg38, human)	Adipose - Subcutaneous	Adipose - Visceral (Omentum)	Adrenal Gland	Artery - Aorta	Artery - Coronary	Artery - Tibial	Bladder	Breast - Mammary Tissue	Brain - Amygdala	Brain - Anterior cingulate cortex (BA24)	Brain - Caudate (basal ganglia)	Brain - Cerebellar Hemisphere	Brain - Cerebellum	Brain - Cortex	Brain - Frontal Cortex (BA9)	Brain - Hippocampus	Brain - Hypothalamus	Brain - Nucleus accumbens (basal ganglia)	Brain - Putamen (basal ganglia)	Brain - Spinal cord (cervical c-1)	Brain - Substantia nigra	Cervix - Ectocervix	Cervix - Endocervix	Colon - Sigmoid	Colon - Transverse	Esophagus - Gastroesophageal Junction	Esophagus - Mucosa	Esophagus - Muscularis	Fallopian Tube	Heart - Atrial Appendage	Heart - Left Ventricle	Kidney - Cortex	Liver	Lung	Minor Salivary Gland	Muscle - Skeletal	Nerve - Tibial	Ovary	Pancreas	Pituitary	Prostate	Skin - Not Sun Exposed (Suprapubic)	Skin - Sun Exposed (Lower leg)	Small Intestine - Terminal Ileum	Spleen	Stomach	Testis	Thyroid
CCNDBP1	chr15:43194081-43194137	2.6168	5.41303	33.5715	2.88763	3.63208	2.03465	2.83702	3.73683	11.4555	6.51213	10.1226	5.009	6.51664	6.03706	4.04289	10.2058	4.67613	8.38261	9.93648	14.8502	8.64448	3.61605	4.02298	4.22072	7.43295	3.07755	3.51264	2.60508	10.2679	3.06948	2.48711	24.6058	10.1864	8.13215	7.87932	0.760632	5.24552	6.41934	8.30279	5.50525	10.44	2.06331	1.19336	9.31851	7.92565	10.0711	14.3184	19.2494
ATP6V1C2	chr2:10757427-10757456	2.50775	4.35186	1.92372	55.9193	18.7997	14.3205	0	3.17533	-1	79.5653	10.643	35.7895	-1	61.6511	60.1736	56.2202	26.6304	48.9295	-1	5.33395	-1	5.00773	2.81053	8.26946	4.21765	3.26616	2.5281	4.10139	-1	7.17033	3.66871	0.651192	-1	8.23702	1.85973	7.15198	3.89204	5.49479	3.07692	48.1378	3.14164	2.79496	2.29276	4.1056	5.98834	14.2279	0.709805	4.54249
CASQ2	chr1:115718186-115718194	0.00369868	0	0	0	0	0.00102211	0	0	0.515464	0.878488	1.17315	14.5387	54.3897	0.288651	1.98353	0.754717	3.83406	0	0	0.632934	0	0	0	0	0.00661457	0	0	0	0	0.000693504	0.001582	0	0	0	0	0	0	0	0	0	0	0	0.122428	0	0	0	0	0
ANK3	chr10:60108188-60108286	0.0999563	0.0642674	0.0950589	0.0254969	0	0.0297089	0	0	4.02206	16.6462	6.05819	26.1512	26.6346	16.7587	21.1024	8.13132	12.0189	10.0005	3.74607	4.23462	14.5696	0	0	0.0297398	0.0270549	0.0297607	0.0140451	0.0679468	0	0	0	0	0	0.0141082	0	0.00669391	0.0142838	0	0.0981335	0.23571	0	0.0192242	0.0601757	0.0982962	0	0.0343876	0	0.0233102
VAV3	chr1:107576392-107576475	0	0	0	0.123457	0	0	0	0	10.6322	21.9648	61.4618	76.9037	65.8744	23.9237	28.8881	23.0042	61.0567	58.0894	30.6985	40.7055	53.4318	0	0	0.0431406	0.0144729	0	0.0025556	0	0	0	0.138889	0	0	0.049763	0	0	0.220263	0	0.213095	0.763363	0	0	0.00747514	0	0	0.0355366	0.0291819	0.0151332
CTNNAL1	chr9:108983417-108983459	0.0640175	0.0752879	0.00550914	0.221145	0.110933	0.0628004	0	0.0584267	4.27808	10.902	2.40305	18.9069	24.4126	20.6547	15.6621	3.60458	2.12528	5.03241	3.20388	0.239377	0.66468	0	0	0.0878552	0.0624376	0.0684161	0.0351068	0.033798	0	0.0331716	0.0096197	0.03861	0.0784039	0.0443583	0	0.0631607	0.0158156	0.0376296	0.0483262	0.0516864	0.0634881	0.072122	0.14773	0.0706266	0.0209047	0.100823	0.187663	0.0185795
LPIN1	chr2:11791708-11791785	0.0020589	0.00467757	0.194009	0	0	0.0184265	0	0.00406761	5.4755	21.9987	8.44706	50.7963	53.5606	24.5615	29.8806	11.3009	19.2412	14.2819	9.24259	3.86281	5.832	0	0	0.932511	0.376855	0.148278	0.0143791	0.094325	0	0.088899	0.0326403	0	0	0.0135648	0.0161825	0.0101129	0.0106051	0	0.177559	0.368266	0	0.0206611	0.274139	0.341432	0	0.211069	0.0174847	0.0530828
CPNE3	chr8:86542046-86542074	0.00673432	0.0087877	0.0107056	0	0	0	0	0.00800833	0.969631	3.07204	1.86423	18.4314	23.0977	4.679	5.41367	1.81948	2.78386	2.38791	1.37282	0.662618	2.82634	0	0	0	0.0596557	0	0.00698236	0.0161407	0	0.40058	0.0830762	0	0	0	0	0.02663	0	0.0168704	0	0.269865	0	0.00719906	0.0321868	0	0	0.0274688	0	0.00740195
MYH14	chr19:50255220-50255318	0.0163948	0.046816	0	0.0444032	0.101004	0.337839	0	0.0247402	4.34149	15.5783	7.147	64.3987	61.4029	17.0258	23.1458	8.52977	17.9597	7.97787	6.06504	2.77149	9.87958	0	0	0.459231	0.0231546	0.276817	0	0.201939	0	0.205525	0.290863	0	0	0.00979271	0.150766	0.170544	0.0501418	1.17647	0.0428453	0.265081	0.0555522	0.0112755	0.0413641	0	0	0.0385944	0.105932	0.0158267
MACF1	chr1:39459821|39459818-39459832	0.00739729	0.0144437	0.110654	0.00536551	0.00308225	0.00412067	0	0.0133284	6.62573	16.2786	6.96323	38.1278	33.1802	17.6402	23.7354	7.57173	10.3501	10.1817	7.16967	1.62661	5.02197	0	0	0.0250256	0.050337	0.0145525	0.0192805	0.00605982	0	0.0127153	0.0141169	0	0.0241034	0.00257076	0.00952733	0.0202312	0.0236382	0.00769374	0.0285216	0.772254	0.00523361	0.0124896	0.0720858	0.0429262	0.00841901	0.0157405	0.0127601	0.0151965
TAF1	chrX:71455007-71456117	0.0206	0.0769823	0.0529661	0.028919	0.159294	0.0598166	0	0	0.33557	4.84642	2.36694	45.0966	67.1357	8.78733	4.93231	3.8352	1.89273	2.446	2.39284	2.22073	1.05141	0	0	0	0.0413565	0	0.0622665	0.0253555	0	0.97229	0.586696	0	0	0	0	1.16154	0.0492608	0	0.0324886	0.0723582	0	0	0.0848689	0	0	0.0491159	0	0
RBBP8	chr18:22969596-22969629	0	0	0.0393411	0	0	0	0	0.0112311	4.2925	8.06909	3.74222	38.7999	46.0356	15.0014	15.925	5.54764	4.94212	5.19331	2.08838	2.02935	4.27992	0	0	0	0.052111	0.127719	0.00775597	0.106511	0	0.261105	0.418775	0.150566	0.091404	0.0511802	0	0.980187	0.0587465	0	0	0.289262	0.0395554	0.0124342	0.0246756	0.0457038	0	0	0.176635	0.017056
TRAPPC8	chr18:31891699-31891719	0.0301704	0.0617308	0.115065	0.173727	0.145915	0.0770784	0	0	4.15521	13.9449	3.12086	22.9803	22.932	13.6343	15.3983	5.07831	2.31889	4.41252	4.35477	0.503182	1.27978	0	0	0.0610063	0.0980722	0.0792226	0.110871	0.0209487	0.515505	0.0459038	0.0977813	0	0.180771	0.0556035	0	0.017394	0.0584696	0.137984	0.11501	0.119746	0.0740192	0.118952	0.130222	0.213097	0	0.0729554	0.110271	0.101547
PTCH1	chr9:95450124-95450139	0.0811839	0.101015	0	0.0284258	0	0.0356097	0	0	1.45532	4.88993	1.69873	53.1789	43.5107	6.42032	6.9103	2.41992	3.35123	2.18701	3.4902	2.53993	0.704259	0	0	0	0	0.0565983	0.0635019	0.0312986	0	0.0509684	0	0	0	0.011893	0	0.14384	0.0219192	0.0797339	0.054917	0.590502	0.177443	0.0595828	0.693086	0	0.392596	0.0451997	0.340707	0.0234247
LAMB1	chr7:107936279-107936373	0.2379	0.329693	0.346283	0.253273	0.369191	0.185639	0.265547	0.319278	18.4686	18.9176	19.8843	37.3132	41.8758	28.3457	21.699	23.2668	16.1036	20.266	17.2979	7.00534	13.5288	0.637231	0.30596	0.339004	0.27121	0.369489	0.190578	0.397244	0.316621	0.195959	0.65499	0.692072	0.331454	0.300018	0.210857	0.245873	0.655149	0.239307	0.320668	0.743959	0.452439	0.214583	0.223895	0.294895	0.389195	0.314683	0.306634	0.351878
DAAM1	chr14:59338385-59338414	0.0286055	0.0859955	0.445453	0.0567697	0.0765922	0.0273501	0.248731	0.0193575	17.585	33.9758	10.8468	77.4157	76.7046	31.8887	32.4613	24.0786	49.4934	16.3323	10.9807	10.0571	28.7136	0	0	0.17646	0.171802	0.193097	0.0126107	0.108296	0	0.0711545	0.0544131	0	0	0.0249568	0	0.198503	0.0545846	0	0.0801656	2.02805	0	0.00683833	0.0854386	0.38723	0	0.253901	0.121711	0.110004
DLG1	chr3:197068502-197068537	0.0435778	0.0309073	0.0937345	0.01896	0.0400663	0.00636963	0	0.0303953	18.0316	37.242	18.8215	52.3884	51.5394	35.5894	50.5045	10.6641	11.9276	29.8098	14.8503	2.32777	4.55399	0	0	0.140556	0.0466193	0.05972	0.0147384	0.0605724	0	0.0279095	0.180044	0	0.0418822	0.0312602	0	0.0795931	0.0315697	0.0204342	0.0519218	1.38782	0	0.0304027	0.1345	0.00853088	0	0.0854373	0.350603	0.0126863
PLEKHA5	chr12:19270188-19270205	0.330304	0.735163	0.193319	0.167831	0.0856496	0.244742	0.683426	0.727258	7.95461	29.6405	7.64553	61.762	58.6867	35.8852	36.8664	14.0236	24.5156	8.88198	7.56956	2.62084	17.1922	0	0.242718	0.229108	0.192468	0.169076	0.235087	0.127517	0	0.279734	0.305135	0.16694	0.122474	0.429461	0.129159	1.13947	0.099411	0.10629	0.143543	0.297335	0.0790693	0.360534	0.309317	0.344247	0.49383	0.194575	1.13945	0.245878
CLASP1	chr2:121382208-121382324	0.0149173	0.0314811	0	0	0	0.009697	0	0.0200228	9.31332	20.8002	7.35494	13.9025	12.6833	22.5165	24.1637	12.4256	16.6468	12.0796	6.99632	2.29646	5.56417	0	0	0.0147705	0	0.0132024	0.00914077	0.00663103	0	0	0.00853971	0	0	0.0189169	0.0914822	0.0119558	0.00694769	0.0189115	0	0.379958	0.0540541	0.0173198	0.0790816	0	0	0	0.0175684	0.0113656
ZYX	chr7:143387762-143387787	0.00703607	0.00666657	0.0378377	0.00151459	0.00602487	0.00294109	0.00717025	0.00581922	19.3634	32.5005	20.4218	16.1907	15.796	39.0732	35.8763	23.9165	12.4698	33.5566	20.8335	4.07431	4.38196	0	0	0.0658685	0.0727796	0.029921	0.0113343	0.0353172	0	0.0114441	0.0117976	0.0191385	0.0266796	0.0119842	0.0143481	0.254282	0.0105877	0.00731467	0.0126849	0.434466	0.00500399	0.0137124	0.0535157	0.077702	0.00885956	0.025908	0.0124777	0.00862243
DYM	chr18:49209551-49209715	0.00488187	0	0.0937614	0.00854904	0.0079384	0.0147175	0	0.00541551	12.7002	25.8492	12.6535	39.2572	40.1155	32.1526	33.2437	14.7952	20.7129	14.0097	12.2763	3.0146	13.981	0	0	0.354669	0.19699	0.0425251	0.011565	0.0851253	0	0.0548581	0.054477	0	0.0188968	0.00845637	0	0.0380353	0.0189001	0.00844486	0.0132886	0.777452	0.0102302	0.00476707	0.0513847	0.140829	0	0.0995198	0.973927	0.0157751
EXOC1	chr4:55866872-55866892	0.12176	0.0767738	0.187078	0.150846	0.178458	0.0948114	0.170063	0.00986095	6.65172	20.8034	5.48709	47.0673	44.298	18.7586	27.4081	10.7064	22.1644	12.0797	6.8696	5.8557	7.99881	0	0	0.528078	0.31986	0.149603	0.353519	0.215791	0	0.444806	0.66918	0	0.0929442	0.0654638	0.16313	1.08197	0.00597134	0.0993562	0.338675	0.78101	0.0831963	0.02852	0.0590155	0.180589	0.0334475	0.133376	0.167639	0.106516
KIAA0141	chr5:141933951-141933961	0.197839	0.257196	0.204056	0.387119	0.21013	0.258957	0.349694	0.239722	1.56167	4.89943	1.33134	37.56	38.6039	6.98937	8.53687	2.23936	2.50472	1.03854	1.14326	0.627679	1.49997	0	0	0.284928	0.232026	0.230624	0.266394	0.195425	0.588206	0.370454	0.529322	0.171305	0.389208	0.300928	0.117445	1.06058	0.237921	0.128664	0.261609	0.949582	0.428946	0.260649	0.281209	0.269724	0.396749	0.287821	0.241897	0.206171
DENND4A	chr15:65665199-65665225	0.364336	0.559427	0.716054	0.204779	0.201492	0.350541	0.306748	0.327194	13.6347	36.7154	10.4398	67.1027	62.9131	45.0897	50.7766	21.4729	33.6944	12.7927	9.55136	10.0858	22.562	0	0	0.993291	0.70481	0.391177	0.266744	0.361183	0.299401	0.179691	0.181374	0.100696	0.132543	0.487052	0.382503	0.492503	0.277156	0.115695	0.26145	1.76471	0.286759	0.642245	0.819661	0.925652	0.535183	0.439174	0.464991	0.182707
PLEC	chr8:143937749-143937784	0.248598	0.298123	0.326241	0.280813	0.200366	0.295398	0.685699	0.115169	8.87543	24.5332	17.5805	59.6646	60.9604	32.1387	33.4171	17.3246	19.677	19.2942	23.8085	5.06343	11.7284	0	0	0.583335	0.587486	0.463227	0.268593	0.537033	0	0.879287	0.969335	0.241838	0.729296	0.271	0.351476	0.274799	0.286173	0.292734	0.407345	1.07853	0.523466	0.137795	0.170215	0.717747	0.450288	0.370976	2.03615	0.206121
FBN1	chr15:48434108-48434212	0.00671163	0.00377943	0	0.00602536	0.00765893	0.0131257	0	0.00653255	3.80088	23.6257	5.91225	13.7339	13.9788	35.9118	42.9291	9.94525	12.304	8.12709	3.59127	4.22292	6.91404	0	0	0.0205782	0.0213668	0.0417203	0.00655321	0.0139235	0	0.0307238	0.0558837	0	0	0	0.205244	0.481118	0.0437911	0.0211841	0	0.0381687	0.0323205	0.00640305	0.0159927	0.0240192	0	0	0.306233	0.0107088
SH3PXD2B	chr5:172356691-172356774	0.493747	0.39376	1.19004	0.625056	0.359072	0.543225	1.11108	0.795966	4.88726	12.0512	4.71269	81.2284	81.2302	14.487	17.1501	8.42719	17.72	7.65758	3.30899	2.7558	6.36831	1.74124	0	0.429776	0.519912	0.273408	0.270163	0.382735	0	0.612885	0.192801	0	0.613497	0.966746	0.211509	0.814566	0.775711	0.562718	0.348483	2.88193	0.584033	0.4723	0.553122	0.194181	0.121655	0.240558	1.82311	0.152595
FCHSD2	chr11:72900257-72900328	0.0259718	0.124749	0.19474	0.0437856	0.0210885	0.012615	0	0.0274578	1.57882	6.12725	1.9633	27.5744	26.74	5.85913	7.12469	2.22275	10.393	2.05877	1.37721	1.24035	4.35562	0	0	0.24644	0.256979	0.206047	0.0247258	0.0921753	0	0.0390515	0.0229646	0	0.721436	0.0462568	0.0817682	0.0269305	0.0426017	0.0912787	0.0916586	0.749583	0.0238892	0.0442571	0.218312	0.248514	0.127168	0.0979274	0.622468	0.112934
ENAH	chr1:225531046-225531057	0.00560763	0.0919131	0.0644921	0.037258	0.0268851	0.0431134	0.135521	0	3.46201	7.44832	2.0475	18.4911	20.4448	6.17968	12.7782	5.16069	9.76027	5.76158	2.53029	0.724558	3.99155	0	0	0.0558022	0.0541249	0.0924882	0.016675	0.0784141	0	0.0917541	0.118445	0	0.219933	0.0724292	0.0171579	0.159011	0.0208335	0.083309	0.0264422	0.241805	0.138245	0.0431377	0.0743432	0.148458	0	0.0276404	0.152746	0.0721616
USP24	chr1:55084393-55084421	0.0026892	0	0.157177	0	0	0.0151126	0	0.0217663	1.1613	4.59061	5.47855	28.3442	30.2437	7.86458	6.49883	2.95548	4.56673	11.8034	5.12671	1.39924	1.47077	0	0	0.0363717	0.0798629	0.0138999	0.0166622	0.0150787	0	0.0147967	0.00976905	0	0	0.00456913	0	0.00634799	0.0102155	0	0.099457	1.35394	0	0	0.121294	0	0	0.0652283	0	0
TBC1D31	chr8:123126354-123126378	0	0.109769	0.0628147	0	0	0.119192	1.08696	0.119049	2.71135	14.7205	4.41786	35.1463	31.8785	12.1763	14.7065	4.3293	2.52505	3.02647	2.78178	1.77437	1.88494	0	0	0.113058	0.0518135	0	0.101627	0	0	0	0.0704715	0	0	0	0	0.101487	0	0	0	1.00771	0	0	0.151553	0	0.0519751	0	0.0351124	0.0402901
AFAP1L2	chr10:114319562-114319645	1.33464	0.596357	1.28672	1.67618	1.64928	2.1956	0.574724	0.955024	4.82268	14.0825	5.04786	79.5383	77.9711	21.6769	23.8773	4.10115	4.88653	4.81961	4.53728	5.05335	3.70178	2.3517	0.387558	1.73884	1.48613	2.02601	0.693919	2.26072	1.92902	1.5365	3.08974	0.964164	1.37614	0.751895	1.5233	2.42554	2.00099	0.766176	0.523673	1.19284	1.05918	0.845227	1.39539	1.11682	1.29548	2.25419	1.07258	0.961287
SORBS2	chr4:185622914-185624494	0.633707	0.374201	0.199571	0.0788711	0.118074	0.0561716	0	0.397713	47.3465	65.5896	62.4165	41.1015	56.6386	58.791	72.9675	43.6712	40.3179	77.7768	63.8187	11.5101	17.384	0	0.37594	0.0840997	0.135686	0.111944	0.127166	0.0995286	0	0.0660732	0.0447938	0.236217	0.202474	1.04161	0.142686	0.267692	0.209686	0.0731581	0.0699909	1.85053	0.145919	0.558238	0.428956	0.294216	0.214984	0.0913914	0.552671	0.456225
CALCOCO2	chr17:48856579-48856616	0.542207	0.432532	0.475837	0.106103	0.202325	0.11483	0.240127	0.566192	8.77106	22.1237	2.84868	61.9373	58.5409	26.7359	30.04	9.47629	18.5258	7.06211	2.96866	1.97165	5.36984	0.378082	0.235277	0.354888	0.18503	0.236018	0.101162	0.255692	0.487484	0.243584	0.267286	0.255458	0.0832618	0.27424	0.19244	0.221528	0.222129	0.113771	0.24621	3.094	0.175027	0.159469	0.203543	0.188727	0.0852454	0.189302	0.0628908	0.201037
PTBP1	chr19:805832-805902	0.289596	0.165563	0.113675	0.543556	0.516364	0.304072	0.525533	0.268116	2.68254	7.27236	5.96333	58.2418	53.1151	13.3058	12.7875	4.35513	3.96122	10.0671	7.29252	1.49697	1.11193	0.362395	0.233331	1.17774	0.489142	0.513047	0.102708	0.400903	0.51569	0.113671	0.223708	0.185876	0.149269	0.157201	0.159009	2.53238	0.256054	0.105416	0.0710067	1.00979	0.41602	0.204179	0.230509	0.214878	0.0617991	0.289978	0.0879782	0.0986528
STIM1	chr11:4088702-4088738	0.258117	0.199589	0.289288	0.043725	0.0377752	0.0632421	0	0.19342	4.44583	10.7894	7.51881	18.9384	21.6393	12.4572	13.0111	6.60585	8.28959	5.78288	8.08397	3.53058	9.66526	0	0	0.183062	0.176645	0.0857675	0.107384	0.104433	0.23582	0.138021	0.125663	0.120076	0.0604788	0.105487	0.0931403	0.0345546	0.138415	0.0503832	0.12719	1.09858	0.0748444	0.173797	0.174919	0.229922	0.229583	0.172282	0.451264	0.047161
CKAP5	chr11:46760352-46760375	0.0116459	0	0.186405	0	0	0.0209774	0	0.0060512	0.783474	1.78196	0.596239	33.6477	31.8845	2.0422	2.79715	1.02021	3.89909	0.814955	1.01498	1.47098	2.49168	0	0	1.20444	0.895508	0.269262	0.0042553	0.447603	0	0.0562895	0.00443336	0	0.0626309	0.0165143	0	0.087223	0.00895232	0	0.115584	0.817148	0.0806363	0.00453022	0.128863	0.640086	0	0.546762	0.0181043	0.0356387
EPB41L3	chr18:5415818-5416378	0.0237692	0.00615659	0.0535618	0.0232939	0.0425986	0.0574284	0	0.0252462	6.49648	17.5841	11.8859	10.0185	12.4224	18.432	20.0652	6.4882	7.90297	14.7868	8.35454	0.61386	2.88309	0	0	0.185269	0.117835	0.106049	0.0536872	0.20398	0	0.0809778	0.0569823	0	0.256176	0.0363473	0	0.406038	0.0378794	0.0491005	0.107333	0.361569	0.0263726	0.0766306	0.233153	0.0739437	0	0.343	0.366305	0.0886936
MAPKBP1	chr15:41813330-41813347	0.170353	0.165942	0.13051	0.0652296	0.179761	0.0845542	0	0.0640376	18.8095	52.8542	30.8553	90.8347	90.6383	65.0079	65.0487	19.5582	30.3668	37.8618	26.1609	12.4274	17.382	0	0	0.508042	0.303106	0	0.0131908	0.0564668	0	1.8352	4.75647	0	0.132626	0.184347	0.168733	2.74333	0.178074	0.0548968	0.0754163	0.472776	0	0.0878393	0.777684	0.217957	0.252834	0.126083	0.106922	0.0277201
SEMA4B	chr15:90214937-90214964	0.0221775	0.019889	0.21815	0	0	0.00640874	0	0.0306271	6.13573	10.6346	3.76393	55.0197	44.5602	16.5108	14.0247	8.32008	13.3473	5.08449	3.67434	2.09835	4.00389	0	0	0.0982749	0.00625782	0.0510054	0.00153602	0.0575142	0	1.40081	1.44627	0	0	0	0	1.46231	0.022965	0	0	1.4866	0.0512714	0.00972935	0.00680277	0.0615885	0	0.074259	0	0.0231456
ZFYVE27	chr10:97752857-97752877	1.03215	0.676971	0.904009	0.701369	0.467446	0.478804	1.13928	0.882464	31.3394	67.9832	32.2176	80.6609	75.5943	71.3265	77.0853	45.2848	39.5787	27.7443	31.053	9.60339	26.8614	0.74077	0	1.38618	0.776774	0.819652	0.51737	0.644795	0.480808	2.09616	2.18322	0.599586	1.08921	0.805911	0.69464	4.32158	1.86081	0.280456	0.789421	2.25429	0.661306	0.718421	1.01838	0.944316	0.728201	0.844781	0.476549	0.670968
CLASP2	chr3:33574473|33573735-33574496	0.0893579	0.0678576	1.47351	0.0972068	0.096029	0.100097	0	0.204243	12.2336	33.5933	8.38201	61.429	56.0041	26.1944	37.3195	12.628	17.7612	11.4567	8.34521	3.80121	9.44689	0	0	1.14933	1.02184	0.238013	0.107123	0.193738	0	0.344261	0.255412	0.232557	0.261779	0.135306	0.279501	0.310889	0.395565	0.444201	0.406009	1.87678	0.355424	0.132957	0.592786	0.824721	0.0719432	1.36628	2.61028	0.421318
SH3GLB2	chr9:129013008-129013019	0.143615	0.104143	0.48555	0.0990714	0.123887	0.235021	0.198084	0.179303	35.8375	59.5854	27.1277	71.1635	70.334	60.2416	65.366	27.8749	39.1404	36.1641	24.2241	3.18858	19.5231	0.221457	0.234332	0.527224	0.447149	0.33029	0.637442	0.340748	0	0.112228	0.0669194	0.213247	0.194029	0.293251	0.399607	0.0879383	0.0535843	0.0769762	0.272528	4.46007	0.155421	0.816352	1.06473	0.394769	0.144481	0.35719	0.989646	0.161053
EDEM3	chr1:184701497-184701544	0.0145766	0.0246211	0.484001	0.0237818	0.0196307	0	0	0	4.38914	25.0785	6.22684	67.2076	56.4392	21.5291	39.5279	9.7061	17.892	12.0501	5.20773	1.6696	6.11474	0	0	0.218697	0.134875	0.0683782	0.0123117	0.0424454	0	0.0247535	0.0608291	0	0.216699	0.0383411	0.0334238	0.0195244	0	0	0.0685965	3.59419	0	0.0455152	0.174073	0.0334228	0	0.151782	0.255925	0.0496261
LRCH1	chr13:46715560|46715607-46715664	2.48562	2.19617	0.899746	0.702245	0.764514	0.934225	0.719623	2.83349	10.3562	32.376	12.7941	92.4391	90.0005	47.2706	49.9543	18.7958	35.7639	23.959	14.037	8.66723	13.0001	2.33606	1.16923	1.12396	1.72882	0.736425	0.855734	0.577118	2.60045	1.79601	1.91353	1.16385	0.777354	1.94284	1.21013	5.19516	1.59811	0.751689	1.52045	1.87972	1.00571	2.36962	1.87892	3.61208	1.00519	1.85721	0.870604	0.826549
NRBP1	chr2:27435723-27435746	0.0482826	0.020126	0.21451	0.0164222	0.0321816	0.0315053	0	0.0380099	5.92704	12.093	7.19628	31.5184	29.7662	14.253	18.2164	8.12258	14.511	8.97524	7.12164	5.11962	9.94342	0.24249	0.0544592	0.308443	0.24223	0.135084	0.0121971	0.117097	0	0.27651	0.409934	0	0.0163919	0.0139597	0.048928	1.31268	0.0609259	0.0189591	0.0670352	1.59074	0.0371894	0.0235383	0.0728289	0.132239	0.0220246	0.218554	0.06884	0.0254036
KCNMA1	chr10:76914057-76914137	0.00998801	0.0848868	0.572877	0.00865113	0.00595746	0.00100341	0.0510521	0.0728056	30.1533	60.009	40.7575	30.1526	24.6101	62.4777	70.9528	48.8463	55.8226	53.013	41.8599	7.4397	29.6428	0	0	0.302541	0.386402	0.0628763	0.0448469	0.0876438	0	0.911435	0.421347	0	0	0.105721	0.0448842	0.478041	0.0934684	0.0346748	0.272484	1.1417	0.0263035	0.179869	0.156794	0.584539	0	0.235646	0.0225223	0.258843
STX2	chr12:130799168-130799190	0.0360832	0.10435	0.210129	0.0588001	0.1236	0.0503146	0	0.0680208	22.0679	34.0771	10.0489	73.3002	68.3064	34.0887	45.5351	21.6166	21.9823	20.006	13.1828	1.23482	8.07217	0	0	0.0994246	0.0579771	0.0924331	0.0958342	0.027121	0	0.115848	0.0886889	0	0.192726	0.0732469	0.125156	0.124987	0.0651299	0.163581	0.150063	4.87865	0.0277483	0.127563	0.338292	0	0.0862041	0.0387476	0.215605	0.124535
ANK3	chr10:60263126-60263149	0.0788644	0	1.08696	0	0	0	0	0	3.4857	17.4985	5.57556	30.3204	28.9485	20.2466	22.4572	10.5062	11.154	5.04997	4.21076	6.72641	21.9738	0	0	0.0674777	0	0.23995	0	0.199823	0	0.0953069	0.128328	0	0	0	0	0.150149	0	0	0.496278	1.80152	0.101628	0	0.270808	0	0	0.215725	0	0.0752869
MAPK9	chr5:180247855-180247926	0.730911	0.958281	1.58287	0.634516	0.841151	0.671884	0.330186	0.973518	34.2522	58.4967	30.3309	54.7396	48.7145	55.4475	61.7465	40.743	54.4783	32.4449	30.2522	13.0618	38.3737	0.306739	0	1.1693	1.28074	1.19108	1.19483	1.08682	1.0639	0.709535	0.919423	1.55884	1.44566	1.5196	0.780739	0.996994	0.497179	0.544392	0.794156	3.20864	0.707701	0.63869	0.958236	1.2573	1.52662	1.09135	0.523083	0.715302
TPD52L2	chr20:63886016-63887605	0.0975597	0.174819	0.538058	0.0409397	0.0648131	0.0306359	0.0342534	0.138565	25.6015	51.1381	28.8093	76.0148	76.1679	56.7011	61.7188	29.5214	44.0561	42.0184	27.6924	7.65116	20.1279	0.209182	0	0.9318	0.705118	0.323971	1.53362	0.257299	0.201801	0.151203	0.207939	0.456875	0.415764	0.227584	0.403567	0.126308	0.480135	0.0872252	0.284049	3.89349	0.130524	0.201281	0.287557	0.719371	0.386458	0.532371	4.4069	0.105341
ABCA6	chr17:69079958-69080027|69080137	0.00872156	0.0039779	0	0.017507	0.0139515	0.00633808	0	0.00873166	25.1088	27.9955	26.4671	23.9029	12.6798	17.4494	19.1744	40.128	35.2313	27.5887	26.9423	42.1989	44.0096	0	0	0.0261987	0.0237617	0.0113607	0	0.0328142	0	0.240274	0.569252	0.184336	0.00558423	0.00394816	0.0425582	0.757305	0.0341416	0.00979941	0.0446839	0.228991	0.0206954	0	0.0123456	0.0281074	0	0	0.019599	0.0141191
FMNL2	chr2:152622537-152622557	0.00782217	0.00821018	0.0524358	0	0.0150289	0	0	0.00901912	0.690105	3.69089	1.45804	31.6759	35.5504	5.03949	5.57114	0.908489	1.70628	2.80654	1.06415	0.074966	0.245609	0	0	0.252323	0.152725	0.016287	0.0152205	0.0616257	0	0	0.0298166	0	0.119332	0.0108055	0	0.0530847	0.0101899	0	0.0165891	2.7683	0.0263435	0.0353857	0.121571	0	0	0.107904	0.034885	0.00807704
DNAJC13	chr3:132537158-132537266	0.0704626	0.0567151	0.0735971	0.0532458	0.087839	0.0745815	0.109709	0.0901826	7.61522	16.7927	7.00843	28.3303	29.5939	18.2929	20.2913	10.2122	15.5046	8.38156	7.2911	2.42566	5.51901	0	0.144913	0.104745	0.0828256	0.10152	0.0531591	0.0868951	0	0.975162	0.729247	0.0440946	0.0837751	0.0449969	0.0592439	0.176447	0.0648728	0.0856093	0.0656809	0.611255	0.14013	0.0780508	0.13726	0.104567	0.0468825	0.122406	2.12137	0.116634
PLS3	chrX:115640110-115640136	0.0064584	0.0104577	0.0996381	0.00459297	0.00720198	0.00408004	0.150808	0.0102534	13.4671	38.0992	2.38285	19.756	18.6275	33.2121	52.9955	13.3953	9.0841	2.03192	2.19893	1.00492	7.13996	0	0	0.941717	0.95487	0.146637	0.00459642	0.184841	0	0.0350564	0.0115945	0	0.00974998	0.00445518	0	0.01703	0.00496779	0	0.0495966	0.77005	0.00901966	0.00581481	0.00467339	0.642956	0.00648864	0.179418	0.0324237	0.00756436
CFAP43	chr10:104130738-104130830	0.786718	0.707552	0.426136	0	0	0.769231	0	0	10.0378	42.3589	10.445	36.616	35.6407	46.2076	46.9023	9.17642	8.28976	27.3692	45.8227	2.85297	10.2145	0	0	0.413223	0	0	1.20323	0.862065	0	1.77171	1.31579	0	0	0.0103719	0	1.28204	0.108342	0.106385	0	0.395773	0	0	0.242131	0	0	0.588235	0.0077865	0.0237018
DCTN4	chr5:150731886-150731906	0.0145993	0.0196487	0.0790251	0.0105657	0	0.0138139	0	0.0104368	5.68831	11.2857	3.61557	33.4595	34.16	8.90947	11.6372	5.78829	4.7299	5.93691	3.59924	0.745613	1.21678	0	0	0.0168875	0	0	0.00752264	0	0	0.0454552	0.0560814	0	0	0.0219835	0	0.00760974	0.00984331	0	0.0255463	0.944955	0.0586516	0	0.178219	0	0	0.270967	2.91512	0.0211519
GOLT1B	chr12:21515238-21515270	0.00980647	0.0251116	0.236434	0.00808939	0.0141044	0.0133023	0	0.0176582	18.3139	32.4485	15.7068	13.7489	11.8012	31.7244	36.7333	19.6148	25.5893	20.3001	16.3656	2.56984	15.6612	0	0	0.813229	0.326952	0.211025	0.00503839	0.186094	0	0.0226896	0.0210297	0	0	0.0319548	0	0.0271883	0.0416462	0	0.011752	0.545392	0.0143319	0.0199382	0.0501678	0.382722	0	0.195003	0.0569711	0.00972981
SIRT7	chr17:81913207-81913293	0.477194	1.17484	1.61779	1.05781	0.93168	0.791369	0.648017	0.770172	10.8558	19.0839	9.50147	66.965	66.2054	25.1049	24.8401	11.9388	28.3456	12.4785	7.68067	5.64581	11.1367	1.19035	1.45741	1.41211	0.572872	1.40366	0.633658	1.57565	1.29632	2.0334	2.84881	0.844765	0.741763	0.69938	0.597461	4.27124	1.43448	1.12625	1.18379	3.53879	1.53158	0.300444	0.339059	0.913291	1.11297	0.732757	4.25159	0.862627
SYNJ1	chr21:32642095-32645006	2.16758	2.39818	2.92478	2.41529	1.48222	2.52473	2.59744	1.69492	62.4782	85.5206	65.4211	90.7198	88.2549	82.7024	90.3308	72.1015	64.5745	74.5877	65.8062	25.7605	66.1199	1.1111	1.31582	4.50374	3.55731	2.48115	1.27171	2.03811	5.10204	3.85606	2.79185	4.43787	3.35195	3.34069	1.60494	5.72735	2.30883	1.99576	1.92385	5.84017	1.23665	2.86719	4.00425	3.39253	1.16047	3.08425	2.96945	1.38286
DYSF	chr2:71608576-71608617	0.587789	0.605572	0.994545	0.445854	0.565537	0.534578	0.784485	0.423716	5.05634	12.608	6.02808	42.1974	39.0789	13.2253	17.1858	4.87724	16.1224	7.94709	6.16115	5.54179	15.4046	2.59789	0	0.916824	0.8835	0.833264	0.501846	0.990855	1.12779	2.1627	2.36092	0.259964	1.137	0.749585	1.74511	1.9437	0.482383	0.803959	0.69788	1.2021	0.868792	0.992789	1.00742	0.559216	0.578851	0.757894	1.24186	0.50164
EXOC7	chr17:76086854-76086892	0.128577	0.127791	0.279485	0.0345124	0.182271	0.08447	0.125885	0.0572324	37.0113	59.6209	36.085	87.0614	86.6546	66.9089	70.3623	48.0846	57.2956	42.534	36.3025	50.626	43.9187	0.0888224	0	1.08305	1.00008	0.23157	0.0310485	0.392181	0.117161	5.29595	6.66249	0.0692173	0.0452745	0.089141	0.0915233	1.16322	0.273662	0.046579	0.106624	0.554328	0.056782	0.0411172	0.442139	0.534858	0.0449987	0.323497	1.3565	0.0506042
PLCH1	chr3:155483349-155483376	1.56248	0	0	0	0	1.66667	0	0	15.6554	86.8436	22.2763	85.8213	66.9423	75.2385	88.1318	31.7295	50.6165	33.9701	38.7449	-1	69.2274	0	0	0	0	0	0.78125	0.442478	0	0.291545	0.736248	0	-1	0.078128	0	0	0	0	0	0	0	1.04167	5.79808	0	0	0	0.0119182	0
PLEKHG3	chr14:64729960-64729981	0.0615868	0.0970632	0.991881	0.0436662	0.0206151	0.0532319	0	0.0394311	1.23873	2.17078	1.30118	21.2503	24.106	1.41067	2.4606	1.02006	1.87125	2.22988	0.860749	1.08014	1.4747	0	0	0.0277562	0.0123081	0.160287	0.0571398	0.037037	0	0.0274279	0.0872606	0	0.120196	0.0375181	0	0.261176	0.0447847	0	0.221736	2.11472	0	0.0405233	0.0659277	0.263004	0	0.604335	0	0.015526
PHTF1	chr1:113719876-113719929|113719926	0.54543	1.22446	0.980516	0.296717	0.109554	0.392969	0	0.702905	5.76155	11.2117	10.6665	35.6161	41.9557	16.8795	12.4791	7.852	5.26578	13.1187	12.1815	4.85753	3.46542	0	-1	0.645951	0.619319	0.630551	0.640353	0.88699	0	0.839212	1.06545	0.61462	0	1.25869	1.03548	2.73372	1.70793	1.37199	1.22635	2.10903	0.720002	0.620067	1.32136	1.54915	1.62076	1.15804	1.58388	0.477173
BICD2	chr9:92713879-92713924	0.742698	0.730513	0.126596	0.842421	0.83419	1.14574	1.20663	0.611686	3.00401	5.08356	3.73028	35.4909	33.2483	5.28846	5.93296	3.53464	2.02471	6.52428	2.57056	1.0546	0.593809	0	0	1.0039	0.999479	1.27989	0.36567	1.0825	2.46249	1.13404	0.689951	0.892213	0.411176	0.671413	0.545691	1.32915	0.888806	0.989489	0.97868	0.477327	1.48006	0.286004	0.197509	1.00507	0.292956	1.2789	2.40443	0.728118
LIMA1	chr12:50185390-50185448	0.0796412	0.0856054	0.0292918	0.0254594	0.0311374	0.0564361	0.12799	0.0744146	3.58067	6.19955	9.00029	57.9487	58.919	14.7879	11.197	3.78723	7.75059	11.3828	9.16746	4.98912	5.7943	0	0	0.145147	0.0339943	0.05128	0.0330809	0.0885446	0.0810032	1.07423	1.43137	0	0.0348682	0.0406564	0.110941	6.16391	0.0663021	0.027463	0.0560292	0.1828	0.0728388	0.0575546	0.27162	0.0409823	0.0124726	0.0600774	0.320492	0.0243225
MLLT4	chr6:167954458-167954493	0.11894	0.222093	0.647063	0.333507	0.426704	0.230327	0.457466	0.164755	15.9077	37.6975	16.0175	67.6442	66.7454	35.283	45.5882	23.745	34.0638	29.1637	14.4602	4.87167	14.3476	0	0	0.503432	0.294262	0.374487	0.129623	0.495522	0	2.09908	2.09193	0.2695	0.34567	0.253952	0.132755	5.34423	0.2229	0.213678	0.187871	5.01191	0.311794	0.129873	0.232728	0.21674	0.0413296	0.289517	0.247552	0.229886
ARHGEF7	chr13:111292118-111292294	0.20308	0.229954	0.248984	0.101363	0.077614	0.116854	0.0843238	0.237718	33.4775	43.461	33.7468	84.9297	81.3942	48.1569	53.374	46.4182	42.7683	39.8438	36.8158	48.2163	40.6856	0.129147	0	0.523352	0.475543	0.250887	0.0724476	0.200939	0.117381	2.37374	1.15393	0.212751	0.185893	0.181434	0.163733	5.05511	1.75622	0.108695	0.144177	2.75321	0.350637	0.148229	0.382338	0.359124	0.066459	0.431268	7.12119	0.2701
PATJ	chr1:61833358-61833377	0	0	0.257301	0.0174155	0	0.020525	0	0	3.17794	12.8068	13.2459	85.1666	82.0966	27.0833	31.8182	1.16619	9.86158	16.2838	7.55897	7.01794	0.423763	0	0	0.0922951	0.0487455	0	0.00609559	0	0	0	0.150729	0	0	0.063795	0	0.0230565	0	0	0.153789	9.0702	0.0318529	0	0.0730278	0	0	0.133564	0.154252	0.0286147
SYNE1	chr6:152511571-152511591	0.861875	2.42874	4.36204	0	2.58592	1.89131	0	1.24857	9.37223	28.658	16.0872	89.5589	86.1549	45.663	42.8937	23.0654	26.3036	20.8197	14.5652	24.5381	19.048	0	0	2.58584	5.02278	0	1.29038	0.583671	0	2.98784	3.47247	0	-1	1.96792	0	1.60846	2.0312	0.725837	0	5.56656	0.416667	0.0905797	0.96298	-1	0	0	0.180505	0.56338
VTI1A	chr10:112533530-112533550	0.0829031	0.217606	0.763979	0.225638	0.320256	0.198406	0.937494	0.22709	8.27496	16.0408	5.25199	34.5452	40.1714	16.2618	16.0569	10.38	11.9297	7.5238	4.39091	1.57765	5.71685	1.17647	0	0.285172	0.354442	0.333645	0.207453	0.279618	0.877193	1.32142	1.74617	0.0992063	0.24534	0.164749	0.163696	3.68458	0.132902	0.115239	0.343062	2.49979	0.258939	0.126191	0.122463	0.263104	0.260874	0.445325	0.240058	0.215612
REEP6	chr19:1496591-1496671	0.197312	0.143519	0.243903	0.121884	0.536795	0.408058	0.308316	0.274708	47.0847	50.3914	56.9803	77.9744	73.0342	58.787	57.4851	60.5188	33.9202	54.7536	59.1545	9.81733	32.6492	0	0	4.31207	1.97263	0.961231	0.385367	0.807638	0	1.36937	3.00211	0.371769	0.337832	0.542539	0.311574	6.74679	0.228994	0.184804	0.167242	3.03212	0.11456	0.372213	0.617038	0.266399	0.256574	1.39404	0.407222	0.144876
MANBA	chr4:102672009-102672054	1.04526	0.510204	0.397825	0.601737	0.747491	1.04425	0.409822	1.47018	2.85148	6.54587	2.42891	18.6352	24.7056	10.5994	4.8083	1.40365	3.49937	4.28026	2.2429	1.5708	3.34664	1.42858	0	0.889569	0.749865	0.549047	0.785985	0.876383	0	0.682767	0.752201	1.42812	0.8601	0.741667	0.470839	1.87056	1.22005	0.910626	0.648949	1.76099	0.79372	1.35805	1.67866	1.2034	1.06398	0.414277	1.28579	0.593066
SBF1	chr22:50466978-50467001	0.143257	0.167288	2.41893	0.181809	0.111586	0.116139	0	0.0920608	9.73152	17.7402	9.94742	54.5303	55.1923	23.8839	23.3626	10.4529	40.3118	9.77987	10.4489	12.5081	37.5391	0	0	1.91735	1.6464	0.550494	0.239526	0.743409	0	0.294248	0.23556	0.0826455	0.892249	0.110998	0.241545	0.313181	0.176002	0.163656	0.322616	6.1235	0.203925	0.134838	0.297789	0.788815	0.0612241	0.796523	0.949574	0.135018
CLASP2	chr3:33577202-33577264	1.29534	0.408525	1.96699	0.139631	0.0611425	0.234465	0.364971	0.603007	43.8028	31.7115	35.1286	58.5978	51.6953	35.401	32.4696	49.4224	56.4603	26.6259	43.2899	76.2907	67.6383	0.993411	0	4.38191	3.51009	1.1477	0.198804	1.6066	0	0.187531	0.153958	0.219063	0.0679348	0.353722	0.336571	0.427584	0.726776	0.0610656	0.264936	0.807466	0.226741	0.493812	1.53121	2.23874	0.0601289	1.78596	2.68096	0.248295
TMEM39A	chr3:119437588-119437649	1.9211	1.46909	3.50115	2.33117	1.87936	1.19146	1.1704	1.4286	4.67022	16.8942	9.60484	78.4873	76.8474	23.0179	28.0926	8.62124	19.8667	17.3073	10.582	3.08064	6.01613	1.41137	0.787402	2.06237	1.94806	1.81595	1.42736	1.51135	0.849206	0.942094	2.05768	2.7397	5.90434	2.32757	1.74112	2.14312	1.41358	0.553999	2.86753	8.79019	1.47831	1.12553	1.06892	2.43822	4.02662	2.12616	2.33775	1.01566
ITPR1	chr3:4717367-4727173	2.10518	2.04748	3.70248	1.04164	1.03722	0.664264	0.884867	2.64124	66.8623	93.5919	79.9948	92.9168	98.087	93.4696	94.5168	73.9855	44.6054	87.9962	79.7389	39.5418	26.3893	1.29866	2.45908	0.562648	1.00562	0.583128	2.91543	0.572712	0.668941	1.93489	2.18356	2.74461	8.81991	2.04601	2.46085	9.50427	2.88901	0.703082	2.84337	4.59359	0.870393	2.42548	3.0035	1.88977	3.24748	1.51769	2.44316	2.46815
DGKB	chr7:14753928-14753948	1.05847	0.862069	-1	0	0	0.806452	0	0	23.559	29.5704	32.5155	12.2159	32.7231	34.2615	33.7831	21.3221	10.3712	30.3956	45.3317	0	5.96179	0	0	1.03931	0.900901	0.205574	1.47059	0.12831	0	1.04167	0	0	0	-1	0	2.60133	0	0	0	0.5	0	0	0	0	0	0.45045	0	0
RELN	chr7:103478389-103478524|103482270|103478394	0.0410392	0.0523845	1.22816	0.313985	0.0654036	0.0958782	0	0.0252893	8.81908	18.8974	24.9349	39.9946	42.858	18.0532	19.2165	6.68587	17.0963	29.8577	21.3949	6.28822	7.50331	0	0	0	0	0.0339674	0.0560538	0.0424448	0	0.0248637	0.0996036	0	0.0329151	0	0.111359	0.500403	0.0199257	0.230415	0.729927	0.299399	0.101419	0.0419471	0.984923	0.143783	0	0.0818331	4.26366	0.056035
ADGRL2	chr1:81942034|81942031|81941193-81942045	0.784662	0.559198	0.44027	0.254085	0.608535	0.207342	2.05136	1.4997	40.2047	69.5421	33.2219	52.1048	72.0485	77.3741	77.7272	26.4965	39.5876	55.168	47.1733	6.71611	37.2322	0	0	1.08738	1.13171	0.512596	2.87599	0.441645	0	2.95798	3.21633	1.57159	1.29033	0.497593	1.98821	3.39302	0.535463	0.356608	3.01263	2.71117	0.983503	6.31691	4.01886	0.773196	0.301602	1.73685	2.25643	3.43701
CHPT1	chr12:101719490-101719516	0.0055319	0.0113896	0.125483	0.00389888	0.00636881	0.00216393	0	0.00500543	6.56178	10.9505	3.84705	43.7111	42.0883	12.7531	16.5619	7.08966	6.58434	4.0905	3.89065	1.46595	3.35854	0.217881	0	0.185378	0.113604	0.0737655	0.00280964	0.0876763	0	0.0180438	0.0144387	0	0	0.0119286	0.0050697	0.0147363	0.0160763	0	0.148677	5.56979	0.0180663	0.00935898	0.0666379	0.0561173	0.0183737	0.071951	0.6211	0.014006
NECAP2	chr1:16450125-16450241	0.914886	1.51644	0.947365	0.907685	0.935103	0.865876	2.30342	1.18448	5.13005	7.91828	3.64373	47.3139	45.2397	9.94432	9.13912	4.3462	8.18204	5.83614	4.1284	1.75408	2.79634	2.02738	2.49541	2.89594	1.33801	2.00233	0.751096	2.20064	1.65787	2.96541	3.01868	1.00241	0.873907	1.26033	1.43542	3.26397	1.47925	3.95146	1.31932	4.23249	2.25058	0.86968	0.683285	1.60717	1.35564	1.35915	3.23341	1.66238
MYH10	chr17:8530623-8530685	0.0564461	0.0432776	0.247159	0.183135	0.288941	0.252449	0	0.118253	15.0608	47.4876	26.9114	21.8209	19.5655	50.1136	59.0845	26.2265	34.6355	31.6684	27.7466	10.8672	35.2786	0	0.98527	0.189658	0.409236	0.257077	0	0.301776	0	0.702484	1.57836	0	0.145348	0.0649899	0	2.04489	0.0721527	0.037835	0	0.38151	0.537432	0	0.242176	0.261017	0	0.276409	0.0948574	0.0868059
ASAP2	chr2:9336036-9336044	0.029776	0.0538508	0.650408	0	0	0.0929309	0	0.0160683	8.19561	27.4654	19.2243	84.9851	72.0603	25.9504	44.4034	11.5353	28.7664	30.9983	18.1836	3.21542	13.2484	0	0	0.525249	0.476952	0.1432	0	0.141184	0	0.165875	0.298877	0	0	0.0588604	0	0.324995	0.0680885	0.0936803	0.0809109	9.94512	0	0.0826555	0.203765	0.288816	0	0.391162	0.184352	0.0418013
SSR1	chr6:7295088-7295102	0.225992	0.270711	0.862637	0.315511	0.183261	0.306161	0.67855	0.266406	9.31751	28.0965	13.5913	64.1716	62.2643	32.8924	42.4079	12.7387	28.389	20.428	14.0795	2.66851	10.7577	0.122292	0	0.582041	0.395109	0.37942	0.235979	0.446033	0.232393	1.4864	2.32927	0.0555815	0.254609	0.218223	0.24214	3.88903	0.316797	0.281518	0.602136	8.22072	0.3546	0.197666	0.245377	0.407903	0.297454	0.508258	0.851839	0.332214
MYO1D	chr17:32745522-32745689	0.0574794	0.189433	0.0274027	0.0469552	0.0478399	0.07911	0	0.0991604	4.97665	16.0059	4.80575	44.9851	73.3026	22.7097	22.1334	2.2883	5.18499	6.51362	2.89674	0.302347	1.27193	0	0	0.129899	0.0118014	0.239832	0.0202921	0.294888	0	8.84008	4.21929	0	0.377526	0.0702918	0.0269563	4.69012	0.115466	0.0646219	0.045018	0.423072	0.306049	0.0245812	0.0417827	0.0370011	0	0.0614776	1.21008	0.148729
SHANK2	chr11:70489328-70489348	1.14943	0	0	-1	0	0	0	0	47.7429	77.1606	41.1259	89.1137	93.4712	77.8403	77.3615	61.0667	39.3289	33.3468	40.0794	40.7895	48.4796	-1	0	1.50879	1.8682	0	0	0.368273	0	0	0	0	0	0	0	-1	0	0	0	1.89699	0.423729	0.733087	0.507966	1.16279	0	0	12.8788	0.0404527
DOPEY1	chr6:83125166-83125195	0.129325	0.0420168	0.743172	0.0474177	0.0847818	0.0966766	0	0.076311	18.6685	67.2645	36.8489	94.965	93.1294	67.0066	77.289	35.3843	54.4655	58.4972	46.8054	6.79236	17.2796	0	0	1.49435	0.689412	0.1334	0.0230947	0.293866	0	2.31053	3.57925	0	0	0.163969	0	12.7675	0.0265398	0.0793345	0.0353111	3.46844	0.163526	0	0.410049	0.311526	0.114681	0.157848	1.01736	0
MFSD6	chr2:190499832-190499856	0.143934	0.0613455	1.38429	0.0316056	0.240613	0.192056	0.158218	0.0842329	33.6472	79.0559	34.0602	81.4075	85.5219	77.3744	83.4659	33.7202	45.3159	45.0196	28.5641	3.41866	32.5497	0	1.08683	3.94189	2.05606	0.819003	0.0561936	0.73826	0	0.152667	0.196377	0.237534	0.369004	0.122453	0.127943	0.424183	0.0746037	0.129708	0.853819	11.993	0.374052	0.0243315	0.207626	1.6527	0.0535332	1.48977	0.0805285	0.130579
CLTB	chr5:176396479-176396532	0.246432	0.255614	1.05915	0.240071	0.24732	0.315522	0.73776	0.50171	57.888	72.9496	50.1342	91.0231	88.8375	78.6289	81.6737	60.1823	69.1523	57.8482	48.7202	20.2335	51.1993	0.491985	0.771046	1.89467	1.96855	0.667611	0.620912	0.708944	0.776228	0.603877	0.568567	1.13125	0.568277	0.31986	0.965379	0.281426	0.337721	0.582361	3.47803	10.407	1.21429	0.698375	0.733019	2.41522	0.316517	2.26937	8.79925	2.09199
CNTRL	chr9:121110515-121110571	0	0	0.72145	0.0515991	0	0.0281846	0	0.129367	6.62021	17.5348	9.61712	80.1073	75.6312	29.9145	25.3247	7.93447	20.9185	12.5942	8.39158	4.88087	1.05263	0	0	0.418412	0.337081	0.0806452	0	0.0510204	0	2.61491	4.89583	0	0	0.137853	0.284091	9.80474	0.0251383	0	0.57286	2.79855	0	0	0.357605	0	0	0.419092	2.49113	0.037092
EIF4G1	chr3:184316713-184316733	0.0290168	0.025	0.548958	0.0554824	0.0243269	0.0503362	0	0.0275502	16.3461	41.5212	14.1335	82.0879	78.0797	43.2769	49.652	24.2781	28.4096	24.7168	11.7451	5.15422	13.4366	0	0.490784	0.767581	0.458818	0.306445	0.0227882	0.262071	0	0.0678367	0.102304	0	0	0.0417811	0.132647	1.87759	0.0697463	0	0.276994	11.7269	0.0760428	0.0448652	0.151551	0.404566	0	0.504027	0.0970106	0.04429
GTF2I	chr7:74714857|74714860-74714916	10.5306	8.32664	4.85672	5.24947	5.46488	5.41763	4.49783	8.6476	38.8152	54.4652	36.1569	85.958	79.46	51.7666	64.2465	41.8643	58.1081	45.9905	39.7984	33.9782	37.1919	5.28157	2.6574	5.84331	5.38192	5.45554	4.71911	5.48621	6.06149	7.27037	7.9077	6.17205	4.49669	7.66106	5.76899	8.40783	8.05172	4.6391	5.30751	11.0057	5.70185	6.22289	7.14057	6.38242	5.54344	5.86703	10.7242	4.68319
HERC1	chr15:63702138-63702203	0.0143681	0	0	0.145086	0.0614251	0.0156937	0	0.0321337	7.14139	17.2827	8.18464	9.25366	10.0028	25.5933	30.8735	6.96722	15.3273	5.59775	7.90837	0.903901	7.58401	0	0	0.114246	0.259522	0.161683	0.0346741	0.088153	0	0.186954	0.161987	0	0	0.0292811	0	1.5126	0.0217865	0	0.0664907	0	0	0	0.0177871	0.362113	0.339367	0.0450446	0.108401	0.0283846
TACC1	chr8:38823990-38824025	0.53993	0.953601	0.85211	1.70073	1.42858	1.49303	2.21402	0.709991	4.69949	22.7024	5.11464	44.7105	42.8271	25.7489	36.0247	8.04071	13.056	14.0635	6.89508	1.0393	4.69391	1.3293	0.878826	2.34436	2.3175	1.79822	3.7861	1.70664	1.06855	1.79627	3.38783	0.413655	1.80788	2.03729	2.19691	1.22448	0.494193	0.54475	2.8736	5.44338	1.73595	1.33298	0.83991	1.47423	0.181144	2.30077	0.242432	0.983259
PPP6R3	chr11:68609611|68609473-68609628	0.0176652	0.0283668	1.88052	0.0281133	0.0610177	0.0717484	0	0.0264695	20.3627	54.9031	28.59	93.1436	92.6593	53.4739	66.7832	27.6695	54.5552	40.4301	22.2811	8.4611	24.6701	0	0	1.10877	0.688345	0.187519	0.0722866	0.28834	0	0.30231	0.270195	0	0.0890566	0.0371848	0.0281339	0.139524	0.0900764	0	0.3813	14.6827	0	0.0288299	0.537136	0.49344	0	0.171824	0.0370812	0.0403034
SH3KBP1	chrX:19687617-19687691	0.125804	0.107791	0.370311	0.243158	0.11862	0.251485	0	0.102724	35.9036	58.4596	36.6947	33.5226	46.0063	65.2025	68.8222	36.2371	55.3757	43.2181	33.9396	3.38629	30.3428	0	0	3.11007	1.34219	1.28267	0.0384999	1.13729	0	1.224	1.06646	0.0766833	0.266696	0.162454	0.30647	4.98714	0.657854	0.0771327	0.196578	4.88742	0.130659	0.168633	0.23094	0.700355	0.0988486	0.920289	1.12185	0.0832142
PHTF1	chr1:113719876|113713611-113719929	0.4609	1.61959	0.916968	0.703801	0.169005	0.459185	0	0.724216	4.87398	9.19879	9.63251	29.7816	34.1217	13.3348	10.9028	6.77903	4.13564	11.3742	11.0394	3.99855	2.53508	-1	-1	0.756338	0.857863	0.300516	0.454132	0.681985	3.19151	0.762052	1.07422	0.42735	0	1.72802	0.824086	2.03262	1.57875	1.05472	0.827611	1.5802	0.576526	1.16813	1.13319	1.7219	1.86537	0.945427	1.33365	0.473913
SGCE	chr7:94587778-94587812	0.482592	0.335885	0.846028	0.370805	0.409342	0.495152	0.162077	0.533177	19.8607	39.4773	30.0816	75.7506	72.6553	42.6532	49.9351	24.8708	33.7901	37.8844	31.7127	6.66479	16.4175	0.625939	0.254983	0.76785	0.821796	0.367216	0.315406	0.41327	0.596592	0.413493	0.415997	0.372795	0.565904	0.44913	0.377969	0.650549	0.713431	0.453635	1.56545	11.8361	0.388265	0.566993	1.35478	0.748038	0.345067	0.690359	0.569611	0.359582
PLEKHA5	chr12:19290677|19290512-19320056	0.895779	0.91642	0.330875	0.727791	0.67013	0.674511	1.01558	0.806821	36.798	65.289	54.7839	44.6474	43.5405	72.4903	72.2538	43.2709	32.1414	68.4821	65.1208	7.85641	20.6424	0.465134	0	1.2637	0.635779	0.611376	0.491092	0.724928	1.38038	2.98391	2.39243	0.521451	0.490016	0.637341	0.590964	1.29679	0.933131	0.433361	0.499155	1.52147	0.599773	0.628942	0.822067	0.383178	0.696096	0.845951	6.01568	0.496289
SHANK3	chr22:50711615-50711638|50714149	2.38479	2.25989	2.20156	2.94318	2.07282	2.76258	4.33191	2.37247	72.1843	81.1375	63.2372	94.0327	92.2541	79.1236	82.4968	73.4881	42.2616	74.6782	59.7957	14.5355	27.3851	3.75029	3.53836	5.53439	3.52005	3.43174	2.1744	3.16952	2.15139	2.98335	3.07673	1.29442	2.10632	2.80945	1.8405	4.85827	2.80969	2.78687	2.7437	9.31683	2.24773	3.08295	3.48044	2.34675	0.998412	3.15551	10.2849	1.87426
ADGRL3	chr4:62028855-62028881	0.00861395	0	0.494245	0	0.390429	0.0258733	0	0.360853	28.7736	40.4855	25.0419	51.4906	41.1431	41.8968	49.5808	30.8748	43.4094	33.6599	26.978	23.865	28.9868	0	0	1.50573	0.519068	0.416674	0.212766	0	0	1.65057	1.74573	0	-1	0.213858	1.04212	0.397877	0.560216	0.26455	0.943396	6.26844	0.49505	0.128479	0.293197	1.47715	0	0.207039	0.658563	0.297621
ASAP1	chr8:130160785-130160793	0.122469	0.197127	1.6593	0.169038	0.141037	0.152465	0.480769	0.376814	23.8254	52.7082	22.6738	62.7374	57.698	49.9345	62.1749	23.0141	34.5146	36.5056	24.8635	6.56149	13.3042	0	0	0.585268	0.829575	0.188439	0.0569078	0.169498	0	2.08331	2.15823	0	0.1461	0.433383	0.141535	1.01448	0.970836	0.0747484	1.1195	9.55963	0.259156	0.106576	0.0810718	0.656546	0.0856163	0.518712	0.492986	0.0990768
RYR1	chr19:38544286-38546330	1.48024	2.86535	7.89373	1.22807	0.684929	1.30292	0	0.677481	22.4581	35.2566	21.7983	94.1862	95.1251	47.235	45.9307	25.5541	76.1735	32.1698	28.0305	27.0547	24.4518	-1	0	3.54979	3.03418	2.30025	0.574713	1.56046	0	1.71452	2.3195	2.70273	3.96727	2.3365	1.90988	0.643138	1.84043	1.38889	4.48034	10.8936	0.890036	1.66069	10.7122	1.65746	2.77778	7.02237	0.577463	2.23577
TFG	chr3:100747414-100747454	0.145825	0.213007	0.574856	0.165476	0.156293	0.142267	0.104094	0.188287	9.71216	18.9713	11.46	27.6153	28.5749	21.3657	22.7199	11.5843	10.5818	11.4981	11.1438	2.01907	9.08021	0.297785	0.0992411	0.733656	0.444104	0.22357	0.276567	0.260341	0	0.171057	0.167294	0.189314	0.305071	0.20467	0.162366	0.158906	0.178146	0.148224	0.409533	5.10423	0.142792	0.143001	0.14834	0.449592	0.205128	0.380617	0.981177	0.198677
GTF2I	chr7:74714857-74714916|74715166	10.8341	7.97082	4.5622	5.02369	5.17817	5.46493	4.37297	8.86915	35.6829	49.1447	32.956	76.7016	70.6763	46.8629	57.11	37.9563	52.0049	41.5068	36.3656	31.0348	33.8305	5.16774	2.064	5.69215	5.15773	5.159	4.45576	5.18538	6.63235	6.80069	7.212	6.01879	4.40711	7.68563	5.69402	8.27135	8.45838	4.42225	4.87244	10.383	5.27178	6.56131	7.45978	6.39594	5.33588	5.79252	10.4412	4.46492
LZTR1	chr22:20980747-20980767	0.976065	0.319459	0.576049	0.440802	1.05993	1.95391	0	0.50202	1.80049	8.72888	1.23263	55.9138	53.7676	18.5369	19.0343	5.0551	5.10858	1.0818	1.30487	5.90522	5.25033	0	0	0.362993	0.15925	0.556616	0.194931	0.731059	0	0.454255	1.213	0.371157	0.504477	0.913835	0.977329	0.786594	0.804449	0.458052	1.20216	6.88406	0.364102	1.16622	7.52067	0.299433	0.304892	1.34382	0.836006	0.351576
DOCK4	chr7:111784097-111784123	0	0.062293	0.510204	0.088114	0.183823	0.0839278	0	0.0861088	14.7559	40.0478	16.0852	87.427	80.6785	34.8402	50.8984	35.164	33.923	29.6998	15.6346	4.89207	17.2296	0	0	3.16952	1.42153	0.711024	0.0947875	1.20755	0	0.0964786	0.115296	0.289023	0.177618	0.055514	0	0.0250863	0.102459	0.104222	1.17851	14.2708	0.174519	0.0739645	1.46382	2.25466	0.5	2.64968	0.165704	0.0389558
CADPS2	chr7:122436360-122436380	4.26475	3.6981	1.06891	3.56033	4.29218	3.70274	2.03627	4.52407	7.55111	33.8011	4.05802	54.7729	56.6663	41.439	46.5923	19.0012	23.6003	4.58486	4.19206	13.6266	16.4465	0	4.79952	3.75608	2.71624	3.56	2.33352	3.34264	3.40903	5.33439	5.56444	2.24606	2.34767	2.40138	1.59637	7.82267	4.74752	2.47615	1.26369	4.47875	2.43678	4.12992	6.45409	2.73834	2.67313	1.74883	5.94951	2.01503
GYG1	chr3:149026452-149026502	0.620838	3.50901	5.72924	1.60771	1.2606	0.534698	1.33326	2.15533	69.2421	86.2411	73.9258	62.7029	77.3469	81.8375	70.1186	80.0316	83.3019	80.408	71.734	49.7562	67.1973	0	3.29	3.37985	3.27302	1.73779	2.18482	1.87574	1.15468	3.37737	1.01597	5.23312	6.41503	1.20833	3.5334	1.46272	1.73707	1.38872	1.43985	12.7899	2.31438	1.41458	0.822513	4.63062	1.86304	3.23625	1.34992	1.38914
FMNL1	chr17:45246505-45246604	5.18529	4.33068	4.69091	6.83491	4.10373	6.101	4.54268	4.80993	68.8665	85.1833	67.4645	90.795	90.0194	89.8573	89.4592	73.5655	63.1254	68.5992	71.481	24.8072	49.4754	1.21008	2.46316	5.27217	3.80915	3.30753	3.2616	3.45788	4.5928	7.14333	13.605	3.53312	3.39482	6.72436	3.42183	13.1767	7.01723	3.97482	3.31544	3.31475	3.11412	7.38599	7.21041	3.31638	3.18181	3.63196	8.29775	3.36457
GALNT5	chr2:157266776-157266856	1.82482	0	0	0.248601	0.283289	0.391673	-1	0.301205	0	0	0	16.1045	20.2715	-1	0	0	0	0	0	-1	0	0	0	0.50764	0.3105	0	0.211348	0.632911	-1	0.989247	0	0	-1	0.135207	0.177085	-1	0.454545	0	1.21951	0	0.806452	0	0.45577	0.37317	-1	0.14451	0.588235	0.961538
STXBP1	chr9:127684368-127684493|127689907	5.01525	4.04937	1.36906	4.37917	4.81315	5.02239	5.5959	5.14387	10.5616	16.8777	12.5144	54.7167	51.5992	20.5527	22.233	11.3208	16.6021	5.8925	12.8687	18.5299	47.7727	5.41197	6.60233	6.26018	5.62047	5.27247	3.08241	4.75391	4.69905	4.51465	2.64471	1.87756	4.75363	3.12457	2.8754	5.7842	3.90416	4.36171	1.74695	4.85614	5.21301	3.23213	5.3081	5.19233	1.349	4.61708	2.36128	2.55691
TNNI3K	chr1:74345878-74347756|74346801	1.26145	0.935295	0.991468	0.688541	1.15189	1.66249	1.08696	0.697215	14.9872	43.1877	29.2342	75.2604	75.7783	53.8202	53.8186	19.4553	32.5226	41.972	35.3168	6.32708	7.6879	0	0	2.31651	1.703	1.87969	0.826347	2.08662	0	10.8072	5.36927	0.549451	0	1.13541	0.82722	7.89444	0.792981	0.415798	0.785512	6.63412	1.85842	0.61074	1.33662	1.28669	0.912412	3.19387	4.84457	0.930905
SLC12A2	chr5:128177574-128177639	1.18074	2.8199	1.77596	2.46182	3.21692	1.98573	2.97938	1.85022	1.98104	5.58638	3.31654	40.0157	54.4417	8.3838	4.72353	2.00853	2.76088	5.18851	1.79883	1.09302	1.59188	0.926	3.19143	4.27795	3.59568	3.43037	2.85751	3.22783	2.79526	3.74495	4.25847	1.36359	5.81177	1.78711	2.21262	5.54413	1.33617	3.14627	2.97307	6.69264	4.33105	1.04616	0.651014	2.7702	3.98965	2.17755	8.40372	2.94152
ELMO1	chr7:37217712-37217756	0.117723	0.0729312	2.13293	0.140101	0.191098	0.193482	0	0.0674762	3.36421	8.03961	2.19632	24.2242	31.7303	4.86588	6.92468	2.18253	14.6558	3.71294	2.13632	4.44624	6.42593	0	0	0.496066	0.33803	0.364316	0.139821	0.312218	0	0.647104	0.574807	0	0.0446836	0.138715	0.0823789	0.220092	0.752987	0.233007	1.69864	0.785901	0	0.0898959	0.234466	0.233096	0.115735	0.259631	5.78861	0.106925
SLC25A25	chr9:128102080-128102115	0.955481	2.12174	1.26935	0.750481	0.513697	0.482399	6.08267	1.25948	12.6315	33.3555	12.6948	58.251	52.3983	35.883	46.1005	22.9887	38.7096	9.54335	14.6052	10.4463	34.2637	0.265951	0	2.57203	1.82432	1.08377	1.1349	0.728705	1.09389	0.931923	0.716933	1.69187	2.07752	1.42537	1.3392	3.06377	0.370338	0.37329	5.23732	5.58922	1.73568	2.2081	1.28018	2.98295	0.386411	3.31544	5.86742	1.18443
COL15A1	chr9:99043594-99043619	0.0346183	0.0386458	0.330794	0.00485352	0.0240618	0.00572016	0.248776	0.033558	36.1781	60.8796	6.02749	28.483	50.9894	50.2371	48.7936	19.2736	55.8758	26.1483	7.17491	7.995	20.0883	0	0	0.00856661	0.0370205	0.0596016	0.0802408	0.0679968	0	0.0143032	0.0237177	0	0	0.132206	0.056553	0.116072	0.0447895	0.140597	0	0.395579	0.0768289	0.039204	0.0956404	0.102899	0.134409	0.0563652	10.0298	0.0577091
ANK3	chr10:60082150-60082176	0.201726	0.278315	1.21632	0.385368	0.334035	0.295437	0.303036	0.502323	4.20423	16.0952	4.14238	66.1476	68.3331	14.7532	19.3542	4.19829	24.8482	5.72866	3.05712	8.08966	30.4226	0	0	0.41974	0.264038	0.121993	0.285456	0.241393	0.769312	1.9081	2.23405	0.455174	0.548781	0.161548	0.240925	0.616959	0.0431451	0.499076	0.677531	12.1881	0.534772	0.25533	0.41939	0.264219	0.417394	0.981586	6.76077	0.273229
GNAI3	chr1:109584622-109584713	0.305685	0.594349	0.344995	0.316735	0.424971	0.302486	0.341057	0.481694	6.04691	11.7864	9.44469	23.037	28.7123	22.4269	17.5207	7.88378	12.3728	10.9053	8.79724	3.71057	5.43522	0.671114	0.307682	0.60536	0.417631	0.468598	0.198174	0.459387	0.383331	2.01521	2.43587	0.632933	0.742979	0.274517	0.328878	2.06059	1.29773	0.736511	0.52655	4.34699	1.11047	0.188567	0.167844	0.481596	0.59007	0.485308	3.56854	0.892994
PTPRU	chr1:29307129-29307146	0.0403105	0.0500384	0.262702	0.0505959	0	0.0392514	0	0.0324682	8.72745	14.3825	4.79137	25.5618	26.2321	19.1026	13.5212	10.3251	12.6152	8.12602	3.53844	2.40534	7.87583	0	0	0	0.0944267	0.0292398	0.0214787	0.0324774	0	1.7482	2.75674	0	0	0.00578782	0.129569	4.37149	0.210962	0.0793004	0	0.350596	0.0389542	0.0590483	0.0728935	0.231212	0	0.0566899	0.12364	0.0793537
AGAP1	chr2:236014805-236014879	0.0510465	0.10715	0.528019	0	0.124175	0.152113	0	0.124544	16.9083	27.6615	10.5361	35.1285	32.3603	24.2062	26.8277	13.5277	15.6383	21.17	8.35962	3.09616	8.24432	0	0	0.368751	0.260315	0.180378	0.139142	0.212852	0	2.03956	1.51124	0.150596	0.105044	0.096797	0.0625012	0.916594	0.326161	0.131229	0.358807	6.20917	0.268452	0.0404862	0.14116	0.194488	0	0.288834	0.206353	0.172407
CDC14B	chr9:96504098-96504163	0.0610626	0.157605	2.40338	0.232609	0.593583	0.0893816	0.537634	0.153204	6.92979	14.6911	6.60174	23.5643	23.6508	16.8914	19.0149	11.301	11.8499	7.1938	5.59733	5.11159	4.51705	0	0	1.70375	0.599384	0.309018	0.503867	0.452729	0	0.238912	0.319413	0	0.190448	0.266584	0.179856	0.274684	0.431652	0.217662	0.118146	4.09264	0.0408163	0.166852	0.138079	0.408943	0	0.067598	0.828793	0.120293
ERGIC3	chr20:35554372-35554386	0.426795	0.193535	1.04458	0.184447	0.207831	0.29761	0.127156	0.292063	22.6404	42.0208	26.5134	75.0224	69.4646	48.8665	53.7693	24.9356	34.8693	35.707	28.7981	4.67093	14.5886	0.310269	0.0655096	0.538072	0.345824	0.234402	0.0960391	0.226627	0.126293	0.324629	0.772183	0.477707	0.156346	0.229528	0.100454	2.68864	0.806089	0.13691	0.502096	14.0804	0.10978	0.172615	0.277243	0.369281	0.116872	0.524811	0.771152	0.16708
DNM1L	chr12:32705825-32705863|32706814|32706642	1.59225	1.368	1.81754	0.635352	0.469236	0.847843	0.161812	1.50461	27.8269	57.9047	15.9066	73.7494	68.2896	56.248	66.8069	33.9773	61.6295	27.8261	12.9703	8.9687	31.8453	1.48701	0	4.47334	3.21374	1.16477	0.433546	1.30098	0.878907	1.14313	1.09573	1.44241	0.550546	1.10635	1.24429	13.7668	2.06319	1.41462	1.08489	2.71109	0.802395	1.66671	2.00766	4.20235	1.14315	2.03999	2.0486	0.652654
SSPO	chr7:149794165-149794255	0.507612	0	0.347222	0	0	0.454545	0	0	10.2688	24.6108	29.5342	55.3729	52.575	27.9771	30.3686	17.6674	13.5749	36.1427	30.0776	8.56466	5.35995	0	0	0	0	0	0	0	0	5.41667	6.38298	0	0	0.101012	0	7.10317	0.380401	0.285714	0	0	0	0.420168	2.09078	0	0	0	2.02919	0
DOCK9	chr13:98808640-98808675|98809128	0.476894	0.398171	0.681694	0.574323	0.28019	0.504271	0.31444	0.456689	55.975	58.5795	52.4017	69.0002	66.4589	63.9749	59.2638	64.2579	60.8379	54.2019	54.7554	76.7233	67.6505	0.171233	0	0.695478	0.475991	0.326166	0.107118	0.305445	2.11048	1.69007	1.84283	0.127552	0.0979432	0.540614	0.268336	7.5538	1.10729	0.329912	0.428878	7.0846	0.200489	0.323391	0.537146	0.538432	0.150024	0.371931	10.3007	0.223977
SRC	chr20:37386460-37393015	0.639351	0.656458	0.308972	0.822132	0.399144	0.638205	0.693218	0.558778	30.1499	45.9101	34.3116	65.3327	63.2682	56.7003	60.2845	38.6493	40.5827	44.9204	33.2034	12.0658	23.2328	0.733888	0	0.805029	0.444745	0.583867	0.189038	0.805527	0.538341	2.83949	3.69987	0.666091	0.733371	0.297598	0.36279	13.0188	0.579426	0.393073	0.204975	2.67718	0.272495	0.434565	0.367788	0.464609	0.178074	0.423448	0.0754005	0.364599
NSMAF	chr8:58637234-58637389|58640102	1.3765	3.51494	1.45341	1.55335	1.75695	1.77769	3.62985	1.3817	12.4902	21.817	13.8986	33.5001	29.8521	21.4703	25.14	19.8865	19.7001	16.4414	12.3844	8.51734	12.9127	4.62446	2.05479	3.36525	2.39363	2.49073	1.7296	2.30906	0.684932	2.84412	1.98942	1.04711	3.86043	2.69327	1.66459	4.59132	2.22255	2.26954	1.40243	3.14949	2.50979	1.30613	1.06693	1.94039	1.32002	2.09868	1.74747	1.6739
CD2AP	chr6:47603759-47603832	1.04175	1.10627	0.856054	0.834635	0.96501	0.936881	1.7587	1.05499	7.61589	18.4546	7.3631	53.6418	58.9248	19.8142	21.6206	5.23077	11.9149	18.8485	8.55454	3.277	3.44687	1.35128	1.02043	2.20247	1.03778	1.28551	0.664966	1.32431	2.91988	5.97961	6.18714	1.97334	1.48652	0.870171	0.964721	6.4971	1.65193	1.44401	0.854282	4.07383	1.17283	0.553719	0.637677	2.48817	1.06868	1.69416	9.49908	1.22869
POC1B	chr12:89460016-89461306|89460038	3.37374	3.52629	2.78592	5.54247	5.36132	4.95389	6.00222	3.92699	7.38387	14.5087	7.66182	36.0678	41.5478	17.0024	21.8034	7.59718	6.71248	11.1455	7.40136	3.71392	5.013	5.03567	2.3528	3.67263	2.90661	3.36165	3.12275	2.91575	3.6531	3.86612	2.94645	2.37597	1.75414	3.00853	3.39639	2.51493	4.42492	4.28356	2.39049	8.97973	3.75117	3.05069	2.4583	3.23093	3.01175	4.03716	3.73375	3.9493
MAPK8	chr10:48424088-48424159	5.10699	4.24641	4.46765	3.87946	3.82122	5.25616	5.52926	4.14593	50.3654	75.4281	39.8173	90.3863	86.9076	72.7669	83.9351	58.6473	65.1531	50.1576	38.2299	22.7968	47.7886	5.99256	3.90457	6.44443	5.08767	8.14872	3.53969	8.30932	6.27404	3.94843	3.78025	1.12507	1.36884	4.85705	3.63588	6.43743	4.79986	7.33498	2.16322	18.0943	3.4588	5.28976	5.0673	3.55141	4.288	4.37262	10.9889	2.27622
CNNM1	chr10:99368618-99368680	0	0.819672	0	0.669796	1.45455	1.95092	-1	0.5	18.1566	33.6807	23.9352	45.5207	43.9343	44.9597	49.3243	25.537	22.1283	14.7081	27.2595	44.1267	42.3137	0	0	1.13643	0.409836	1.65094	0	3.04452	0	7.81247	-1	0	0	0.543478	0	-1	-1	0	0.242718	1.38037	1.79462	0.200801	1.06478	1.60819	-1	1.68206	0.0100705	1.6129
FBN1	chr15:48427882-48427943	0.26801	0.358929	0.359211	0.485047	0.567927	0.723275	0.562602	0.540076	70.8042	86.6488	77.3022	66.3114	62.8225	87.1908	87.7722	75.169	77.7048	81.1046	78.0571	79.9434	86.1356	1.11238	0.80873	0.629652	0.582679	1.73811	1.19863	3.44345	0.197248	0.345327	0.337965	0.532363	0.390258	0.229291	0.541525	1.02774	8.34675	0.783658	0.365594	3.90296	4.33605	0.386641	0.192555	0.352613	0.412362	0.880986	10.6735	0.385534
PLEKHA5	chr12:19346994|19347107|19346972-19347182	1.99602	2.09108	0.70813	2.05816	1.25798	2.77844	2.86907	3.24829	38.8873	57.7055	32.9743	61.4598	58.2803	61.4889	65.6485	37.612	42.779	36.2162	33.0982	24.0069	44.6647	5.99906	2.39683	3.98333	3.36814	1.27596	2.29223	1.30779	1.65222	3.90018	2.9085	1.50969	2.33564	3.53853	3.74238	2.09493	2.93219	2.77356	1.93289	3.11207	1.82229	3.09566	2.81375	3.54466	1.00574	2.50771	13.1448	1.79693
ZDHHC20	chr13:21392959-21392994	1.2051	1.29403	2.93338	0.741278	0.649069	0.565772	0.757545	2.65037	18.6453	37.8695	18.6004	44.7545	63.6702	32.3941	31.9604	9.70747	20.5786	24.2412	12.3842	2.05204	7.34105	0	0	1.35502	0.796928	0.417062	0.206574	0.645429	0	0.493419	1.78942	1.51515	1.10587	2.99291	0.834462	0.569724	1.60615	0.881266	0.916236	13.9075	0.225223	3.56135	1.47514	1.88003	1.05543	0.920529	0.324945	0.453792
MIER1	chr1:66940186-66940222	1.24054	1.59227	1.87225	1.83393	1.33554	1.58704	1.2384	1.46672	4.80666	8.75509	6.91776	20.5976	20.7258	9.1493	16.7244	5.52276	10.2354	8.46537	6.32525	3.89819	7.13727	1.20467	0	1.4462	1.52607	1.88922	1.51781	1.97481	1.85183	2.53411	1.89638	2.30958	1.24272	1.40006	0.908864	2.83108	1.50538	2.3914	1.38236	3.98042	1.48322	1.23753	0.769513	2.2794	2.68759	1.56741	2.8884	1.13586
MINK1	chr17:4893286-4893309	0.246844	0.643107	0.894578	0.337552	0.4621	0.339948	0.547506	0.323066	34.6008	50.4606	41.9182	84.6658	80.6939	51.4511	57.9022	45.4823	33.2769	61.4562	40.6903	3.48591	15.4804	0.258477	0.105267	2.71774	2.46256	1.45915	0.738049	1.4491	0.245308	5.06162	8.63334	0.657441	1.0666	0.516591	0.942472	5.2147	0.228208	0.171626	1.78395	15.8806	0.844368	0.424665	0.480345	2.10672	0.96676	2.17291	4.05508	0.804405
KIF1C	chr17:5019849-5019871	0.226531	0.243018	0.23689	0.284574	0.270712	0.270543	0.287988	0.278228	0.757155	3.6557	1.11079	25.1552	25.4114	4.65356	5.23713	1.09174	2.43825	1.48352	0.696455	0.219765	1.05444	0.745441	0	0.632093	0.420746	0.468888	0.167643	0.459584	0.354456	0.172972	0.148519	0.0825437	0.213417	0.316468	0.195945	0.250205	0.236807	0.261485	0.1588	5.91863	0.287486	0.161254	0.17911	0.314431	0.45464	0.431707	1.28025	0.153533
MTMR1	chrX:150714479-150714529|150714532	0.158173	0.354564	0.476647	1.20759	0.41653	0.283105	0	0.188202	55.6517	66.4477	60.0824	80.5257	81.9478	69.6307	69.9309	44.8653	65.7787	55.5896	59.4314	25.0434	51.5182	0	0	1.57071	0.441346	0.195588	0.00823995	0.334745	1.04168	5.57635	5.26306	0	0.343336	0.213024	0.169869	4.29392	0.518547	0.474848	0	8.84385	0.623778	0.0844666	0.172898	0.200801	0.0463401	0.325458	15.6687	0.162369
CASK	chrX:41622617-41622634	0	0	0.0804477	0	0.0769997	0.00763886	0	0	1.50968	4.66768	2.45796	30.0684	27.169	5.00514	9.35641	2.25042	5.81502	5.89816	2.75528	0.799918	1.70145	0	0	0	0.014793	0	0	0.0751601	0	0	0.0437454	0	0	0	0	0.0456832	0	0	0.14582	6.39209	0.0632924	0	0.00933881	0	0	0.062449	0	0
CSPP1	chr8:67114329-67114370	0.125236	0.456434	0.301208	0.275601	0.239809	0.102554	0	0.0553108	3.40586	9.4468	4.85828	38.7654	35.3912	14.4588	15.7128	4.76422	4.32065	5.4603	7.30163	2.81859	10.2007	0	0	0.213335	0.350105	0.0497018	0.272288	0.175203	0	0.481634	0.174558	0	0.524545	0.139742	0	0.165167	0.130595	0.211418	0.702673	1.01614	1.46079	0.276054	0.174864	0.846746	1.03431	0.172118	8.41947	0.435167
LCP1	chr13:46148782-46148808	0.0240136	0.0580576	0.797323	0.00734315	0.0352733	0.0578241	0	0.0326195	0.858751	2.60788	0.357801	39.8251	75.3725	6.6995	3.60878	1.19404	5.41922	0.257075	0	2.54231	5.871	0	0	0.742265	0.229268	0.307887	0.0148812	0.436131	0	0.0536769	0	0	0	0.0467075	0.118701	0.111793	0.013055	0	0.0966184	0.803571	0.0261959	0.161006	0.0929357	0.128968	0.0196198	0.081749	18.1793	0.0471355
NF1	chr17:31203102-31203131	0.129587	0	0	0	0.173586	0.00992989	0	0.0259608	8.26891	27.8115	14.8815	47.1931	42.7608	29.0679	34.5674	11.904	7.91025	16.7808	11.6316	1.61308	8.96228	0	0	0.338523	0.149821	0.22874	0.226153	0.162336	0	2.93892	4.66598	0	0	0.0148458	0	8.98492	0	0	0.50381	0.851617	0	0.135992	0.287808	0.102043	0	0	0.0253426	0.0180932
PXK	chr3:58420536-58423494|58420568	3.11802	5.4067	2.17829	3.44435	3.77573	2.73551	3.94122	4.37626	32.3427	45.7353	34.9254	67.9687	68.3967	48.4455	51.2014	32.1016	40.5949	42.9864	35.4667	25.9601	30.0428	1.8186	0.42769	2.79997	2.99041	2.86103	4.36283	2.61075	4.51118	3.5105	4.7548	2.63628	5.44307	6.17351	3.6801	5.20458	5.09572	3.36175	5.73287	8.29256	3.32618	6.19987	4.22268	6.94485	10.0101	3.18582	3.81978	2.64672
CLASP1	chr2:121418622-121418729	0.136852	0.162179	1.4031	0.374078	0.199365	0.148747	0.229335	0.0444963	11.9774	27.2289	13.2748	46.4489	41.6236	32.1849	39.3799	15.9212	21.4288	16.664	12.9706	4.79336	19.2069	0	0	1.90406	1.22286	0.360361	0.448253	0.345281	0	0.157001	0.10458	0.333353	1.52512	0.134121	0.191563	0.463982	0.112769	0.110544	0.65508	9.94601	0.235294	0.149753	0.211161	0.611093	0.449843	0.540044	0.18507	0.0726997
CSTF2	chrX:100830808-100830867|100831136	0.397443	0.915036	1.8166	0.739614	0.314314	0.470714	1.97479	0.465344	28.9526	56.981	38.7421	88.9443	85.9405	61.3369	66.7825	33.7748	55.2232	51.9854	39.3073	15.0296	28.0985	1.31583	0	2.4416	1.65742	1.61686	7.26321	0.978721	0	7.1983	10.8271	1.32744	2.97931	0.887939	1.7787	12.6864	0.604316	0.640346	1.65469	11.0635	1.46513	1.1444	1.09401	0.83052	0.621554	1.94196	8.26005	0.494394
UHRF2	chr9:6498611|6498640-6498925	2.75734	4.46714	1.78391	1.81764	3.44278	1.04917	1.52681	4.33685	13.1022	19.793	14.1827	48.049	61.4814	24.3633	14.1037	18.1451	23.6161	21.139	15.9989	18.6359	14.9687	5.51705	3.26087	2.80337	2.83758	2.70041	2.40114	2.25532	6.51424	4.34068	1.7009	2.68454	1.24338	2.27734	2.47422	11.6395	11.1887	5.09546	0.816901	4.01459	2.34883	2.13894	1.45579	3.5955	4.66869	2.94808	1.59842	1.58237
PTPRB	chr12:70565800-70565904	5.23776	5.92438	5.57589	3.66226	4.4893	3.62328	5.86205	6.62403	4.72928	6.89665	3.75266	42.2493	52.0735	12.1649	7.3649	4.69454	5.47065	7.82125	4.27081	4.51105	2.92925	5.06327	6.44355	5.07612	5.06574	5.95115	4.50118	5.86522	3.58859	5.27392	4.78512	4.12601	6.54541	4.01411	4.60558	5.47841	5.99875	4.48638	3.94919	8.38408	6.88553	5.97452	5.63021	4.83265	8.26995	5.4755	14.5114	4.79022
ADAM17	chr2:9543696-9543760	0.814469	0.840197	1.00969	0.768286	0.295645	0.911085	0.537629	0.900718	3.90454	7.56066	3.62407	29.6892	27.9982	9.52157	6.94549	4.12837	5.60839	4.15005	3.04072	1.0375	2.68036	0	0	1.21268	2.63744	0.929668	0.804789	0.755386	2	0.289344	0.591354	0.303036	1.16081	0.953172	1.40671	1.01393	0.980609	0.57992	2.26251	3.21037	1.25206	2.16211	1.82615	4.41883	2.30782	2.93554	4.34196	0.768974
KCTD3	chr1:215618088-215618154	0.400825	0.654733	0.324714	0.945145	0.707765	0.772935	0.743435	0.687962	1.89992	4.39404	2.82085	21.5601	24.0324	8.33294	8.07985	2.83182	2.50071	2.74887	2.51103	1.48834	1.51486	0.8705	0	0.947294	0.825262	0.390713	0.398101	0.292737	1.34522	1.41369	2.79978	0.698917	1.16051	0.373156	0.479388	3.66439	0.500478	0.571777	0.956195	1.82848	0.799487	0.632043	0.460498	1.26055	0.406459	0.843121	4.78688	0.633849
KIF1B	chr1:10273014-10273031	0.0962997	0.0410509	1.04317	0.0619011	0.243311	0.112835	0	0.225921	37.5115	66.7591	28.7777	89.7211	85.8635	62.1613	70.9447	35.4554	37.4386	47.5733	27.743	6.63061	16.3243	0	0	2.29813	1.02765	0.283335	0.035266	0.45686	0	0.236478	0.116514	0	0	0.23562	0	0.0309116	0.271769	0	0.340711	21.3923	0.228315	0.0674771	0.845498	1.22027	0	1.06074	0.39814	0.144951
ADGRL2	chr1:81980795-81980839	0.217646	0.169882	0.421908	0.172717	0.309554	0.242977	0.235825	0.302647	10.7118	20.7305	12.9675	15.7405	19.2226	23.4765	23.1915	12.0648	13.0864	19.6519	17.5755	3.99342	8.04276	0	0.892875	0.259005	0.292064	0.351861	0.289172	0.577923	0	1.2509	1.03601	0.267572	0.263477	0.14169	0.579331	0.680192	0.251562	0.126196	0.51882	1.27474	0.213866	0.39946	0.380924	0.25558	0.135042	0.44438	4.45917	0.444944
CPEB3	chr10:92158049-92158072	0.0879735	0.468853	0.556914	0.0457034	0	0.0576713	0	0.0459132	9.75608	31.8712	12.6726	48.1396	45.569	29.8633	38.6609	15.3138	23.0354	15.8748	10.4621	7.79109	21.2692	0	0	0.646521	0.528374	0.137589	0.0868725	0.305862	0	0.41519	0.222245	0	0	0.0332226	0.254206	0.124514	0.0320516	0.421871	0.331572	11.4298	0.289577	0.114551	0.240598	0.270982	0.207469	0.578687	0.371355	0.0948828
IFFO2	chr1:18917797-18917859	0.685463	0.705848	0.108228	1.69716	1.62723	2.34318	3.45295	0.887846	7.29302	19.371	4.69896	38.2701	38.4859	26.1014	30.8826	10.3112	7.06719	10.0898	4.19585	2.22465	2.07825	0.347219	1.4286	5.01466	3.81092	3.3065	0.310874	2.43758	1.627	0.415575	0.561567	0.237425	0.283731	0.649489	0.9007	7.29393	0.515498	1.06361	0.0845373	0.115156	1.80722	0.174701	0.154674	1.21186	0.0570125	1.50332	0.383243	0.268316
DOCK10	chr2:224768872-224768947	3.82824	2.00814	1.51044	4.10588	2.42257	6.22408	2.02042	3.16343	72.2663	78.9704	70.1861	80.6597	82.0017	85.0685	83.0978	73.4991	74.5621	56.8832	76.9972	84.6766	82.9597	1.6194	1.57893	12.3448	3.87886	2.32493	0.642904	3.24786	0.877167	1.38062	1.78792	0.24213	2.37409	0.754188	1.21662	9.04231	8.55947	0.651802	1.00756	13.7541	0.375945	3.36603	3.80232	1.01578	0.88778	2.43415	8.74981	1.56865
VPS13C	chr15:62023780-62028420	0.325199	0.594351	5.39854	0.421849	0.829788	0.328512	2.43904	0.133966	18.0681	47.2474	29.3386	91.9068	89.7792	45.2263	56.0657	18.2937	38.8199	38.2415	27.9934	3.64609	12.0012	0	0	1.42385	1.807	0.254378	0.132626	0.555861	0	0.378071	0.346926	0.746269	0	0.365886	0.231479	1.32555	0.271523	0.0850332	1.00676	22.5992	0.578416	0.628925	0.853068	0.842707	0	1.38937	1.08006	0.185843
CLUAP1	chr16:3533099-3533155	0.214845	0.267781	0.215154	0.123875	0.0837393	0.0781503	0	0.286949	18.3367	38.7015	19.0399	58.7289	53.0488	41.2557	48.2515	22.9023	22.2649	23.8484	22.4204	9.07525	13.1162	0	0	0.206218	0.24944	0.21192	0.111421	0.262748	0	4.92122	8.78736	0.0987774	0.0359957	0.171811	0.269281	9.60892	2.4223	0.0611917	0.14664	0.794085	0.104613	0.200484	0.450546	0.341608	0.432302	0.224284	2.49137	0.126258
GANC	chr15:42344428-42344911|42344522	0.673017	1.96436	4.35902	1.38964	2.02006	1.24885	1.19041	1.12818	17.5024	19.7784	20.6615	55.0525	63.4268	28.5199	19.6739	23.5223	21.8624	20.9299	21.5062	17.0058	18.2057	1.36365	0	2.70196	2.3972	2.30824	1.85678	2.35841	1.44929	4.05876	4.44505	1.98666	12.5142	1.69061	1.71189	3.0349	1.93724	0.628071	5.20088	6.225	3.42233	0.896777	0.751789	1.84537	1.14234	2.87077	11.2685	1.38191
ARVCF	chr22:19976706-19976723|19976876	2.98491	1.49852	12.0365	1.35956	1.12342	1.53368	2.83521	2.0732	23.2435	36.3572	20.5143	87.8842	86.1053	47.4443	47.665	24.4193	47.135	28.151	22.2708	26.6106	27.7126	1.3682	0	8.22286	8.60572	1.79772	1.43961	2.33956	1.94291	1.83874	1.45993	1.99614	1.03163	1.77262	1.91486	2.67041	2.78138	0.989784	8.38659	16.7646	1.52119	3.16116	5.76596	7.99698	2.02376	7.10437	4.14434	1.74171
SLC43A2	chr17:1586949-1586960	0.0356062	0.00551461	2.9415	0.00950941	0.0144022	0.0378474	0	0.0544138	24.5683	49.8851	17.2072	89.2955	82.711	56.201	64.1413	34.6073	50.8859	25.4262	17.2256	9.22423	26.5311	0	0	2.00762	1.08099	0.436589	0.224785	0.504406	0	0.666181	0.888564	0	0.3633	0.0206977	0.039138	0.15396	0.0459623	0	2.23915	21.3857	0	0.0563649	0.751817	0.534945	0.0128601	0.963796	0.52767	0.0533963
SNRPC	chr6:34772951-34773007	0.475531	1.62708	1.56536	1.06096	1.1558	0.530787	1.72672	0.938991	16.3612	17.5136	15.5737	8.64605	17.9965	16.5241	6.60079	14.235	8.58664	21.9938	13.0812	1.83787	3.92506	2.00004	0.714286	0.803201	1.46181	1.18817	1.53278	0.853119	0	0.748965	0.455706	2.29156	2.92571	0.88935	0.95501	0.543258	0.912374	0.825192	0.583982	1.09395	0.90856	1.27798	0.468168	1.83958	3.65852	1.2311	0.461094	0.406278
RAB3GAP1	chr2:135167693-135167713	0.0361627	0.0105346	0.479885	0.0116924	0.0240697	0.0374924	0	0.0423936	15.9931	39.7951	21.0552	65.7579	60.622	37.3203	51.8264	19.5534	43.1151	26.2805	20.3446	5.72805	26.0146	0	0	0.374818	0.225758	0.13847	0.0130363	0.109595	0.220755	0.605992	1.88816	0	0.0122504	0.0323072	0.141094	16.1036	0.0502628	0	0.0389108	0.87532	0.207326	0.00468203	0.0838475	0.235039	0.0219188	0.164115	0.0218593	0.0430692
FGFR4	chr5:177089858-177089940	0.779901	0.786771	0.199983	1.11111	2.04612	3.30189	0.78125	0.679623	5.97016	5.42169	3.42466	45.1234	44.2649	7.77313	4.02084	5.70727	10.9563	10.0578	2.43902	5.20833	0	-1	0	0.587255	0.403757	0.770713	0.292885	0.908899	-1	1.73204	1.24811	0.852117	0.294885	0.635392	0.833333	10.149	1.7491	1.09533	0.503416	2.34139	0.905463	1.27288	2.791	0.751034	0.441235	0.430389	5.0609	0.730602
ARVCF	chr22:19976706|19976568-19976723	4.85579	3.47645	13.9338	3.75973	3.37079	3.08136	4.79313	4.83354	24.5393	37.172	21.3967	87.5268	85.7824	48.1775	47.8534	25.6222	47.6277	29.1581	24.1042	27.2012	28.3536	3.04071	1.76065	10.0527	10.5154	3.45022	3.63811	3.85738	2.95697	4.09165	3.17192	5.29482	4.21138	4.60909	5.31158	3.516	5.06793	2.07567	11.2041	19.2915	4.12855	5.59805	8.16947	9.33831	6.10218	9.26134	8.60734	5.30427
WNK1	chr12:901561-906343	0.0484508	0.0468677	0.220378	0.0285847	0.0897205	0.0777234	0.0423919	0.0365374	3.35717	9.93818	5.4472	38.2601	39.3778	12.5306	15.627	4.80089	9.78168	7.99839	4.6065	3.85495	4.92789	0	0.151082	0.844232	0.541184	0.163404	0.0128618	0.200503	0	2.51434	2.22136	0	0.0392729	0.061332	0.227436	10.5331	0.0629357	0.0196238	0.103896	1.19105	0.299687	0.0179522	0.0471027	0.315052	0.0133609	0.327801	0.12067	0.0437328
GRAMD1B	chr11:123618345-123618356	0.443684	0.254512	0.0330958	0.820229	0	2.07849	0	0.328531	28.9194	52.8402	34.4534	82.5709	80.796	63.6817	67.3028	45.4867	45.83	42.5796	32.248	20.6443	29.8038	0	0	3.80305	2.15106	2.24833	1.05488	3.59294	0	0.117096	0.0811254	0	0.692046	0.586998	0.542036	0.536582	0.0360619	0	0.733666	5.00086	1.62204	0.980725	21.8292	0.128748	0	0.204642	0.0405875	0.381918
C2CD5	chr12:22502739|22497579|22494445-22502804	2.32567	1.13375	0.681501	0.458707	0.665537	0.413188	0.355865	1.0206	11.4186	37.854	18.3276	23.7175	24.8512	43.6979	55.7798	20.1033	16.01	17.9943	16.0638	3.83144	12.8452	0	0.381649	1.10229	0.513373	0.463162	0.225569	0.603621	0	1.66071	2.9724	0.668897	0.680691	1.31154	0.422451	6.20654	2.54882	0.251099	0.303631	0.57842	0.375159	0.937427	1.36627	1.17055	0.850578	0.535351	0.539811	0.310133
SHANK2	chr11:70500570-70501931	0	0	3.67067	0	-1	-1	0	0	33.9394	36.7094	29.1078	53.3206	60.5156	40.8457	31.8903	32.5591	38.3932	36.9458	39.1304	-1	35.1967	-1	0	1.65905	1.23841	0	0	0.296349	0	-1	0	0	0	0.111111	0	0	0	0	0	16.2041	0	0.364964	0	3.33333	0	0.427355	0	0.0894436
NPHP3-ACAD11	chr3:132621132-132621292	1.14047	1.14649	0.737116	1.08622	0.978046	0.741219	1.48088	1.2752	12.173	16.9187	11.7156	45.0368	43.5347	20.039	18.5555	17.1008	21.8182	12.4811	13.0535	25.3783	21.0399	0.832099	1.67907	1.2473	1.25873	1.12591	1.0527	1.16169	0.266693	8.67972	7.93675	0.846056	0.595808	1.24062	0.912776	7.49026	1.84373	1.30456	0.549187	2.90708	0.912133	0.953503	1.00442	1.2918	1.37262	1.24611	0.853047	1.29837
NPTN	chr15:73597022-73597369	0.289469	0.454979	0.799321	0.317233	0.364926	0.262992	0.609114	0.303818	21.4506	23.0539	31.6407	24.4774	24.6511	20.0097	21.8151	22.6803	11.5233	39.9323	32.2394	4.80727	8.99968	0.471466	0.477334	0.52494	0.528459	0.609297	0.417749	0.71448	0.144369	1.44485	1.77356	0.731575	0.687899	0.733654	0.386395	4.09128	0.418758	0.330409	0.426276	5.39315	0.533529	0.581475	0.569311	0.502309	0.935583	0.52025	2.35057	0.627721
AKAP9	chr7:92043282-92043377	3.17424	2.59012	2.89702	3.93816	2.54579	2.64928	0.59525	3.8457	2.5974	1.51516	4.1916	62.7532	64.2781	7.26612	3.99688	1.97059	1.20968	0.987665	0.793647	2.09838	3.05114	2.32552	-1	3.43018	2.23601	3.79201	1.43311	4.02418	5.25365	5.26521	0.871466	1.10655	0.34662	3.49054	1.41193	1.11737	2.41787	6.32543	1.37057	1.14058	2.86309	2.48468	1.75239	1.43089	2.19148	6.47904	17.2513	2.68447
SNX2	chr5:122826638-122826649	0.0105638	0.0279199	1.22308	0.011607	0.0192993	0.0137683	0.0785594	0.00329459	22.113	44.9589	23.6942	74.6702	76.7622	49.0769	55.5215	27.9771	33.8937	36.2483	24.296	4.23924	16.146	0.149389	0	0.6631	0.395387	0.170379	0.0227058	0.2185	0.125309	0.0453399	0.034903	0.0644142	0	0.0175749	0.0129988	0.0407928	0.0113501	0.00942277	0.64378	21.9426	0.0969513	0.0261435	0.0936585	0.243636	0	0.544072	0.34617	0.0312434
KLHDC4	chr16:87765066-87765340	2.1841	2.53654	1.16283	3.11344	2.62526	2.49211	3.24459	2.57811	2.78235	2.72104	2.30899	39.1416	40.4779	3.98502	2.62954	3.59074	2.25879	2.15308	2.65407	2.90132	2.08386	5.48051	2.83024	5.25849	3.39645	3.34471	2.48997	3.72816	2.97555	2.57385	2.38903	1.67911	4.33239	2.27581	2.56703	11.0501	3.48866	3.43894	2.02853	2.53718	3.12501	2.71576	2.81426	2.48107	1.9314	1.99282	5.94401	1.8767
P3H3	chr12:6830870-6831033	0.323962	0.386947	1.269	0.168766	0.654985	0.277951	0.971195	0.407042	82.3311	91.8458	87.258	99.3542	99.3086	93.6082	93.0191	86.3691	91.8424	94.2678	85.5697	71.2859	80.4449	0.48081	0.603803	1.62621	1.29385	1.20178	0.745199	1.88017	0.319315	15.6237	23.0819	0.414191	0.3404	0.425629	0.324635	1.6539	6.74286	0.768391	0.366584	7.05769	1.37235	0.52263	1.49711	0.992365	0.573022	0.693367	8.30762	0.525838
POLE	chr12:132658692-132658743	0.136629	0.0903568	0.182986	1.62649	1.11487	1.2147	4.38896	0.142161	7.41963	22.1087	7.95859	46.126	47.0794	31.5946	21.6194	9.56451	6.11756	16.1372	6.15456	6.7098	6.93967	1.77164	0.684945	6.19977	2.15843	4.20065	0.383799	4.04439	1.04172	2.28543	2.79375	0.184494	0.0385216	0.0985243	0.160371	10.9519	0.0526745	0.307316	0	0.465126	1.17771	0.119557	0.133335	0.968341	0	1.05677	0.0519816	0.0346032
ENPP2	chr8:119572176-119572250	1.91654	3.34902	1.56331	1.98623	3.22129	1.51514	2.56293	2.42975	88.4756	84.8256	87.4094	92.3163	84.1714	87.0632	85.9535	90.3881	86.4954	79.8051	89.8303	95.5858	93.7025	2.65972	1.89785	4.98832	3.9414	5.06306	4.33358	5.72295	5.28923	5.22276	6.83811	2.62219	4.42539	4.51579	3.28895	4.22458	10.6727	3.33577	4.39392	15.7317	3.12018	1.77253	1.82328	3.73916	14.9317	3.1929	14.8604	4.89134
ASCC3	chr6:100770432-100770473	1.88604	2.08767	1.07576	1.70458	1.1483	1.98562	0	1.79826	5.84221	3.49521	5.93107	22.0395	23.2996	8.96624	3.24227	1.07028	1.94111	3.39785	2.11657	1.86144	1.1432	2.15673	-1	1.43939	1.4069	1.486	1.56985	1.12317	-1	1.53976	1.59563	1.32503	3.24092	2.16082	1.57855	0.947236	1.3692	3.00049	2.55104	4.29889	2.02893	1.69682	1.99857	2.79621	4.33062	1.67	1.53046	1.58628
ADGRL3	chr4:62068166|62063505-62068217	0.471951	0.584114	1.22212	0.17819	0.0421238	0.259921	0	0.660102	9.74076	27.0584	11.6125	46.3966	35.9748	32.7107	39.1452	13.2552	24.1671	13.527	12.1513	4.90066	11.0883	1.13639	0	6.61967	4.45017	1.89099	0.436525	1.70213	0	0.298078	0.785073	1.06382	-1	0.238957	0.531915	0.472479	0.330266	0.186567	0	6.00975	0	0.6606	1.07183	3.06237	0	1.38142	4.4382	0.657892
FRY	chr13:32287867-32287884	0.189788	0.171472	2.21626	0.0606462	0.182575	0.0946559	0.35248	0.157541	14.7031	34.4468	20.7406	68.9581	71.2403	36.5637	38.8536	16.8749	24.824	37.1629	21.3847	6.58401	11.9785	0	0	0.443747	0.425715	0.324522	0.135458	0.542705	0.446404	12.3743	14.8715	0	0.180873	0.15873	0.928575	9.16228	0.192913	0.143302	0.31739	2.1766	0.452996	0.0901686	0.192462	0.538734	0.233846	0.455481	6.77722	0.11199
LMAN2L	chr2:96713107-96713139	6.72714	7.74262	4.89382	5.31746	6.49047	4.78642	7.84898	6.87142	21.9616	44.1517	26.8335	86.1254	84.0282	45.6452	54.3446	28.6415	68.2563	41.1623	24.6375	8.32042	20.8639	5.0666	1.9227	13.8039	9.58081	12.9939	4.21801	13.6375	6.71281	5.48477	5.67559	1.77027	3.78149	5.9475	1.65632	9.13558	3.66805	1.43928	1.93644	17.5893	4.4661	2.10546	1.67388	9.10168	5.37133	7.97587	0.790865	1.28883
SPIRE1	chr18:12485959-12486000	1.68127	1.99818	1.63396	1.44484	1.16579	0.755592	0	1.62563	10.786	20.5033	11.6915	48.1262	41.8761	21.6372	24.8928	11.5605	25.25	15.2557	8.38967	7.77733	10.349	0	0	1.02477	1.53889	0.797774	1.6277	0.924133	0	7.56556	6.40399	1.48717	4.94654	1.79827	2.34854	5.97959	1.54471	0.313802	4.66435	6.4449	1.44278	2.35529	2.50745	1.52878	0.239232	1.30992	1.96298	1.73171
DNAH10	chr12:123932618-123932731	0	0.561798	0.609756	0	0	2.04079	-1	0.866207	2.98277	19.0402	5.79149	35.1474	31.4518	23.5456	20.5636	3.6924	9.86495	11.8985	9.13689	3.17979	6.33001	0	0	6.83183	2	0	0	0	0	0	0	-1	0	0.149494	0	0	0.318471	-1	1.6129	5.16648	0	1.02211	1.86634	0	0	0	3.37041	0.584795
MAGI1	chr3:65387143-65387226	14.0467	12.6833	2.44353	4.35341	4.56792	4.79176	5.19481	12.0154	51.8469	80.1032	46.7248	94.1232	93.6204	77.6292	86.8687	49.5081	72.7391	57.5004	42.6073	14.5803	37.6596	6.62051	-1	7.56706	7.087	6.43461	2.72788	8.85597	15.7636	7.67902	6.48568	3.18525	3.36521	7.49172	2.70239	10.3093	12.1487	9.56487	1.90847	17.0854	3.15437	5.13216	3.4611	8.43955	3.08208	3.21333	10.5359	2.35759
FAM92A1	chr8:93702520-93702543	0.109134	0.175269	1.54659	0.144688	0.0803431	0.142758	0	0.33216	37.3857	56.2172	34.5872	51.1242	53.822	57.3615	57.0935	45.1868	39.4662	35.1586	37.6729	19.3286	37.374	0	0	2.69684	1.62271	0.530562	0.303642	0.488577	0	0.224566	0.179084	0.107994	0.298801	0.152112	0.126577	0.253653	0.140637	0.0569809	0.534324	16.6413	0.107166	0.238233	0.901355	0.925583	0.245703	0.866213	0.421786	0.0620621
SCN8A	chr12:51780649-51780771	2.43108	0	0.49505	4.05405	-1	-1	-1	0.526316	60.4685	84.6819	78.0733	71.3786	66.2114	88.7545	91.8916	79.9776	48.3124	78.2577	82.0675	48.8566	71.6818	0	0	3.85027	1.11388	-1	0.877193	2.04082	-1	-1	5.41126	0	0.65792	7.27058	0	-1	2.32719	0.769231	0.182482	1.01701	0	2.7027	17.1429	0	1.13636	5.49451	0.0970874	0.456962
TNFSF13B	chr13:108302776-108303016	1.44957	1.79423	1.02381	1.13604	2.04183	0.963264	0	1.92986	6.23717	5.65049	4.12944	15.0784	23.5561	9.46527	7.79224	6.23277	5.12687	4.63185	4.00806	3.77754	4.83226	0	0	1.91177	2.47301	1.93108	1.62157	1.95217	-1	1.9641	2.54899	3.24282	2.67587	1.69133	1.1312	2.92581	1.72786	2.83204	2.45098	3.92739	2.33944	1.02564	0.626779	2.44479	2.80988	2.1496	4.78715	1.04532
PACS2	chr14:105385685-105385717|105388036	1.42862	1.15485	1.25579	9.28078	6.96603	9.33568	3.35874	1.36003	27.9072	45.9176	26.7903	75.227	72.7699	48.0927	51.1345	25.6063	21.6715	36.6667	22.0398	1.61546	7.69236	7.80994	4.79696	8.31588	5.42158	5.97901	1.60897	4.25045	6.23959	1.26727	0.884225	1.14383	0.822456	1.80986	0.826035	6.64213	0.864725	1.97431	0.241859	17.6278	4.08929	1.24779	2.09438	3.62455	0.173225	3.85529	0.268291	0.87241
PTPRM	chr18:8371760-8371810	7.48571	7.81424	5.72837	5.54758	6.32063	5.27413	5.40203	7.58163	13.6426	26.0633	18.0575	25.4271	28.4947	25.6407	28.5416	18.2544	24.4242	20.2709	20.0152	11.2307	20.2535	6.42873	4.18814	5.25805	6.52818	5.96315	6.03471	5.90977	7.16517	7.64168	7.84198	5.85143	7.25758	8.90161	7.1275	10.4374	6.66643	4.6057	6.68553	6.71902	6.45938	6.64697	6.55148	6.47299	5.61408	5.97479	7.72139	7.04238
SLC39A8	chr4:102285949-102285973	0	0	0.218338	0	0	0.050888	0	0	1.04323	5.17472	8.14816	44.9921	34.8509	11.6917	17.2747	1.64889	2.8985	7.18967	7.99045	0.815233	1.90763	0	0	0.19084	0.0951185	0.0738552	0.0691113	0	0	0	0	0	0	0.00289112	0	0.0569476	0.0186074	0	0.104333	11.2771	0	0.0285381	0.0354512	0.286978	0.0944297	0.125322	0.41808	0.0290309
TNRC6B	chr22:40281119-40281289	0.615657	0.152492	0.389656	0.340278	0.306958	0.552323	0.961538	0.827883	17.4348	22.353	15.3061	28.8574	27.8109	20.6994	28.1032	16.5321	31.7107	21.5178	14.3635	1.95843	7.33281	-1	0	0.937124	2.0398	0.243639	0.795897	0.753363	0	1.04153	1.27752	0.769231	1.06384	0.862042	1.67115	3.06841	0.29489	0.356013	1.43537	4.41875	0.992485	1.20216	1.46597	2.71098	0.519957	1.24129	7.40204	0.473266
PTPRM	chr18:8122242-8122316	4.90333	4.83011	4.6116	2.23456	3.17014	2.9617	3.29149	4.83831	21.4558	38.6552	28.3367	36.9418	45.8666	35.2297	39.7124	19.9616	42.0437	40.3388	28.889	8.89372	22.1342	4.7628	3.01351	3.52728	3.72936	3.84664	3.56399	4.37621	5.71426	3.92067	3.51459	3.64057	3.1818	4.7791	4.79926	2.60085	4.66349	3.51446	4.64434	12.0042	3.96841	3.89829	4.60433	4.18955	4.44088	4.83445	14.175	4.35328
CAMK2D	chr4:113547644-113547716	0.772933	1.10936	0.916488	0.451176	0.669295	0.414131	0.143274	0.730238	45.0147	41.5065	9.527	28.789	31.3694	31.4437	36.7826	25.5115	25.2032	34.5948	8.93527	7.83782	5.83213	2.42712	3.6408	0.80305	2.45212	0.676402	1.48472	0.346718	0.467294	0.294269	0.150859	1.35966	3.94348	1.22594	1.90254	0.129309	0.799123	0.885199	2.86443	3.35791	2.25047	1.33976	1.34608	3.04525	5.9915	1.41193	1.63966	2.05084
CAMTA1	chr1:7749771-7749791	0.104167	0.154321	7.45811	0	0	0.153374	0	0.124688	10.6806	19.6805	12.8713	33.4885	32.1684	19.1598	19.3158	13.2766	22.5935	12.0129	14.6511	7.16676	11.9725	0	0	2.37624	0.973253	0.558656	0	0.698087	0	0	0.265957	0	0	0.256627	0	0.3108	0.0803859	0	0.605653	6.23971	0.462963	0.445557	0.42966	0.99505	0.273975	1.0101	0.116939	0.396826
BPTF	chr17:67928959-67929120	14.5601	16.7881	11.5919	10.6058	11.3589	13.2402	13.5749	15.461	14.9847	19.0152	16.7986	67.5451	69.5676	20.061	18.2036	12.7628	23.4598	17.4847	14.1011	10.8575	12.2116	13.5651	11.0064	15.898	12.5656	15.5953	10.8045	16.4394	11.9724	11.6497	9.4756	14.5048	12.0397	10.1469	13.0189	5.47421	7.93628	16.8403	9.99442	18.6102	12.8709	10.7531	12.5374	10.202	10.1719	12.2638	19.5014	16.0871
DNAJB5	chr9:34990671|34990499-34990812	3.86091	8.03454	5.68604	5.60254	5.16475	3.91867	2.80584	5.10378	29.7051	32.2383	28.4411	46.242	49.1872	32.7032	29.0446	31.9339	35.549	29.1518	26.0298	19.4038	21.7573	4.07891	9.02609	6.11359	6.32104	4.77541	5.7304	5.12541	8.53736	4.47959	3.3253	6.59533	7.51237	10.0559	4.10206	1.78841	3.74078	5.67587	5.96693	15.2121	7.37606	4.20358	2.99008	6.56221	6.27032	6.18505	6.94716	7.58583
C2CD5	chr12:22519115-22519239	0.388683	0.237978	1.44642	0.316176	0.462696	0.315108	0.780506	0.945453	22.9608	57.6371	26.7759	77.7018	72.1529	56.4581	71.718	29.1414	45.2268	29.7967	26.361	12.4137	29.633	1.84652	0.406504	1.46342	1.16233	0.7429	1.11927	0.951156	2.02251	1.00374	1.08001	0.984501	0.454563	0.766069	0.958926	10.4089	0.495149	1.11741	1.10387	7.60156	1.79294	2.04984	3.07461	1.37154	0.613014	1.62934	21.9251	1.55848
ZNF382	chr19:36609468-36609501	0.778078	1.86756	0	0.689023	0.47619	1.48764	0	0.834879	18.5371	21.184	14.7175	43.5391	31.6257	22.6947	27.2263	10.4401	8.48074	18.6159	14.3631	2.51042	4.93506	-1	0	1.2291	2.9583	0.25253	0.406504	0.951614	0	0.992043	1.49239	0	-1	1.41937	0	0.515464	0.35144	1.16294	4.16667	1.96238	1.2195	5.96491	4.42935	0.714286	1.36265	1.33929	6.87989	0.592934
MADD	chr11:47292543-47292596	0.738137	1.27938	1.5066	0.799013	1.2301	0.41665	1.75037	0.650802	48.2017	72.8237	49.0661	72.0661	73.7141	76.8509	79.3039	55.7123	43.7537	54.1275	47.1331	20.1924	42.7981	0.434791	1.57895	3.29965	3.09055	1.34871	1.53575	1.5177	2.72833	13.3294	20.0337	1.12777	1.72047	1.14889	1.81519	6.94806	1.41494	1.0628	1.88462	5.91631	1.20114	0.656645	1.43039	2.45072	2.08413	2.07932	10.2172	1.29693
ATP6V0A2	chr12:123742029-123742093	0.295199	0.593282	0.0826799	0.337315	0.161726	0.406598	1.2195	0.217967	2.52716	3.39877	2.46096	19.2831	21.0269	6.94563	6.10772	2.43195	2.67584	4.43548	2.96258	4.10512	1.35348	0	0	0.266756	0.102571	0.15713	0.218381	0.425783	0	2.27127	2.65467	0	0.422831	0.489998	0.182338	6.32906	0.468342	0.190355	0.153978	0.19419	0.546108	0.1517	0.371615	0.442874	0.0616535	0.258604	1.89107	0.257252
RELN	chr7:103473803-103478524|103482270|103473912|103478394	0.817959	1.07669	2.57404	1.4068	0.392227	0.906681	3.48836	0.963168	8.8191	17.1586	11.8957	36.4346	39.0699	16.114	14.7509	5.04354	10.2901	15.5796	10.3604	4.68968	5.15525	0	0	1.58728	0.471698	0.84698	0.841691	0.615143	0.892929	0.397411	1.59968	0.793651	0.921597	0.758428	0.781508	2.09705	0.40764	1.15421	1.09489	2.00327	1.01668	0.880478	1.96984	0.789511	0.75188	1.23157	12.9089	1.00915
ENO4	chr10:116854086-116854199	0	0	0	4.48037	1.33333	0.854167	0	0.833325	2.69162	9.06155	5.41379	18.8661	25.1034	7.54644	13.0988	5.35835	5.54667	0.34965	2.77779	23.2954	15.0961	0	0	3.13219	0.862069	0	-1	0.892857	0	2.80213	-1	0	0	0.40322	0	0	1.70038	0	0	2.53547	-1	0	1.62037	-1	0	0	4.8132	1.14785
CCDC149	chr4:24821055-24821087	0.0190276	0.161165	3.02048	0.0509709	0.0154859	0.0477824	0	0.0193323	38.0596	64.2378	32.1045	83.4084	79.2757	66.4687	70.6046	43.525	43.7399	49.0356	26.834	8.00801	31.594	0	0	0.855587	0.770875	0.238633	0.111306	0.206807	0	0.136338	0.0288445	0	0	0.0767749	0	0.184536	0.0586226	0.0253421	0.672261	26.9581	0.167452	0.0809998	0.31836	0.909339	0	0.895203	0.118515	0.0619762
USP40	chr2:233491032|233489662-233491071	5.66903	5.15494	4.32841	10.0927	7.01842	8.98632	5.13379	7.34951	15.5296	24.9112	16.5841	72.8423	71.0435	35.0964	39.0306	23.3317	31.1836	22.0291	16.4415	18.2228	21.9309	6.20933	8.48424	8.98759	6.13237	5.92517	5.8444	6.1831	6.53889	6.00421	7.31763	5.07476	5.39738	6.05035	4.95009	24.7797	7.43415	5.15462	5.42341	6.99521	5.18454	12.8996	12.8464	7.56056	5.409	5.50004	3.88438	5.78709
GABBR1	chr6:29609229-29609379	3.38172	2.34505	5.59647	5.79174	4.84022	6.41544	7.4004	2.26294	93.5838	96.1921	93.7548	98.6264	96.9625	93.7296	96.8243	93.8591	95.3622	95.9744	94.8264	88.2321	92.9926	4.18127	5.96314	9.23958	7.64049	6.86321	2.70908	8.89789	3.4051	23.9066	22.5985	2.78427	2.03625	2.02497	1.80137	4.83702	6.1755	2.87833	2.32569	17.2848	4.98149	2.18882	3.80225	4.90501	1.30586	5.88075	7.0946	2.51935
MEF2C	chr5:88730211-88730234	0.0433312	0.0254212	0.12537	0.00450401	0.0187651	0.0284003	0	0.0284442	56.9348	88.6444	27.7702	64.1302	69.8614	87.9664	93.6863	57.6504	37.9864	36.3099	17.2078	1.58724	22.7778	0	0	0.0908632	0.0191575	0.0350877	0.0607546	0.0600833	0	0.0748849	0.0664234	0.767753	0	0.094935	0	0.0166242	0.0436737	0	0.24077	24.1678	0	0	0.284939	0.0526881	0.0385454	0.0633112	0.488826	0.057107
SH3GLB2	chr9:129009453-129009467	0.839051	0.654982	2.31717	0.541289	0.545984	0.656157	0.882501	0.647247	44.8175	69.6439	35.3319	81.8242	80.9483	67.6392	75.6213	35.7671	38.8337	47.313	32.072	3.69978	16.4704	0.756614	0.319901	2.02111	1.28179	1.27804	0.699997	1.20408	0.938709	0.712982	0.87268	0.323657	0.537723	0.825993	0.559918	0.402915	1.12015	0.538501	1.20645	27.6794	0.676818	1.11645	1.31738	1.27265	0.969093	1.42769	8.12272	0.483136
C9orf3	chr9:95080972-95082235	0.744058	1.91793	6.12498	0.595404	0.58911	0.328073	1.2902	1.58894	3.0248	4.47139	3.21348	23.091	30.2069	4.30466	4.30299	4.30824	4.93604	4.26293	3.15064	1.93157	2.34691	1.95513	1.61523	0.701212	1.32796	0.909197	2.03994	0.923041	2.42388	0.6984	0.81589	5.30229	7.24086	1.85736	2.43978	0.437461	1.25652	2.33642	3.85509	4.73282	2.33683	1.07958	0.706322	1.85977	3.29523	1.78803	1.81675	4.71791
LRCH2	chrX:115123558-115123756	0.925382	0.469473	0	0.476642	0.52349	0.887208	0	1.34562	2.55687	4.9897	2.96595	18.3468	20.6102	6.95578	7.086	9.39517	4.15863	3.97169	5.01667	12.3795	6.66593	0	0	0.253527	0.500428	0.139909	0.100199	0.106863	0	3.86391	0.192678	0	5.40541	0.523865	1.074	0.514827	2.94781	0.310343	0	0.929891	0.161619	0.86625	1.86241	0.343931	0	0.209972	1.88593	0.201473
KIAA0586	chr14:58495483-58495614	3.62608	3.17344	2.29474	3.15131	2.67783	2.12277	2.20384	3.54094	3.01694	4.16022	3.22338	21.8892	23.5512	3.83461	3.63869	2.33849	3.62035	2.75656	2.78167	5.63644	4.46173	4.92754	4.30109	2.66541	2.46696	2.08912	3.05643	1.8993	5.11568	2.88346	1.53906	3.41071	5.09876	3.41269	2.79542	3.93172	3.66207	2.78278	4.28816	1.48007	3.38143	4.22438	4.94796	2.63254	2.72984	3.69199	7.5915	3.66116
DYNC1I2	chr2:171706547-171706564	0.0274219	0.0315789	0	0.486581	0.31114	0.342546	1.57255	0.0437017	4.94027	13.185	11.6609	9.41857	12.1968	15.2351	22.6548	4.72638	2.83419	16.1137	7.77512	0.692989	1.66442	0	0	2.3085	1.3194	1.86275	0.369378	1.57895	0	0.945208	1.20642	0	0	0.0209273	0	2.33572	0.0386018	0.124293	0	0.766458	0.801266	0.0165183	0.0298567	0.211795	0.118662	0.855384	1.33885	0.0603286
PUS7L	chr12:43739228|43739632-43739776	3.40087	4.24486	2.94547	4.13776	4.10685	3.17262	1.11113	4.57559	7.67559	13.9475	12.2923	35.811	46.3201	20.1681	14.797	12.6007	21.9898	15.3011	12.7287	16.5487	11.448	0	-1	4.68798	4.20854	3.34741	5.07525	3.71106	0	3.29094	3.0545	4.2929	5.20916	4.4101	4.81255	9.62869	5.30717	4.61516	8.00344	10.1054	8.84588	6.19363	4.31681	2.94464	2.9808	6.08094	4.25026	6.15679
RNF219	chr13:78643026-78643168|78643135	6.79606	4.38075	1.87488	5.24605	3.82029	4.24645	1.76473	7.05567	3.96598	6.61009	2.56084	35.124	32.3025	4.09225	4.70124	3.40599	3.88064	2.88494	3.29266	3.03226	6.59565	1.5625	-1	3.01795	2.39415	2.95505	2.11462	3.14384	3.65856	3.26078	1.38267	3.65508	2.3012	5.45345	3.92178	1.8287	4.88128	3.85184	3.77702	3.53958	4.44342	7.49752	6.45744	5.3128	3.12247	4.00342	2.46635	3.21249
MLLT4	chr6:167893862-167893906	0.248699	0.38203	4.71805	0.0933375	0.152942	0.211754	0.595969	0.320619	18.5478	40.089	19.6886	88.1135	85.3837	41.5727	47.7471	22.2327	54.7922	35.3718	21.2157	13.6956	21.5711	1.04403	6.24304	1.14525	0.720182	0.543757	0.566186	0.591375	20.6544	2.69321	2.95718	1.56519	1.71861	2.89701	0.7343	1.74646	0.342467	0.562693	1.08751	14.1386	1.27004	0.350067	0.363657	1.0712	0.466268	1.70301	21.1536	0.730567
ROBO2	chr3:77602935-77603060	0.953638	1.40845	7.2807	1.15558	1.51993	1.73666	0	1.28205	61.337	77.7703	74.8507	72.0205	73.7506	73.4289	71.9699	66.6376	79.0469	84.1035	76.1854	47.1522	67.4302	-1	0	12.0238	10.3633	0	0.18315	0.943396	-1	-1	-1	0	-1	0.399201	0	-1	1.05263	1.41796	5.66038	10.6667	2.62463	0.583658	0.4085	7.25972	0	0	18.5831	3.125
PTPRA	chr20:2975215-2975241	8.28927	10.3387	9.28968	8.59893	9.32834	8.5587	8.09641	8.48548	37.3104	49.6095	39.5061	52.6129	53.1324	52.0726	51.5876	38.1177	41.2033	46.5768	37.398	15.2872	22.614	7.49377	7.841	10.2462	8.10804	9.97725	6.11672	9.77751	8.87623	10.4225	11.056	7.13077	7.39886	10.6025	6.44919	12.4703	12.6795	9.38748	6.46594	20.2419	7.76611	6.58523	6.34263	9.07713	11.5569	7.65084	5.3166	7.40864
TNS2	chr12:53056635-53056739	0.289755	0.707538	0.690038	0.271087	0.44339	0.253419	0.452392	0.379893	4.78931	5.35054	4.86147	21.5372	22.5057	5.90696	5.74869	5.60025	5.64034	5.40855	4.06124	4.61565	4.46951	0.240634	0.175045	0.530592	0.405819	0.467012	0.383617	0.541376	0.176346	2.45428	3.52903	0.27877	2.61313	0.330107	0.685082	7.45703	0.761467	0.101286	0.335885	0.70091	0.506879	0.290894	0.244227	0.403982	0.264397	0.347858	1.58594	0.274321
SLF1	chr5:94712689-94713118	0.371471	1.3687	0.324675	1.81964	1.47607	3.18536	-1	0.825633	23.3468	49.9283	22.1673	52.081	54.9972	49.053	48.2769	36.5803	36.3095	36.1818	10.9181	32.4842	16.6069	0	-1	2.72727	1.85811	1.86343	1.34731	1.20968	0	14.6055	4.83089	0	0.957452	0.911164	0	12.4281	1.33631	7.1239	0.251256	3.23564	1.06383	0.895527	1.35013	0.123153	0.920885	0.675701	6.88454	2.06384
PLEKHH2	chr2:43700971-43701081	3.59456	2.54535	1.47128	3.53479	2.39143	3.84555	2.328	2.86592	33.3669	34.7436	25.8159	35.7004	31.0765	33.4949	35.1719	30.8756	33.1015	29.1527	25.2765	38.1173	35.2007	6.91594	0.751872	4.10941	3.51209	4.3318	2.25787	4.45613	2.19146	7.01429	2.60561	1.23463	1.11732	2.87176	1.67199	3.82471	5.94247	4.22959	2.26198	4.29667	3.15368	3.55856	3.59177	2.40523	1.88382	3.74334	6.08729	1.80307
EPB41L1	chr20:36200873-36207780|36200977	0.221695	0.248643	0.410825	4.70097	2.44227	1.72055	0	0.499834	12.1306	22.0917	15.0579	34.5357	30.8312	25.2387	28.3135	12.8373	28.9971	13.1343	14.5932	15.0141	35.3446	0.555556	1.21954	5.55833	4.85742	1.91931	0.471343	1.97843	1.31583	1.23608	1.21248	0.376243	0.0841768	0.514511	0.530237	4.32206	0.361286	1.36841	0.915493	5.2739	0.816722	0.724668	0.854722	4.71894	0.474687	2.16736	1.2694	0.465189
ATP1B3	chr3:141916376-141916574|141916440	4.68398	8.28273	1.51746	3.51402	3.14606	3.30642	2.64924	5.02944	21.6513	23.0262	34.3824	37.1168	45.9393	21.797	13.7238	21.7158	10.158	40.0582	38.5551	7.20088	6.59177	1.88916	2.30694	3.49359	1.7605	2.14617	0.93674	2.39218	6.89035	5.08144	2.18205	1.84036	2.98612	2.58272	1.44622	3.62546	7.91771	5.54214	1.39491	15.0035	2.53617	4.68947	3.85197	2.7698	1.02283	4.2414	1.81537	2.10472
ANKS6	chr9:98772156-98772338	0.197269	0.321432	0.685709	0.0967966	0.550836	0.0198653	0	0.338377	7.03381	14.8983	8.85006	15.5975	17.8236	20.2822	17.7577	8.27367	14.7132	8.77661	9.63674	8.74323	11.5189	0.943406	0	0.0886001	0.188676	0.183064	0.455536	0.143619	0	0.830456	1.02845	0.877186	1.33121	0.335305	0.435677	4.76083	0.285377	0.290695	0.570274	1.45592	0.430417	0.04985	1.14902	0.248162	0.471846	0.400979	4.96117	0.62303
CLTA	chr9:36209267-36210660	0.256962	0.264298	0.757871	0.242565	0.327467	0.265614	0.398569	0.237348	42.3724	57.9769	36.6469	68.4263	67.4203	59.4461	62.8676	41.1622	44.9561	44.2705	33.6535	6.5933	26.201	0.268607	0.313751	1.82783	0.867871	0.948852	0.217468	1.11112	0.679921	5.77944	10.3154	0.171289	0.184901	0.424173	0.338182	16.8977	0.843794	0.60226	0.688019	17.5574	0.43386	0.317133	0.430658	0.954633	0.547116	0.68858	0.345013	0.27406
ARL6	chr3:97791953-97791965	0.326973	0.225872	0.432219	0.688417	0.11728	0.864768	0	0.267262	10.3913	18.5742	19.6653	24.7119	26.5298	17.8636	19.9533	14.1957	5.19478	14.5082	18.911	1.77284	6.1672	-1	0	0.401449	1.11601	0.35851	0.303543	0.202073	0	0.405474	0.729126	0	0	0.593471	0	1.8962	0.238241	0.247525	0.288805	10.0064	0.397949	0.476566	0.775375	0.16835	0.337783	0.919487	0.134819	0.577904
SNAP23	chr15:42521614-42521708|42522014	0.44227	0.383738	1.13578	0.330374	0.356542	0.521634	1.0076	0.781162	5.30668	13.1719	6.17334	64.464	66.7134	19.4124	20.2128	5.86312	10.3096	10.5524	6.62102	1.68726	2.81406	0.825667	1.22405	1.781	1.00903	1.6646	0.496934	1.5027	1.3503	3.25809	4.42132	1.15081	1.18132	0.682987	0.940765	5.44982	0.906002	1.77791	1.20304	24.4067	2.19407	0.795995	0.694608	1.48676	0.983827	1.43399	9.4949	1.76508
LY6G5C	chr6:31678422-31678628|31678604	0.096223	0.0619585	0.0554939	0.0687731	0.367423	0.138074	0	0.073341	16.1508	24.7001	47.1972	72.6356	73.5187	37.1578	32.3235	16.2066	22.2696	39.7851	54.3854	12.7794	12.2085	0	0	0.0505561	0	0.1497	0.206718	0.0586689	0	14.6333	15.2081	0	0.211869	0.112147	0.153849	6.59309	0.20339	0	0.0597372	0.337597	0.0419446	0.20853	0.972833	0	0.0608273	0.0424084	19.2421	0.0983712
TWF1	chr12:43798565-43798585	0.158006	0.393883	1.52879	0.307691	0.0909109	0.403351	0.862086	0.570587	50.4593	72.05	56.8399	54.8121	77.9215	72.8179	65.6924	54.7114	44.1165	73.8991	50.3115	7.31059	23.6	0	-1	1.52347	0.891591	1.20778	0.163458	2.23529	2.46951	24.0507	17.6097	0	0.429188	0.149344	0	4.63696	0.23599	0	0.0566251	8.83667	0.801435	0.0883392	0.39517	0.239808	0	0.537152	0.478501	0.171273
ACAP2	chr3:195295196-195295300	0.585376	0.580914	1.34107	0.311359	0.0930683	0.240782	1.72414	0.796805	17.9569	35.2378	16.9909	77.0772	85.5161	35.313	46.59	22.0569	38.3678	32.791	19.1918	3.19411	12.9679	0.568205	0	1.72078	5.16366	1.20603	1.63034	1.73778	1.923	2.14262	1.18779	1.21007	1.24745	1.53259	1.1903	1.67577	0.201455	0.222764	1.89057	15.3189	1.34847	0.665425	0.962371	3.58545	0.929118	2.85557	31.0044	1.00587
MAPK8IP3	chr16:1758978|1758301-1758995	4.49159	6.68202	6.60589	4.48239	6.08897	3.84739	9.47424	6.00354	63.6466	85.9612	70.8948	88.1544	88.1705	82.6921	86.3008	67.0927	64.7183	75.9081	66.3279	32.3249	57.7677	6.1553	12.3123	8.01607	7.0649	8.28549	6.24963	7.35672	4.13636	25.2285	26.0468	5.6383	6.13936	4.44187	5.29177	19.0151	9.53184	10.8967	6.59346	14.3689	6.37792	6.09478	7.18607	5.05255	3.4598	6.38902	5.48399	6.54476
PHTF1	chr1:113701553|113701547-113701821	0.676763	2.11262	0.400981	2.51313	2.64244	0.958218	0	0.485464	9.01222	10.2094	11.3262	21.7371	27.2756	13.2325	11.417	10.9939	6.34755	14.0638	9.40329	6.2449	4.40688	0	1.85183	2.4667	1.77714	2.0025	1.3772	1.7917	0.458688	7.52843	3.3227	0.737071	0.942203	2.942	0.168495	6.89663	2.43485	4.11209	0.414755	2.02175	2.03723	1.11632	4.26965	0.926878	1.16776	0.749348	0.560238	1.96923
EHBP1	chr2:62858406-62858510	0.145258	0.140978	2.11857	0.38769	0.337307	0.270627	0.607271	0.183644	31.4805	63.514	31.8161	90.0182	84.7105	62.3998	73.4638	36.7827	55.2925	46.8868	32.1083	12.8341	40.9999	0.294144	0	0.764027	0.953503	0.37964	0.374233	0.373871	0	1.41164	2.77822	0.156253	0.501307	0.315573	0.274367	14.6867	0.384711	0.170973	0.310385	13.2781	0.368161	0.169554	0.508398	0.977028	0.351343	0.799102	29.4159	0.289007
CMC2	chr16:80998285-81001334|80998351	8.36969	6.78005	4.16765	3.2694	4.75491	2.74062	2.09869	6.99161	38.2798	42.6638	38.0752	43.8977	44.208	41.1876	41.698	30.4479	36.922	41.5152	34.1287	15.9499	27.6631	1.37699	1.3943	4.17382	4.16403	3.49109	2.47236	3.99948	3.25418	1.82135	1.84361	7.75161	7.2655	6.33901	2.57122	1.78201	10.9899	1.88511	3.58652	11.9707	5.68097	2.3011	2.47446	5.05884	8.18262	3.91059	6.70504	4.10898
AGAP2	chr12:57728318-57728377	2.15484	2.36231	6.13952	5.90767	2.4296	16.1762	0	3.09979	94.7037	96.6372	95.2742	89.8081	90.3043	97.4406	97.3322	95.4106	79.3677	95.7426	94.4273	74.1791	77.5875	0	0	3.59659	2.37332	2.10179	4.02235	1.31533	0	5.63748	0.804722	4.95379	5.05968	2.48687	3.07909	2.21297	5.31336	13.9297	4.86388	20.7457	2.88259	5.53038	27.3881	1.23868	0.123881	1.80887	5.17513	2.6257
HERC4	chr10:67959113-67959136	2.91844	8.19865	6.14135	3.41236	4.00056	2.32783	3.23229	3.1775	32.2333	49.893	38.5679	74.1636	74.3385	55.9574	63.985	44.1019	50.258	45.7922	37.9786	28.9304	34.3357	2.80969	3.35816	7.81451	3.89357	5.32549	3.78602	5.50497	1.64057	5.13643	6.20349	4.14435	10.5508	3.19055	2.40864	4.33504	8.18736	5.04822	4.85525	30.6619	3.61477	2.21909	1.51341	3.05708	5.22642	4.35578	5.9638	3.62088
DGKQ	chr4:964080|964073|963438-964093	1.71507	3.24973	1.47287	1.49331	1.99583	1.19597	1.3401	2.15867	3.5249	4.24662	14.5746	55.1909	58.4632	9.03112	5.44044	4.2651	4.44901	17.1287	13.8258	4.94918	2.93709	2.59742	0	2.23196	6.30935	1.28915	2.72129	1.49532	4.65122	2.23733	1.93934	4.15343	3.8889	4.94199	2.45937	10.6045	3.33683	1.34127	1.50888	4.74117	2.5902	4.12775	4.37722	7.86051	13.1452	2.58574	14.4882	4.02299
RPGRIP1L	chr16:53659215-53659226	0	0	2.23265	0	0	0	0	0	27.6662	60.2319	29.6336	79.8299	76.7432	64.5369	75.4803	18.4937	33.8259	44.0418	43.0295	23.6154	51.7157	0	0	1.64583	0.619676	0.903656	0	0.171821	0	0.783309	0	0	0	0.172982	0	0	0.305499	0	1.9413	31.261	0	0	0.424341	1.61669	0	3.91359	4.40343	0.169676
TAOK3	chr12:118235795|118236164-118236693	23.4182	17.2784	3.73512	9.23953	10.2894	8.75203	5.37391	24.2277	50.62	62.7228	34.8457	85.5981	89.6898	66.7831	58.31	52.5173	55.3786	40.4041	34.9296	26.8811	41.5607	16.7664	11.7045	8.81298	5.36306	10.1221	3.28833	9.12263	12.4965	8.79408	9.78495	8.66909	5.05205	13.3413	4.8884	7.02591	17.3668	12.4186	6.58372	13.7824	6.69706	7.07002	6.65259	6.91846	5.2404	5.7441	19.0047	7.89522
ANK3	chr10:60069978-60076454|60076448	0.247773	0.301436	2.44534	0.463465	0.238273	0.533133	0.555539	0.236156	26.9816	47.6666	27.58	51.9298	52.9653	46.401	51.3813	34.3304	44.5219	39.148	26.085	40.0578	54.3513	0.746306	0	0.715959	0.438092	0.506484	0.525033	0.447787	0.373063	1.39599	1.50511	0.207786	0.465578	0.230232	0.372764	2.69477	0.0740864	0.378765	0.492432	17.3244	0.452412	0.433866	0.661581	0.339617	0.189081	0.53907	14.0637	0.470868
UNC13B	chr9:35401951|35401841-35402007	0.0693811	0.024472	0.00802818	0.024128	0.067677	0.032717	0	0.0354627	16.9823	41.0951	28.994	77.5665	78.1108	61.3195	63.7741	24.9458	27.7617	35.3843	29.3066	7.958	16.2795	0	0	0.126145	0.0603217	0.0429192	0.0458892	0.0677354	0	2.76958	3.22836	0	0.0998353	0.020746	0.0378516	0.688325	0.0327849	0	0.0302276	0.301858	0.0297889	0.0239267	0.199964	0.0482258	0	0.0316434	32.4438	0.0262274
FMNL1	chr17:45234832-45234849	16.9792	15.4268	12.2954	13.4228	11.9837	13.277	16.6023	19.885	53.3796	79.3631	42.329	90.0864	95.1878	78.1821	75.6648	64.6843	44.4529	49.8463	47.2205	16.2402	48.0525	38.0543	17.3053	21.4369	15.568	20.6962	15.5333	21.0822	13.8042	18.7154	20.4351	11.8268	9.7989	13.2919	13.388	20.6087	17.757	16.2512	15.6504	27.8527	15.6856	16.6775	18.0183	11.8261	9.59738	15.1434	8.37771	11.7043
NEO1	chr15:73274692-73274724	5.74454	5.0514	6.3006	4.0712	4.18984	4.64738	7.38766	4.84879	25.0948	34.4757	26.7753	73.6782	70.9635	33.5428	43.895	25.773	34.1005	32.1691	25.3234	14.1511	22.5605	4.0865	2.6471	7.05819	3.49615	7.32641	5.14191	8.12114	7.02462	8.05096	10.3575	5.27399	4.60733	4.75496	2.9621	10.2259	7.43194	3.66339	5.58323	19.5612	5.94095	4.82291	4.27134	3.90034	5.75279	6.08746	26.8541	3.4252
PTPRU	chr1:29289683-29289712	0.0409427	0.142695	21.7971	0.0737176	0	0.0826679	0.124703	0.0894359	49.8475	76.7067	36.7235	90.2825	86.9605	79.7771	84.7186	63.7223	72.5648	51.496	35.8495	9.43846	60.3219	0	0.142393	0.638255	1.08322	0.262542	0.201811	0.318328	0	0.0727982	0.0414378	0.584848	0.376276	0.0815246	0	0.0932802	0.0713149	0.0292463	1.93273	30.4831	0.191245	0.115317	0.426671	1.64382	0.419075	0.237712	2.21213	0.237747
ABI2	chr2:203382189-203382206	0.0169963	0.0285272	0.221588	0.0396858	0.0587869	0.0243368	0	0	4.77607	15.7668	9.25785	34.8551	26.9845	16.9776	19.3125	7.58231	7.73677	15.8846	7.71774	0.792547	3.82459	0	0	0.217038	0.121549	0.0381103	0.0361228	0.0973539	0.400032	6.09146	4.77722	0	0	0.0267332	0	0.582962	0.00841842	0	0.368147	8.64148	0	0.0543226	0.116309	0.133209	0	0.219476	2.59826	0.0252292
MPP3	chr17:43816677-43816697	0.531144	0.82539	2.29785	1.47376	0.474381	1.24528	1.31578	0.880452	56.269	68.6098	46.5034	96.5717	96.2782	67.0063	76.1728	49.6417	74.1058	55.4011	30.6382	32.4132	49.647	4.30558	0.877193	1.72574	2.60135	0.893765	2.69486	1.57044	2.75901	0.189032	0.325819	1.57358	1.59574	2.09266	0.826461	0.464094	0.388305	0.784408	2.1052	41.8051	0.810874	0.791945	2.66798	2.18173	1.80497	2.51299	1.70862	0.871508
SYNJ1	chr21:32676332-32676355	0.13753	0.836821	4.23065	0.341053	0.296627	0.252174	0	0.399549	31.9973	75.7337	40.7177	93.0105	88.2516	64.1053	82.3892	46.2137	70.4465	58.9102	39.9695	11.5925	40.6746	0	0	1.4414	0.957734	0.664507	0.30766	0.966186	0	0.158859	0.405404	0	0.892857	0.584367	0	1.82253	0.717641	1.63934	1.21121	37.9715	0.458713	0.201884	0.520551	2.08335	0.198417	0.994871	2.56594	0.1626
ATL1	chr14:50629995-50630009	2.10268	1.99008	4.77854	1.99723	2.40712	2.50438	2.7234	2.52115	51.9561	78.369	64.9313	85.7834	84.9186	79.6424	85.3006	57.9047	65.0306	70.6393	62.9517	17.0461	46.1319	4.45176	5.22895	6.64872	4.02408	3.01892	1.73166	3.25955	1.2295	3.00561	2.9058	2.80173	4.48274	1.84716	1.6717	3.92544	3.35537	3.19738	3.50127	37.6926	2.21292	2.34524	1.95329	4.43269	2.29821	4.02314	1.83285	2.17709
NCKAP1	chr2:183024978-183024995	0.0623527	0.0604327	0.478784	0.0349405	0.0240746	0.0323518	0	0.0686612	10.1261	23.4125	10.0108	44.806	35.7001	23.7281	31.8205	15.8458	17.2575	16.696	10.8445	1.68738	10.5131	0	0	0.172188	0.132485	0.0626457	0.00360842	0.0630559	0	0.00844921	0.0350136	0.242329	0	0.094464	0.020544	0.012996	0.0452029	0.0177497	0.673692	15.5133	0.11613	0.00705646	0.0476099	0.128321	0	0.0763508	0.101233	0.0612022
DVL1	chr1:1337018-1337055	2.32192	2.25851	2.40735	3.19714	3.50932	3.95411	3.80757	3.24502	21.3038	28.287	17.9998	32.8119	30.6203	29.4582	30.6919	21.5834	13.9573	16.6762	17.7474	6.76444	13.8139	2.70903	0.723942	4.0574	4.59776	3.4269	2.9802	3.01999	5.01991	1.60351	1.86263	5.5935	4.32946	2.41279	3.41158	3.2399	2.73129	1.89654	2.56058	3.3329	3.59019	3.90003	4.67174	5.57968	2.16632	4.38657	12.9631	3.98767
BAK1	chr6:33574506-33574525	1.89014	2.21338	1.0681	4.93512	4.34462	6.18508	3.67067	2.74976	43.7546	69.506	63.4029	90.2864	92.9547	78.5115	75.4865	53.3941	61.9265	64.6059	64.9216	16.106	45.6963	0	-1	6.25574	2.22579	4.0236	0.507503	5.25952	0	2.85658	2.54284	0	1.25583	1.08651	1.16788	2.54003	4.39301	1.27556	1.81489	40.8249	3.95899	1.988	1.36744	2.00906	1.51573	2.48899	0.884723	1.00398
COL11A2	chr6:33183634|33182932-33183698	2.93704	5.61653	2.32558	4.19722	8.21438	8.28113	-1	3.03514	19.845	32.9153	36.6001	77.9744	78.6252	45.4515	46.8962	20.6755	32.6944	53.8409	34.5242	22.1704	17.5826	-1	-1	10.0318	5.54912	8.04897	5.8272	5.77118	0	5.34274	3.1762	0.793651	15.625	4.99801	4.66875	6.35115	26.4961	5.29655	2.18989	11.3772	5.17303	4.70396	5.23717	7.14703	6.96126	5.6267	12.4428	4.21173
EML1	chr14:99874931-99874987	0.773399	0.936862	0.707272	0.199412	0.196581	0.111347	0.143221	0.476463	15.2671	48.1303	64.5356	28.983	45.639	48.6454	60.2572	19.7997	33.9163	72.1199	61.8034	2.17983	8.59839	0	0	0.158028	0.0933765	0.0974056	0.358611	0.127028	0.833367	0.505051	0.893454	0.539446	1.23616	0.624394	0.413779	0.488083	0.145582	0.0850238	0.539568	2.52283	0.536867	0.500914	0.459263	0.37299	0.474191	0.216569	18.6172	0.333667
INO80C	chr18:35487386-35489385	13.4041	8.70841	10.3267	9.35085	9.36733	8.76014	10.4128	11.0911	40.9099	57.2271	50.2707	60.881	59.7465	61.0264	63.5124	45.5483	46.2031	55.9611	50.3197	23.262	34.4392	8.4935	15	10.364	9.7613	12.0455	6.50026	11.0717	16.8133	13.0307	11.1696	12.19	12.6864	10.8299	9.15361	20.1476	19.2998	9.93244	14.7237	24.0604	12.1521	10.2794	9.81707	12.9265	12.8401	11.453	8.30953	9.08198
TMEM39A	chr3:119435755-119435935	22.4238	16.1734	16.6189	7.79443	11.1657	10.4652	12.1838	21.5635	65.8294	58.5826	54.9494	63.6076	64.5201	65.7499	54.8811	72.7081	62.6055	51.5356	58.838	71.6256	67.9601	9.80827	15.4757	9.78357	10.9152	10.4383	11.2668	10.7205	15.0203	9.95983	16.8088	22.0728	20.4457	12.832	14.9999	13.3194	19.1376	10.6677	11.9925	12.4481	12.3983	13.6963	15.346	12.9119	17.1296	11.6201	15.5599	16.2952
FHL1	chrX:136209243|136209340-136209442	3.23983	9.60587	13.253	10.566	9.04595	5.18584	11.7183	7.65122	62.8072	76.2376	57.9581	74.3694	89.6339	82.8544	73.5861	73.8707	62.7711	63.9998	58.43	50.7201	49.9111	16.6975	20.6277	10.7835	11.1141	7.97248	11.2738	7.25869	15.6331	12.1986	6.17663	19.0771	11.7912	9.89099	11.3367	4.15643	11.1189	25.7423	9.62929	27.3603	16.8786	9.32935	6.65923	12.0623	9.76955	10.4278	21.2091	18.1873
AGRN	chr1:1051993-1052016|1053493	0.478594	0.398205	0.763165	0.273175	0.324267	0.294327	0.479264	0.2748	17.9241	36.5063	24.0046	19.9007	4.90128	48.6349	52.8744	13.9435	23.376	18.1198	19.4715	8.2003	10.6557	0.247139	0	1.24074	0.456184	0.49902	0.266354	0.445704	0.13108	0.811535	1.15512	0.331901	0.308533	0.435144	0.225989	1.09199	0.372145	0.170062	0.209771	1.27345	0.240779	0.359697	0.319641	0.649119	0.29755	0.416385	0.686016	0.200594
CAMSAP2	chr1:200828573-200828605	0.995238	1.25505	0.821284	0.627657	0.990856	0.825367	0.711785	0.741425	21.1717	48.0306	27.7716	72.0892	69.0584	49.5331	63.4716	25.3883	28.2571	41.0135	24.9603	9.39828	16.8301	2.87822	0.806452	2.31599	2.29153	1.36409	0.954271	1.49499	1.23454	3.31215	6.03654	0.220264	0.303027	1.20152	1.04895	29.9977	0.978396	0.730621	1.48505	8.21897	1.3096	0.797698	0.950795	2.09654	1.19286	1.75104	4.39219	0.512916
MTFR1	chr8:65689566-65689599	2.46964	1.92352	0.932337	4.03285	3.87098	5.70845	9.26833	2.30548	13.3242	16.8157	11.5065	64.2314	62.1153	21.046	24.6884	13.3423	12.3607	11.5343	11.5608	6.62171	10.242	4.08297	2.39415	7.25446	3.58978	6.6967	0.982285	5.84555	8.8616	11.1727	12.4927	1.13725	0.611952	2.09331	1.05673	22.9803	3.95685	3.1924	1.29216	4.11117	3.80035	1.109	1.39038	3.51595	1.69674	2.71276	0.39047	1.60171
AP3S1	chr5:115906821-115906861|115912136	0.344317	0.434988	0.256032	0.430656	0.591888	0.396118	0.295888	0.44799	46.6358	59.4086	38.5038	43.1649	43.3187	62.1516	63.4886	51.6395	34.0004	34.4189	36.7548	19.6615	37.3562	0.742122	0.43192	0.565962	0.637451	0.568653	0.282543	0.489536	0.696535	7.64482	11.9722	0.397196	0.292972	0.466827	0.467288	14.4869	1.16873	0.496195	0.398776	4.36568	0.397882	0.274698	0.378868	0.406648	0.317435	0.544244	1.48115	0.373357
MYO9A	chr15:71847415-71847468	1.96778	3.55436	2.31421	2.63523	3.20578	2.88184	2.62411	2.44912	9.65211	16.4576	15.9769	33.4209	31.5557	17.1582	21.3254	10.0811	13.682	27.7811	16.3636	2.82789	3.85602	4.94115	2.26014	4.22691	7.82472	3.27254	4.83966	3.5922	3.38292	1.16381	1.16371	3.60959	5.37109	3.51048	5.74219	0.422976	1.09185	1.92238	9.78777	4.44195	3.6287	4.61475	3.11486	7.98034	5.65852	6.18462	3.44945	3.02011
GOLT1B	chr12:21507117|21507944-21508109	5.62076	6.03629	4.98831	5.68709	5.4564	5.3426	10.1135	6.83425	29.3519	31.8407	26.5159	33.1528	42.5512	31.9067	26.4505	29.0442	28.005	26.8723	28.7045	18.6687	28.9288	8.83501	8.76895	6.67562	8.21949	6.79814	8.64324	7.72651	14.7413	8.81547	8.44794	12.0157	6.43698	7.91702	9.44028	13.0761	8.33152	5.99271	4.49232	11.3453	9.34242	7.07915	6.75776	11.2753	13.1271	7.35356	10.7016	6.27833
RP4-614O4.11	chr20:35223389-35224952|35225997	5.42472	3.74413	2.75981	4.49747	4.48598	5.40537	1.9417	2.68223	4.02843	9.28952	6.28004	29.4636	18.8388	8.16661	13.344	8.39159	6.74984	8.92299	7.63009	6.04564	6.75487	3.17465	3.84623	2.59567	2.63842	2.52669	4.00385	3.09641	0.641026	4.49042	3.95303	2.68632	4.69612	4.23021	3.10881	4.72715	3.0374	3.49653	1.4826	2.92207	2.08221	4.47177	6.37698	3.00304	2.79962	2.78324	2.15585	3.42511
KIF21B	chr1:200974004-200974194	0.212515	0.301134	0.195312	0.219782	0.240969	0.579529	0	0.467917	63.8672	72.3809	38.2546	57.2285	47.9227	73.115	76.6812	72.5659	64.674	55.6219	39.0124	24.6348	50.4329	0	0	1.12285	0.0814001	0.284091	0.673706	0.390629	0	5.85071	4.96324	0.4	0	0.175683	0	17.5635	0.390193	0	0.166113	12.4325	0	0.289017	1.29217	0.0648495	0.0330582	0.222007	0.171971	0.425868
AGBL4	chr1:49896091-49896119	0	0	0.847458	0	0	0	0	0	2.82546	3.55174	1.49917	20.8021	21.7225	2.54421	1.97147	2.387	13.9691	1.45182	2.20189	5.06383	19.2493	-1	0	6.45833	4.01849	6.06061	0	-1	0	0.0996439	0	0	0	0.136989	0	0	0.488968	0	1.62735	1.65943	1.96078	0	0	0	0	1.42857	0.427375	0.112386
STYXL1	chr7:76016775-76016808	2.50806	3.17209	1.69605	3.14968	3.87835	2.91144	1.39437	2.18117	3.28518	6.44254	4.9804	20.4862	19.2826	7.88514	8.16565	4.12347	3.48545	5.50815	6.28726	2.43256	3.97078	1.88821	2.1886	2.4434	2.23668	2.75268	2.55565	2.85347	2.04077	7.89168	2.55058	2.44953	3.37925	4.29423	2.66142	3.42209	2.7488	2.06777	2.23735	2.60811	2.41731	2.90713	2.85985	3.76648	4.64625	2.45359	1.02012	2.70162
PPFIA1	chr11:70365373-70365967	0.380211	0.697969	2.31221	0.289912	0.384653	0.462728	1.17327	0.480252	9.32401	23.2113	13.2674	77.9007	71.9244	30.9455	41.1721	13.0047	21.9262	20.5723	14.0052	4.67584	8.31905	0.539558	0.393677	1.73217	1.00161	0.625201	0.656969	0.523829	0.561854	0.55674	0.432092	0.966182	1.13145	0.418283	0.490824	17.1837	0.342178	0.848867	1.3207	29.65	1.53913	0.458218	0.486171	0.847212	0.317985	1.09616	0.717144	0.658421
ALAS1	chr3:52198672-52198848	10.2943	14.3834	18.5307	13.5239	12.4606	10.6892	11.465	11.895	22.3835	20.516	21.0381	51.0875	51.8119	20.0883	16.4608	23.232	21.111	18.8988	20.8845	25.2496	23.1647	15.2585	14.9021	12.1861	11.4764	11.6851	9.92068	11.5562	11.0063	9.81261	8.19098	17.2761	16.9732	17.3203	14.6775	9.04308	17.2168	14.1295	14.8683	12.5346	19.7136	11.0269	10.2584	16.534	13.7737	11.8375	13.1605	14.1797
DPY30	chr2:31886788-31887087	2.83904	5.71562	2.41819	5.24394	6.77556	4.19503	2.2222	6.32964	8.53166	10.7911	15.0646	26.0073	49.4958	18.2553	8.64708	14.3478	33.42	20.314	14.3137	10.7921	10.7762	2.5641	-1	3.31351	5.69833	4.03449	5.66746	2.86331	2.56404	2.70138	1.1585	9.04189	6.11702	6.80837	6.41031	7.69979	6.01295	6.44941	5.29044	15.9995	5.97968	4.03611	2.76333	12.0213	13.5615	4.47239	0.487316	7.0519
PPFIA1	chr11:70365373|70364174-70365967	0.387666	0.732804	2.35001	0.356998	0.442102	0.506339	1.31612	0.491307	9.51942	23.3943	13.3908	77.9333	72.0338	31.0496	41.3214	13.1516	22.0028	20.639	14.0957	4.74612	8.34476	0.539558	0.393677	1.88038	1.0576	0.708088	0.723546	0.605405	0.561854	0.61237	0.468038	1.0228	1.17955	0.479044	0.490824	17.4228	0.357366	0.982235	1.34582	29.7466	1.66434	0.478666	0.555856	0.862041	0.335577	1.13974	0.879287	0.687816
PTPRS	chr19:5229316-5229342	0.753922	0.466661	2.67533	0.769172	1.16353	1.1383	2.5438	0.538179	30.9017	45.1246	37.5061	95.0949	93.5315	62.4024	63.4657	38.9987	62.0253	48.9129	42.1184	29.8737	22.3593	1.11725	0	4.68685	3.53196	2.63171	0.768297	3.56294	1.00158	7.36518	12.3234	0.142857	0.488097	0.739857	0.472234	17.1491	0.396192	0.545211	1.13846	39.5962	1.23389	0.648219	1.7989	2.42853	1.32663	2.42734	0.516336	0.301279
INTS10	chr8:19849162|19847292-19849239	7.3103	6.54475	5.03695	3.08347	4.13567	2.77806	1.997	6.1442	54.4055	66.9111	56.2611	76.1846	77.2938	67.8638	67.5195	56.2603	58.2891	63.726	57.3389	34.6371	43.9791	4.63846	3.2441	4.23766	3.48215	3.3113	2.86758	3.36938	4.11731	6.13961	11.5232	3.03564	6.09444	4.96802	3.40946	31.9714	13.582	3.94226	3.47543	11.7813	3.87118	3.09312	3.54708	3.95839	4.57569	2.94611	18.1185	2.78276
ARFGAP1	chr20:63283851-63283880|63284512	1.3623	1.47626	4.09307	2.13365	1.68232	2.01367	1.24254	1.68023	40.613	71.156	45.5525	93.3888	91.0698	76.9961	81.9143	53.1399	64.746	60.0336	42.9117	15.5406	35.4369	2.4691	2.55201	3.67815	2.33931	3.08709	0.80442	3.13422	2.33889	2.74264	2.18023	0.488437	0.46044	1.16051	0.996055	11.2861	1.7657	1.61175	0.779218	42.5079	1.68421	0.742806	1.6428	2.96969	3.18736	1.66027	0.564779	1.02787
PTPRM	chr18:8248150-8252499	0.780487	0.88555	5.24934	0.741378	1.20036	0.869817	0.870881	0.957673	30.8764	58.2682	41.7181	63.7364	73.0762	55.1231	60.3749	37.3136	56.8056	49.7669	44.196	25.6267	43.3979	0.784278	0.694514	2.33111	2.57666	1.51509	0.9343	1.5378	1.69741	12.83	17.4124	1.09402	1.57305	0.879544	1.52594	14.5702	1.08121	0.887876	1.30979	10.641	1.7962	1.04657	0.854595	1.45663	1.09072	1.46848	24.8631	0.947603
RNASET2	chr6:166955467|166955484|166955495-166955627	3.27903	4.00251	3.92431	4.4806	4.05363	4.28591	5.09939	4.66281	8.79164	14.768	12.3178	18.4305	25.6067	15.7763	14.444	8.11893	6.41321	12.9721	12.2593	4.42444	5.91055	3.25744	4.63171	4.3583	2.80388	5.03216	3.46539	5.0231	6.41444	3.40603	5.90073	4.33222	3.70827	5.38162	2.5302	7.45185	9.67163	5.33655	1.85001	4.5797	5.38928	2.99932	3.03112	8.29016	5.22224	2.89154	3.54459	5.29695
P3H1	chr1:42756401-42756455|42756452	2.11605	2.42711	3.85823	1.68009	2.36496	1.74555	4.28924	2.67442	33.9394	47.1213	43.0341	76.142	77.2223	55.9829	51.0786	40.7347	42.6836	51.922	37.6113	31.9365	31.0335	2.25157	2.9699	4.32621	3.35738	3.46338	2.67927	3.90338	2.56098	10.1383	15.725	2.82389	6.64445	2.51861	3.48805	32.3672	10.5614	2.01445	2.83162	6.88968	4.32752	1.88628	1.68261	3.60936	4.77134	3.17087	15.745	2.5067
SAAL1	chr11:18093702-18093965	1.6943	2.91616	1.84968	2.27303	2.61887	2.20389	0.653598	3.18384	14.6639	13.5263	12.7564	27.9025	29.8462	15.3302	11.5439	14.745	10.8503	11.9693	15.6438	17.9997	14.2842	3.45323	2.51422	2.91539	1.76035	3.00002	1.38457	2.58161	4.59742	6.13244	4.28636	2.47228	1.35726	2.5989	2.02958	6.96499	7.26589	5.1869	1.59345	6.23819	4.15295	2.013	2.25823	2.06446	2.0731	1.82057	11.4974	3.15771
APLP2	chr11:130137256-130137291	25.2954	20.5844	13.0015	10.8711	12.2545	9.491	8.19081	21.2941	32.0163	61.077	36.0916	92.2132	89.8868	56.3181	72.5125	42.3522	57.1254	46.1824	35.6583	15.8566	28.9749	12.2014	11.0467	11.1234	9.21148	10.7644	10.6595	9.55914	12.0414	7.65699	7.47906	10.1747	12.1336	20.7198	11.0084	20.7611	23.265	8.15743	11.216	17.1794	7.79781	15.3256	17.1639	11.6506	21.1021	11.5356	24.755	10.7352
LRRC49	chr15:70894572-70894669|70895735	2.44016	2.51212	1.12155	0.772974	1.41981	1.68284	3.12581	2.37834	3.52435	4.6558	4.58049	36.8361	37.7688	5.79092	3.73383	2.31577	4.98336	2.81124	5.10564	7.27568	5.29192	0	0	0.893019	1.58463	0.958752	1.07451	1.01921	1.28203	1.75076	2.1843	2.02146	4.5928	2.50255	1.72883	3.14808	1.92871	1.87504	5.14152	2.91936	2.30484	2.84346	3.82146	2.10398	0	1.94183	15.3335	1.82641
ARRB1	chr11:75271701-75271724	14.8255	19.1723	13.9425	16.1347	17.5191	16.1802	25.3465	17.2093	65.9988	72.3988	66.2011	81.7532	83.0664	70.6187	71.8687	72.2212	71.2113	70.7357	64.9478	45.3091	67.2247	19.8009	16.1985	27.358	17.6271	27.7782	19.125	33.2182	13.4515	23.1195	25.5999	10.8771	17.7093	12.998	10.5096	24.2503	16.5064	14.9261	17.9762	18.1534	17.2342	12.3178	9.79669	17.3547	14.6463	19.2733	21.6181	12.203
ZNF720	chr16:31733567-31733627	5.61937	3.85448	2.33938	3.67056	3.92692	4.04792	4.96074	5.04012	11.2369	16.471	11.7829	18.4812	17.632	19.1904	21.3613	10.7488	9.42616	13.2905	8.374	3.94055	7.00832	6.24739	3.2529	4.42785	3.92204	4.27901	2.77904	4.03497	1.02481	3.39893	3.35422	3.04112	1.98039	4.27719	3.37339	4.74097	5.82625	2.98643	2.7308	2.07021	3.34127	3.23095	4.11339	4.43942	3.08318	3.82024	1.52772	3.23094
SYCP2	chr20:59885103-59885509	6.08912	7.71097	7.45307	9.78905	9.70924	10.9172	3.94732	4.80559	32.6861	29.5431	32.885	70.0457	61.6182	48.5162	55.0267	28.0025	33.7605	29.2965	33.769	37.9121	29.4082	-1	-1	10.5822	9.52735	10.9101	4.04806	9.04539	-1	14.5695	9.34023	5.24333	3.95664	5.407	5.50392	21.3982	15.0493	8.42902	8.40045	10.7073	7.98236	6.29339	4.88136	8.16259	6.68151	5.88617	2.22781	5.81042
GTF2IP14	chr7:65106559-65106665	1.24935	2.22177	3.06355	1.4239	1.58103	0.514407	0	2.01177	10.1237	16.8054	13.9941	54.9042	56.7616	21.5751	28.2443	16.5713	18.5504	17.9815	15.2383	26.038	12.874	0	-1	1.18581	1.33136	2.05188	0.908128	0.984347	0	6.22701	15.759	0	2.52273	1.73962	1.2195	23.6687	1.90704	0.641016	1.7984	2.27684	0.930591	1.05114	1.47829	0.963759	1.50474	1.08678	5.3649	1.28139
PTK2	chr8:140762368-140762388	0.0231646	0.0144601	0.192725	0.00716127	0.0384813	0.0250521	0.0978767	0.106955	4.04607	16.7533	4.27839	32.4059	40.3277	14.4644	16.8373	5.63839	7.35819	8.4485	4.53825	3.29536	3.71014	0	0	0.140918	0.220473	0.102788	0.0851752	0.105517	0	4.18304	3.77948	0	0	0.059674	0.145302	13.1148	0.440323	0.064831	0.528823	14.5789	0.141231	0.0603046	0.132633	0.157398	0	0.228389	2.59542	0.0883586
RAD54L	chr1:46268566-46268588	1.2775	1.36523	0.47848	1.78183	0.46729	1.30719	0	1.27195	11.7942	19.4193	27.8063	17.1624	17.037	13.6321	21.8891	20.1837	8.56273	24.5481	31.385	0.462966	2.25273	0	0	3.64746	0.479485	0	0.489715	0.316456	0	1.70221	1.05263	1.16278	0	1.65597	0.4	0	0.290135	0.588235	0	6.88106	1.26071	1.3434	2.64478	1.08796	1.62422	0.164474	2.94968	0.703298
CENPC	chr4:67522201-67522512	1.70573	2.38188	3.13838	2.49642	2.22802	2.47367	3.33335	2.90181	13.0354	32.2693	21.6319	46.1148	57.0564	36.0175	32.381	17.4882	19.4886	26.2362	18.9084	6.44479	12.0071	0	0	2.51366	1.90543	1.48239	2.49059	2.98731	0	13.9982	18.1005	0	2.26109	1.41387	0.696612	20.7039	4.58081	0.991191	1.38671	2.23723	1.87137	2.31791	1.86577	2.87879	2.20797	2.24219	1.9884	1.6174
TPD52	chr8:80044167-80050471|80051270	0.339182	0.460647	10.3747	0.298818	0.837705	0.447581	0.791541	0.302464	61.6376	81.1155	57.3028	75.5856	77.2952	79.2563	84.3282	51.2171	61.9063	73.6683	49.4815	6.86511	34.6435	0.33773	0.793714	3.37005	0.667785	1.78418	0.152624	2.64957	0.826492	19.4786	24.4993	0.161332	0.280111	0.498543	0.165908	12.0672	0.706679	0.477386	1.82912	21.5835	0.281536	0.159639	0.364836	0.652968	0.364453	1.13836	0.434762	0.313168
TPD52	chr8:80044167-80050471|80051270	0.339182	0.460647	10.3747	0.298818	0.837705	0.447581	0.791541	0.302464	61.6376	81.1155	57.3028	75.5856	77.2952	79.2563	84.3282	51.2171	61.9063	73.6683	49.4815	6.86511	34.6435	0.33773	0.793714	3.37005	0.667785	1.78418	0.152624	2.64957	0.826492	19.4786	24.4993	0.161332	0.280111	0.498543	0.165908	12.0672	0.706679	0.477386	1.82912	21.5835	0.281536	0.159639	0.364836	0.652968	0.364453	1.13836	0.434762	0.313168
UNC13B	chr9:35299863-35308412	0	0	0.0322165	0.0180498	0.030451	0.00806776	0	0.0580393	1.11372	1.63724	1.10708	21.3723	23.8627	2.0523	1.36185	0	0.718593	0.438118	1.2764	0.563072	0.36364	0	0	0	0	0	0.0135575	0	0	2.1273	0.109596	0	0	0.00509612	0.588236	11.2807	0.0135835	0.25878	0	0.317543	0.10965	0	0.0326801	0.0502008	0	0.0241085	4.20247	0.0296739
FLNB	chr3:58099638-58099735	0.151578	0.4291	0.761308	1.02246	1.69779	1.09972	4.7398	0.244832	10.643	26.4831	22.4142	75.5902	89.5948	25.7828	25.697	12.0121	21.7141	30.9797	21.9838	7.07887	8.03857	1.47051	0	5.64082	1.73969	3.05585	0.769957	4.35904	1.5438	22.9181	40.111	0.875308	2.82787	0.345781	0.227697	0.601587	1.35765	0.494282	0.86663	2.56543	3.00421	0.273102	0.194962	1.24749	0.425939	1.33809	1.09063	1.14993
RHBDF1	chr16:60699-60727	4.40118	4.77645	2.67466	4.30679	3.99757	4.60593	5.05249	3.93628	6.89236	7.4763	7.07549	27.623	19.8174	8.88207	12.3368	7.78135	6.84511	9.71109	3.94973	8.3839	8.15976	5.29122	5.84621	5.52538	4.65544	4.86161	4.27861	4.98044	2.23311	5.68964	4.30849	5.2942	4.12138	5.95344	3.16328	7.23618	5.36132	5.85235	3.0561	5.56973	6.2788	4.66963	4.40601	5.22189	2.83297	4.34052	8.46866	3.98597
ACTN4	chr19:38728316-38728381	2.75831	5.17345	6.28674	2.7111	3.04161	2.16414	4.06105	4.23017	44.8929	61.3456	59.5156	73.4849	78.6809	68.4978	69.138	41.3239	40.9792	60.0285	59.1328	28.8848	30.6977	4.75894	5.4828	4.34254	2.80387	3.86896	2.73209	3.96021	4.62745	25.8953	25.7406	8.63409	6.23504	4.07293	3.01708	18.6154	7.4817	6.53293	4.58387	12.3051	4.76911	2.63541	2.01642	3.67418	7.363	3.92667	20.3949	5.73259
DCTN1	chr2:74363614-74363628	1.38249	0.455029	3.58975	0.438119	0.453855	0.994621	0.624133	0.814212	38.3988	71.0183	51.4325	69.3506	66.8592	74.4007	80.1319	44.0524	51.416	62.775	43.3417	7.22868	29.3417	0.164525	0.0567847	3.54335	2.59648	1.26379	0.600513	1.4811	0.297942	0.279895	0.360125	0.445046	0.775354	0.658883	0.7378	0.42187	0.722902	0.16902	1.8751	34.1991	0.662121	0.956065	1.89197	2.27434	0.735232	2.02725	0.744117	0.346929
SLC16A4	chr1:110390168-110390297	1.72035	2.15587	2.14678	1.32801	1.57519	1.17667	1.92306	1.95661	2.98894	7.29203	6.04662	20.6055	38.475	14.9623	5.76026	7.25081	3.93158	6.99122	5.62444	2.55209	3.17029	-1	-1	3.15959	3.5693	1.97132	2.81047	2.0766	1.21954	2.80452	3.0192	1.72666	3.37715	1.7084	2.9477	6.76776	2.36205	2.30645	3.58592	3.26557	2.14919	4.16666	3.37414	2.23641	4.39979	2.8668	3.22469	1.43486
UBAP2	chr9:34011627-34011664	5.47436	4.28812	1.35498	6.25345	5.56207	6.18051	6.04163	4.76742	20.5366	28.1027	20.394	43.8138	42.6957	28.657	30.7543	20.0576	17.6313	17.9313	16.821	10.2767	21.8099	1.35163	12.8326	6.62542	4.58733	5.56899	2.01737	5.70666	11.9063	4.22585	3.02128	1.15728	1.42659	4.28401	2.74278	2.90345	11.7046	7.65599	2.30699	7.41362	4.73384	3.64097	3.06212	6.84729	4.13692	4.61537	13.7005	2.56603
ALDH1L2	chr12:105070195-105070354	13.431	3.326	5.1996	8.55851	5.42056	5.65424	-1	11.9939	5.37067	10.0275	8.0357	68.6255	68.8712	22.931	16.0653	8.45563	12.0301	8.21708	8.65854	6.25548	9.82557	-1	-1	4.47821	3.42449	6.37406	11.493	3.3361	0	3.72323	6.20182	-1	-1	9.16648	5.04834	12.635	5.66272	5.74449	4.44529	1.91599	7.36963	16.4915	13.5743	5.24475	5.49253	18.6884	17.2662	12.0895
VPS13C	chr15:61864641-61867947	5.4006	7.53837	4.62389	4.97829	6.31661	5.32901	4.90762	7.13578	63.046	63.4881	59.6213	86.1139	91.3233	71.7475	67.9754	63.8997	63.5258	64.0456	57.8015	58.8098	59.5686	11.6255	10.6801	9.97522	6.12073	7.04553	6.42224	6.88047	9.61055	9.18086	8.62326	4.58851	3.93241	5.80975	3.63384	9.75741	37.5334	17.2816	4.22255	29.0003	7.86273	5.76943	4.84636	6.51838	6.6828	5.43408	23.0276	4.42037
EPN2	chr17:19285620-19285790	0.590641	1.00529	5.84218	0.128706	0.289266	0.102043	0.107759	1.19113	24.4988	27.2873	20.4275	17.8542	21.0113	23.9758	23.7149	20.8564	22.3124	26.0343	18.8916	7.78052	14.6715	0.497874	1.15274	0.417359	1.11514	0.371152	0.733094	0.371599	3.22774	0.543032	0.291785	4.61175	2.10549	1.01662	1.22657	0.306498	1.39236	1.33549	2.69842	5.35683	1.73168	0.386258	0.340927	0.813501	1.98072	0.649401	6.19028	2.78017
PLEKHA6	chr1:204243114-204243263	0.831836	0.774487	1.81927	0.920638	1.09064	0.383373	0.943833	0.394807	34.3262	58.6266	55.2824	79.9366	80.3517	66.5638	70.8443	45.2336	60.1977	59.8749	53.3202	35.0996	35.6092	0	0	7.8522	1.24277	2.08804	4.41247	3.00211	0.35461	24.4798	23.5363	0.866153	0.964704	1.00636	0.758132	5.16729	0.618999	0.772488	0.97924	2.4584	1.10422	0.486781	1.90038	1.28722	0.348873	1.40243	26.4086	0.628718
RP11-540D14.8	chr1:155064442-155064560	6.02705	8.45087	4.65463	6.44648	8.50615	4.92068	4.58332	3.92473	16.4799	19.9709	16.4261	80.5229	79.1832	31.2317	25.4705	29.3007	24.0854	20.5015	19.1047	46.5174	40.0041	3.47511	1.58732	6.7379	2.45355	8.40439	3.78323	9.89431	1.85441	17.3274	26.562	3.42963	6.74851	4.12994	3.54658	32.7201	7.03465	3.44065	5.28614	9.01798	6.12836	2.74502	2.80726	3.42257	6.59709	5.3009	10.4297	5.67568
DENND4C	chr9:19289091|19289124-19289290	1.06743	1.59041	1.26532	0.903768	1.7245	1.41501	2.68458	0.885178	27.6933	24.9038	22.7456	59.8574	65.2892	32.7649	28.5683	22.8155	30.8403	29.506	25.8968	26.7367	21.2087	1.80195	3.40909	2.50748	0.681006	1.3176	0.725255	1.70816	1.31584	14.5547	9.94952	1.90839	0.594458	1.25805	1.39875	23.9379	4.06	4.03337	0.647247	9.76611	2.10727	0.808927	0.524372	0.561337	1.9031	1.26215	20.2643	1.168
TTYH3	chr7:2659940-2660040	5.07238	4.17833	3.42191	8.30895	6.49975	11.0485	3.29195	4.91739	6.46253	8.0674	10.6557	39.0177	36.4533	11.2926	12.0193	6.47096	5.76102	7.6023	11.2895	7.14676	6.88531	9.82168	11.6023	5.92057	4.38469	5.12182	3.34249	5.26435	11.2742	5.60172	6.13884	5.97288	5.14837	3.20951	3.51146	8.82606	5.38142	6.68355	3.88276	3.36905	4.76784	4.88083	6.7899	4.04809	4.13104	4.70381	2.63845	4.79213
OSCP1	chr1:36444004-36444033	1.90914	1.16072	1.36235	1.18095	1.71458	2.12988	3.6309	1.12683	14.4114	33.2894	28.0339	49.8206	45.8716	42.1043	43.2886	19.9951	15.4632	34.6828	35.5267	11.1565	17.4428	0	0	5.11195	3.84136	2.51856	1.63315	2.75414	0	1.78137	3.31193	1.00527	0.689648	1.08662	1.66677	23.7996	0.761998	0.211619	1.33613	4.17009	1.3754	1.23957	1.61086	2.85114	0.925923	1.71728	2.96164	0.709984
CCDC85A	chr2:56372344-56375935	0.899854	1.94547	6.38905	2.84393	2.33427	1.72414	4.97546	1.00577	50.7373	55.0159	43.9172	36.5341	41.7729	55.2114	54.4307	46.6563	39.0652	53.0975	38.1758	26.581	32.9194	-1	-1	9.80122	6.60128	3.72693	2.70721	3.26535	0	2.88065	10.3863	1.21951	-1	2.30588	2.02503	3.37642	2.50798	1.1278	2.65036	15.334	6.87532	1.83447	1.64593	4.53774	2.28366	4.53072	7.00425	2.98299
RYR2	chr1:237769587-237769619	0	0.189394	15.4762	0.0142048	0	0.016603	0	0.16835	10.8781	14.0263	9.649	29.7021	30.0876	11.9357	13.0116	10.0241	39.5493	14.148	9.4866	6.38138	14.1859	0	0	0.918993	1.01785	0.0301386	0	0.0738566	0	0	0.00692621	0	0	0	0	0.787402	0.234742	0	0	2.274	0	0.393701	2.00653	1.3998	0	0.833334	0.069735	0.10586
CAMTA1	chr1:7755638-7755668	0.300427	0.294795	2.43648	1.41322	1.24999	1.57785	-1	0.310306	15.6582	32.0373	39.8561	44.0853	38.6476	40.7354	45.9584	25.6276	9.7717	26.1348	42.0761	15.78	23.2016	-1	0	1.63712	1.19714	1.04657	0.578902	0.789795	0	4.57239	4.84575	0	1.72414	0.227305	0.347224	19.061	0.195654	0	0.532454	0.248848	0.90192	0.0738552	1.40212	0.965226	0.124224	0.127551	0.0320388	0.654232
EBF1	chr5:158707568-158707636	0.998777	1.02552	0.637815	0.779243	0.950628	1.19793	1.6393	0.852383	0.588235	0.888882	17.9651	26.1258	27.1054	2.99434	0.806087	0.500005	9.08482	16.0905	9.36725	15.3832	8.25926	1.32262	0.326824	0.592436	0.883517	0.697736	1.04851	0.641183	1.46858	0.771479	0.70244	1.65253	0	0.67779	0.402162	0.701373	0.875965	1.06569	0.277777	0.874986	0.563703	0.895351	0.901141	1.07166	1.22247	0.678706	14.6934	0.679468
SPAG5	chr17:28582727-28582819	0.766056	1.23391	2.17055	0.745403	1.06609	1.42341	0	0.974347	4.56865	5.96519	5.29209	24.3381	26.9102	8.34084	6.71976	5.80926	4.75877	4.14453	4.35796	12.0977	6.87527	-1	0	1.57841	1.04665	0.741439	0.730562	1.55671	-1	1.81806	3.29671	4.03317	3.38033	1.04195	0.842806	13.4802	1.05076	0.843165	1.7928	1.50874	1.78707	0.884803	0.638402	1.83674	1.48752	1.36172	3.11435	1.16035
ZNF410	chr14:73922493-73922697	3.01195	3.38007	2.48777	3.89161	4.25779	4.85492	5.7112	3.44445	7.4495	11.2971	9.67248	38.8664	37.9411	14.8903	13.9016	9.23903	10.2178	11.375	9.46341	4.96345	4.56215	4.7239	4.56716	6.97348	3.98852	4.9306	1.9401	5.14446	3.85157	12.0362	9.42913	2.49095	2.32637	2.56893	2.33309	10.7675	4.15661	7.77745	1.90956	9.09853	6.30472	1.90876	1.99727	2.77886	1.66761	3.37397	12.7337	3.12459
ABCC1	chr16:16098873-16098902	0.580523	0.974473	0.604459	0.931576	0.650215	1.11322	3.90321	0.815952	26.0908	67.4659	31.0844	71.2256	73.6497	67.7346	69.8503	30.8465	29.7636	49.4197	48.9357	3.72729	16.3893	0	2.28447	4.23115	2.99396	2.93328	1.49707	2.59313	2.25005	1.44298	2.67908	0.189394	1.97058	1.08155	2.2585	39.7815	0.785888	0.592239	0.341498	1.96252	1.26645	0.890614	0.735927	2.75006	1.69542	2.24683	1.38712	0.410168
RYR2	chr1:237743600|237742451-237743623	7.27119	6.23326	-1	3.6337	6.8353	5.06101	-1	3.40252	62.9108	83.3541	90.0279	92.3413	94.5727	85.5852	91.1491	63.5872	58.6147	93.3214	86.1506	24.1469	35.784	-1	0	10.3938	9.60944	11.4303	10.1134	11.9933	0	25.2555	21.8299	-1	-1	10.8202	2.77805	16.867	4.88026	5.4091	2.38188	35.1665	7.56167	10.4645	8.52887	7.89475	4.34675	11.186	13.536	3.23659
BICDL1	chr12:120090911-120091019|120091401	6.33309	1.45922	21.1409	5.4534	5.36417	13.9368	7.79983	8.01695	92.3725	95.3488	90.7477	97.5661	97.7495	96.4623	96.5274	95.0448	96.4367	94.1843	92.9244	66.6864	88.7344	6.31586	-1	28.4597	8.04772	13.4659	4.05677	16.9998	3.29664	3.82063	8.84493	3.54972	9.1903	6.39811	4.41871	38.8535	8.7761	3.00224	5.99041	24.8988	4.82783	7.08479	5.30888	5.80538	5.74533	4.51537	11.378	2.39139
TRIM9	chr14:50982942|50982323-50986144	5.93055	9.04831	11.4931	5.69562	5.28455	13.8594	-1	5.20163	13.5016	35.2693	14.8646	79.4725	79.7528	46.1004	46.4345	26.0305	21.7304	24.2029	16.6888	10.2369	18.2209	-1	-1	12.2421	9.63028	8.69632	7.30224	9.85071	0	5.69463	7.01908	-1	3.04166	12.6964	5.46276	32.5788	15.129	3.72671	8.13282	15.8204	7.86444	4.96483	19.1838	12.0296	2.72526	8.18443	1.99755	4.78172
SYNJ1	chr21:32634861-32634884	24.005	19.2885	5.40159	4.22497	8.12859	4.31955	3.6367	26.1991	89.0707	95.6544	91.1486	96.3666	95.9121	94.951	96.6169	91.7589	92.8471	93.7891	91.9099	79.9095	90.4243	9.23079	13.5671	9.9142	6.33702	11.2372	3.04458	10.2598	8.23762	31.971	20.4049	3.14661	0.859899	9.46621	5.71185	7.09287	19.5999	1.45365	3.07599	25.6258	7.14964	5.82548	7.17525	5.59429	1.27122	5.50408	3.34304	6.69848
MED12L	chr3:151402928-151402978	0	0	0	0	0	0	0	0	7.223	22.9808	7.00707	23.2729	21.2185	39.6034	43.2663	12.2973	18.8893	4.8046	7.00927	16.0191	16.9246	0	0	0	0	0	0.78125	0.877184	0	0	10.5499	0	0	0.442478	0	4.71833	0.3125	0	0	0	0	0	1.01559	-1	0	0	0.093515	0
MAP7D2	chrX:20055734-20055832|20055799	4.5	7.69231	1.50794	-1	-1	9.75452	0	4.53297	96.029	96.8454	97.6151	90.1698	93.5188	96.5654	95.7923	96.7895	91.5082	97.4766	95.9827	62.6807	85.0916	0	-1	0.860287	2.12295	3.41904	2.09402	2.33253	0	33.5227	33.4729	0	-1	4.6552	-1	4.93197	5.51707	1.48156	3.22179	8.23015	2.39375	1.06103	6.6408	0.793701	0	0.184094	0.212808	6.0684
WNK1	chr12:901561-904494	0.646273	0.597613	0.323789	0.532448	0.455642	0.59202	0.126875	0.708821	8.09465	13.7739	8.1308	34.1625	33.7422	14.7947	17.9519	9.1605	15.0807	9.72219	7.76641	9.59433	9.38483	0.328006	0.755284	0.939563	0.744872	0.406509	0.0605781	0.445727	0.525376	4.11744	3.37686	0.103115	0.0976224	0.306348	0.459656	18.3203	0.707156	0.291703	0.198728	1.33714	0.738195	0.120147	0.165692	0.571134	0.118936	0.446581	0.186544	0.320802
NFIX	chr19:13087989-13088136	7.87581	6.01914	4.00434	5.25835	5.37667	7.01362	6.5911	9.13116	15.9261	17.7119	13.7995	25.8224	25.5098	17.7706	17.7934	17.5234	16.9054	13.9867	15.9029	17.657	17.2373	7.48022	5.34368	5.24804	5.48501	4.87528	6.88411	4.85893	9.40484	5.08553	3.04592	6.88512	6.44884	7.23587	7.60941	4.00261	8.97261	6.23342	7.47514	8.38716	6.20463	9.91439	9.93179	6.17123	5.37135	5.9984	10.1933	6.69949
ANKS6	chr9:98746060-98746094	0.363149	0.353505	0.558529	0.286402	0.255287	0.438679	0.206612	0.472655	19.6135	51.6242	26.8151	52.9002	51.0867	57.3678	59.7779	30.2959	38.4232	24.7657	23.8825	21.2023	31.1735	0	0	0.380132	0.408262	0.221242	0.216587	0.283768	0.643734	6.0269	14.5358	0.606069	0.43455	0.38558	0.51983	18.9575	0.632681	0.155137	0.206999	1.23395	0.683432	0.239134	2.0385	0.547259	0.12903	0.51073	16.2537	0.312931
GDPD5	chr11:75439340-75439354	0.1315	0.154023	0.385985	0.0471668	0.100865	0.212243	0	0.112468	51.842	64.0489	52.7744	80.0628	79.8628	67.1913	68.8524	43.5992	48.5336	55.2947	54.4086	21.4661	36.6687	0	0	0.935277	0.847835	0.201109	0.159695	0.485653	0.51682	1.47211	10.4205	0	0.0334448	0.194091	0.759827	43.4693	0.166129	0.204811	0.0272222	0.356434	0.172604	0.0627697	1.00078	0.170254	0.0284536	0.564877	0.0656277	0.126177
GRAMD1A	chr19:35022900-35022911	0.232263	0.237441	1.24879	0.380994	0.312886	0.268719	0.17622	0.234652	38.2025	60.1599	39.9475	88.6434	84.6536	66.0413	70.4741	49.3461	60.0313	47.0139	40.9783	12.4214	36.1636	0.28987	0.280706	1.69887	1.59251	0.598045	0.242939	0.486115	0.192259	0.292538	0.26678	0.290429	0.169836	0.251473	0.240251	0.509879	0.363693	0.266208	0.998421	47.2919	0.383573	0.343944	0.635196	0.900661	0.129641	1.57951	0.449205	0.278687
AC090094.1	chr8:61682439-61682483	2.314	3.21335	2.32598	1.57183	2.44278	1.64906	1.94686	2.52273	40.12	60.9924	43.9589	92.9295	86.9172	53.1146	70.9307	51.2664	68.5738	56.2601	44.0717	42.2326	46.7572	3.20912	3.99467	3.2847	3.59288	2.03359	2.41043	2.39283	2.31148	9.35288	19.2244	3.79685	6.86121	3.26514	2.40988	22.4812	4.96347	1.84798	7.71946	41.9509	2.74424	2.44705	2.35846	4.22533	7.86818	2.93937	5.84815	2.16814
ANK2	chr4:113331972-113332070	0.101769	0.152403	3.5086	0.0584109	0.0652558	0.100064	0	0.150279	16.5122	42.4417	21.375	71.1397	56.282	38.113	52.0368	23.486	35.7927	37.1035	19.7458	4.97663	16.0849	0	0	2.28824	2.40473	0.81535	0.345265	1.05461	0	0.0655451	0.0478826	0	0	0.571907	0.311855	0.0451487	0.123483	0.0787669	4.69366	30.388	0.594489	0.240908	1.39794	2.38041	0.0939868	2.56737	0.061297	0.223791
WDR35	chr2:19962295-19962327	0.0875661	0.142044	2.86013	0.12689	0.0735309	0.111607	0	0	9.48072	28.3189	10.2789	60.1368	50.8752	26.6405	48.1039	13.2009	32.1525	16.6503	11.3293	2.96981	9.26017	0	0	1.30931	0.40318	0.168083	0.0712244	0.189729	0	0.234375	0.325952	0	0	0.103611	0	0.169521	0.132788	0.128766	0.672517	28.6445	0.236405	0.105485	0.108466	0.60669	0	1.25501	1.21968	0.10563
GSK3B	chr3:119866590-119866628	8.64754	12.4758	8.82547	6.85726	7.67152	6.67837	6.90533	8.96073	18.2035	24.5928	14.5389	31.8679	30.6844	23.5415	23.6479	20.2262	31.7198	13.3826	15.6182	25.9445	23.2679	8.22062	11.6883	6.93184	7.8601	8.89823	8.16211	6.5653	12.0406	9.29664	8.28029	7.46437	9.04105	9.755	9.6037	5.51254	7.92115	12.1303	9.91765	11.6405	8.80155	6.68838	6.46672	8.99038	10.693	10.2892	5.2798	6.97935
TNFSF13B	chr13:108302776-108302893	2.68164	2.87103	2.12809	2.53189	3.42776	1.76087	-1	3.87494	8.82786	8.45752	7.9269	14.5259	23.5561	14.6036	11.0837	6.71509	9.77808	6.60554	6.82189	6.49208	8.08891	-1	0	4.06367	3.75918	4.00654	2.90035	4.11395	-1	3.00912	4.21964	6.2343	4.59894	2.87825	1.96803	4.79362	2.88415	3.82807	3.89329	7.13251	4.71286	3.08043	2.12251	4.46576	4.41466	4.34427	6.65881	2.00226
CHCHD3	chr7:132886974-132886988	0.014291	0.0213034	0.566943	0	0.0443559	0.0101621	0	0	8.64211	18.2875	9.98786	28.4287	45.0863	24.6589	18.2143	12.0444	15.9863	18.549	9.52221	1.85878	6.84998	0	0	0.227719	0.108565	0.0503725	0	0.0835836	0	0.0640582	0.0153792	0.225231	0	0.00551086	0	0.00411739	0.0335554	0.0322587	0.454284	25.6857	0.0896861	0.0189896	0.0383842	0.112299	0.044015	0.260418	0.420155	0.0341379
CLIP2	chr7:74372932-74373036	7.71159	8.39916	16.4151	6.2328	8.0034	5.71392	7.62152	7.84433	76.7747	83.1838	75.179	88.4964	84.1986	86.5154	87.9277	79.2931	79.0857	78.6955	80.1977	81.2545	80.8667	10.004	8.18539	14.3662	8.71728	12.5301	8.40965	13.2394	10.2352	25.1819	26.4596	10.4714	13.577	8.62139	8.88911	25.3258	37.0651	7.51859	8.13605	23.0154	8.96867	7.51159	7.99253	11.1758	8.44555	9.91281	14.461	9.5904
ABLIM3	chr5:149240676-149240774|149241038	1.12002	1.18441	5.98721	1.06385	1.66913	1.36696	1.99506	1.33834	30.6865	54.8122	26.5516	84.217	84.0946	60.5732	60.7031	23.4098	40.2164	51.7218	26.7265	10.5041	20.7872	0	1.09515	4.15726	4.09732	2.55656	19.6613	2.17238	1.82143	15.4356	12.6201	4.99029	11.1837	1.9031	8.15049	37.2932	2.78251	1.77256	2.25509	9.9107	10.9668	1.82288	3.83978	3.1547	1.15269	3.12876	21.4734	1.33288
ROCK1	chr18:20960663-20960711	0.0365751	0.0538101	0.391836	0.0212281	0.0427293	0.0527406	0.11032	0.135125	3.07337	9.11986	8.23761	73.9094	73.5697	17.0345	18.6861	4.25392	9.03433	15.8283	6.49304	1.46167	2.17783	0	0	0.201277	0.33533	0.061137	0.0812355	0.0761051	0	1.50004	1.62787	0.268737	0.888301	0.120991	0.627768	42.6183	0.0204548	0.0682034	1.83178	1.63034	0.553012	0.0785915	0.264837	0.48128	0.0341432	0.521412	0.0449204	0.76478
ADD1	chr4:2926642-2926675	4.55702	4.69726	5.59523	1.54274	2.29036	1.11183	2.00237	4.56394	29.3762	27.7146	27.5023	55.4652	53.1189	31.908	30.01	39.7039	46.5216	21.3522	35.0143	59.1609	48.884	2.9815	2.45488	2.82081	3.76205	2.15159	6.21826	2.10027	2.74762	8.63458	13.3794	6.51532	5.31069	4.24656	4.78513	16.6464	12.4867	2.12948	5.18572	7.44064	3.53069	5.44228	5.46921	3.96037	4.17112	4.11601	24.3394	4.50653
APBA2	chr15:29094278-29094313	3.39289	1.53377	16.4151	1.68928	0.711027	6.18646	2.85714	1.80379	47.6498	81.5147	41.4065	92.9874	91.0424	86.3025	88.4262	64.5513	54.7737	55.8985	37.9926	8.43497	25.4875	0	0	35.694	11.8703	3.73947	0.603731	2.04276	0	9.07629	11.2962	1.42974	0.396825	1.05255	1.56249	20.0893	2.01143	1.09778	0.501914	27.8309	1.14139	1.53069	17.9926	2.99448	0.0935255	4.22868	0.582092	0.950261
DCTN1	chr2:74372928-74376762	0.428635	0.528579	2.89597	0.429422	0.5384	0.479806	0.709221	0.509214	34.6585	62.3113	34.2825	86.2082	84.5554	65.2728	69.7158	43.5496	54.3816	52.5433	33.6983	25.5289	40.5815	0.943377	0.510172	2.04261	1.6203	1.29902	0.435943	1.27229	1.5277	9.70648	22.0795	1.79462	0.62843	0.711873	2.29798	26.8226	2.09849	0.372423	1.61571	35.0962	1.27113	0.494928	0.683966	1.29044	0.330434	1.86905	12.1473	0.54902
MINK1	chr17:4890222|4890239-4890308	6.89255	8.50701	5.91548	7.91039	8.36436	6.16542	5.145	7.90167	22.0609	34.9316	24.7533	67.837	67.2753	42.6335	42.8875	30.3155	27.9818	26.5327	24.5368	17.0773	19.3806	8.04023	10.0904	8.02378	6.1163	8.00869	7.23836	7.90895	10.2278	21.9751	31.1207	7.63884	9.84353	9.65085	7.60629	26.9034	11.335	6.03557	5.93378	11.8781	10.5454	6.62958	5.82139	8.49259	10.8215	6.9416	15.0394	8.99013
EPB41L1	chr20:36195329-36195364|36197734	16.2165	12.5325	3.6276	10.978	10.4147	10.8297	4.96193	16.4842	92.063	95.2483	89.6491	96.9388	94.5193	95.0136	96.4263	91.2542	92.6044	94.9568	89.2155	81.8443	87.0655	16.1155	15.7114	15.9445	7.5924	11.0388	1.83585	9.83846	9.82828	18.7591	11.1486	5.15921	5.36466	6.26723	3.34207	16.061	24.3698	11.6133	4.60486	36.5965	9.33196	5.99215	8.34472	12.7595	5.60378	5.95551	26.229	6.40341
PTPRK	chr6:127995249-127995266	0.563049	0.611891	0.505057	0.87873	1.03865	1.25315	1.47484	0.342387	47.476	61.7847	38.7052	62.7084	64.0497	66.5668	75.2211	52.2669	41.536	48.5781	40.2817	61.6701	57.6286	0	0	1.9554	0.597018	1.81532	0.307162	2.20612	0.900901	17.9743	20.9306	0.779221	0.366526	0.319471	0.293646	26.6024	5.12857	0.802832	0.0556743	1.30351	0.557685	0.209123	0.348245	0.673272	0.220158	0.574207	1.32692	0.540031
OFD1	chrX:13740089-13740213	5.36457	15.6539	6.36369	5.99004	9.08294	4.80808	3.5522	7.11332	28.6839	39.7949	33.1959	69.4038	80.9614	41.2091	42.9692	23.068	33.3276	40.2798	24.1344	16.0496	14.3649	8.23718	12.4448	9.70374	9.64322	10.9413	6.95297	10.1486	7.91666	15.5154	23.6662	5.70455	31.5922	15.4512	4.98084	15.3199	19.1887	9.85436	7.34964	25.6449	7.23107	4.09448	2.36704	15.2908	22.5661	8.91319	1.90407	7.38184
CERS5	chr12:50135433-50135616|50135551|50135652	0.663251	0.427853	0.243909	0.347864	0.460858	0.494769	0.559726	0.359321	31.9231	43.3595	34.2964	75.1129	74.9653	53.401	48.9595	34.1574	32.0964	34.9048	34.9751	36.7749	31.9898	0.391438	0.299419	0.882115	0.441114	0.685736	0.270308	1.12939	0.134403	22.8631	23.2901	0.322758	0.402362	0.502812	0.537779	30.974	2.28907	0.267753	0.31765	0.935276	0.554185	0.360132	0.850739	0.508712	0.250416	0.563305	1.33253	0.293749
RECK	chr9:36056980-36057013|36057025	11.0823	5.76114	5.97142	3.41972	4.8066	6.78105	4.96884	10.5641	24.9397	39.8118	19.1202	68.1705	60.5046	38.3374	45.0624	25.6343	26.6745	27.6368	22.4234	20.9385	21.9358	9.54202	3.70376	6.99898	6.7378	5.56048	6.85485	6.07782	7.59084	6.26889	8.00311	5.84988	6.7536	8.03588	7.02654	9.76935	12.8753	5.05469	6.82386	10.1502	7.29925	10.4362	13.8288	7.80063	6.43929	7.19384	35.0378	5.26968
SMURF1	chr7:99050915-99050992	1.29532	1.10622	1.15026	0.627488	0.690801	0.809247	1.17823	0.896699	5.62361	16.3869	6.11271	15.9243	20.8222	16.079	15.8297	7.31694	9.30992	7.01191	7.43468	9.95181	12.8145	0	0.617315	0.93692	0.866491	0.770152	0.751763	0.905959	0.413231	1.62009	2.40037	0.605912	0.599949	0.536466	0.963863	2.79222	1.86063	0.860432	0.648803	1.45289	1.0992	1.07707	1.14234	1.09242	0.693855	1.05531	12.2022	0.587739
DGKA	chr12:55943297-55943418	6.14312	6.30117	4.68899	5.75192	5.72411	5.62855	5.49976	7.50412	13.4475	13.2299	14.0752	20.4512	21.6233	15.094	12.5244	10.7809	10.5886	16.7493	15.2103	9.5626	9.98115	7.83607	8.90193	8.07531	5.03023	6.93174	3.9709	7.02111	7.92818	6.88184	7.07284	7.03836	6.70466	7.13148	4.41925	6.47795	11.3096	9.41349	7.09224	9.03266	7.23839	6.86246	6.77969	6.44659	6.99127	6.00993	6.68515	6.86623
CTD-2116N17.1	chr15:64188375-64188485	5.34352	9.55948	16.5243	5.32272	8.68655	4.43541	9.53126	6.42705	35.3374	44.9611	36.5455	62.3318	60.5573	46.9624	50.8182	35.4271	38.8333	43.1849	30.5638	19.761	27.6068	12.8289	-1	9.45857	13.3193	9.68844	16.2419	8.8195	18.4211	15.5096	18.3731	15.2592	15.3378	7.20109	11.591	21.0554	7.27745	14.3254	14.4173	20.2892	16.4014	9.65164	9.50487	11.7329	12.0901	12.6212	6.34798	14.5827
PPFIA4	chr1:203061652-203061678	5.12376	2.02006	42.74	0.204889	0.32943	1.47796	0	2.04694	85.6139	93.049	87.5333	97.279	97.2278	96.0131	96.3933	88.6464	89.7452	90.3813	86.8628	77.2601	81.0917	0	0	6.82006	4.59701	2.43866	1.76212	2.42856	0	0.297693	0.298899	0.451474	1	1.98445	1.17816	0.378734	4.97658	2.85529	14.9131	34.3347	1.23269	0.590295	16.3941	7.00038	0.882265	4.08334	1.38487	3.61947
AZIN2	chr1:33083018|33083111-33083142	2.34111	0.510262	0.672163	1.72155	0.377212	1.13477	-1	0.98915	17.3201	21.589	17.6383	35.8894	39.2033	24.8442	21.8504	17.8767	11.6951	16.6159	20.744	13.7314	13.4059	0	0	1.49472	1.41869	1.89835	1.33914	3.05766	1.21951	5.09231	7.01641	1.51515	2.35632	0.750512	1.81833	19.4759	2.93845	0.474375	0.481924	2.93706	1.12472	1.27671	1.84964	1.14704	3.28104	1.83277	12.0356	0.719387
SHF	chr15:45173576-45173716	4.77561	3.5605	5.87592	3.271	5.04471	5.6229	7.59768	3.78812	76.0125	83.9109	73.6563	96.1114	95.7999	85.859	85.8624	75.4197	81.5256	82.6536	71.4106	70.656	63.7176	3.17649	2.06344	12.8598	9.75252	8.47749	4.85532	9.99787	2.89237	33.3688	34.968	3.8732	2.26952	3.24665	1.92958	36.7809	9.16038	2.56338	4.49481	5.86509	5.04507	1.5902	6.00278	6.36145	2.88845	7.60246	13.9435	2.15381
CADPS2	chr7:122393196-122393315	6.11384	4.98732	2.86559	18.704	12.8861	15.611	11.7054	7.07759	24.2534	66.7495	13.7302	74.4047	74.3492	76.9261	83.8568	50.7652	76.3471	16.6138	8.11554	39.0431	73.4581	14.7421	15.6101	14.3909	9.09442	20.286	9.43723	18.0932	9.74034	17.4547	17.1836	2.98171	3.67437	4.95713	4.00139	17.9867	8.30494	10.6483	2.43034	25.383	11.1061	8.70594	13.8579	7.47663	2.8218	5.72924	6.22435	4.46008
FBXO8	chr4:174256027-174256145	0.0477913	0.0576456	0.0732185	0.26491	0.34401	0.326836	0.986832	0.183501	3.57035	6.42585	3.12329	41.7233	37.7043	7.74234	8.60165	4.1375	5.21008	5.78746	3.89002	1.21389	1.59164	0.819689	0	2.21528	1.32375	1.28536	0.148804	1.10626	0.337865	3.93265	3.99828	0	0	0.0819859	0.415003	21.7842	0.0685919	0.164405	0.185245	4.43332	0.844757	0.0690431	0.0926252	0.629762	0	1.01046	0.086609	0.072645
ARHGAP44	chr17:12973302-12973319	2.18524	0.396153	13.747	7.52693	6.56786	8.90387	7.78937	1.74093	54.7523	57.1651	56.0055	58.4453	57.9954	64.4539	68.1699	59.4748	42.5231	61.1857	63.1998	37.1301	61.6079	0	3.22587	6.2072	1.15379	5.87723	2.34533	4.55728	4.54548	0.41073	0.508614	2.25243	0.735294	0.266249	0.661201	1.41434	3.96047	1.45629	3.26002	30.3747	2.2378	0.562507	4.81633	3.37488	1.02516	2.05064	0.665231	0.341551
TMEM255A	chrX:120285625-120285696	14.0646	6.41151	4.3262	5.73827	1.30602	6.89769	-1	6.00163	61.1017	56.5081	42.3446	62.2965	39.0323	46.6462	57.4345	39.4776	65.6897	65.4044	51.1332	41.7128	54.4691	0.981229	3.79359	4.11104	3.82695	8.59706	5.41366	6.86739	1.51518	0.314001	0.641026	1.28204	0	1.46205	2.17812	9.94112	1.7527	0.276973	4.97988	2.31992	1.52092	0.372122	0.506315	4.43018	0	5.64404	0	2.40068
SORBS1	chr10:95355627-95357105	0.0236272	0.0464175	0.10638	0.0422069	0.05506	0.073729	0.189138	0.0240287	3.93597	11.6942	22.4643	16.6941	14.1772	12.4819	16.2138	5.73523	2.97443	33.1362	25.0761	0.417723	2.01263	0	0	0.0792395	0.0657512	0.186658	0.324099	0.14763	0.0336055	0.0381727	0.0314609	0.122105	0.0803904	0.0869074	0.0683479	0.0884501	0.0807136	0.094242	0.0513399	2.06484	0.252254	0.0228397	0.0931559	0.174719	0.0588235	0.186114	8.31961	0.153347
TMEM87B	chr2:112095228-112095299	3.94955	2.84168	3.70307	3.87902	4.49643	5.44352	7.58524	3.48154	23.7098	41.6854	34.6163	64.7477	63.1083	32.2786	46.7153	26.9754	39.8706	37.9575	32.5982	22.4861	22.0509	5.42627	3.63639	5.24427	2.3133	4.73074	1.93168	7.62955	2.61755	16.8025	22.6632	2.29476	1.98278	3.49295	1.92769	28.4263	10.1919	4.79313	1.5237	8.10598	4.92452	2.05426	2.20559	1.91904	3.9572	2.32449	12.9106	3.22999
COL21A1	chr6:56108788-56108812	16.4657	16.5369	9.10647	7.20425	8.60281	8.07471	19.408	12.9886	41.7448	65.3103	39.1045	83.3036	85.8129	62.952	59.7934	29.8654	45.2577	39.3994	24.7747	31.5517	30.7322	17.387	9.83639	22.8443	21.6818	19.7362	16.1509	19.0825	25.4481	11.5327	6.79934	3.75	5.6349	15.2015	17.6732	25.1058	24.876	15.0496	11.3455	15.9003	19.7214	24.0957	21.3355	20.2567	-1	26.0571	9.29233	11.3886
LIMK2	chr22:31266532-31266550	0.628159	0.451745	0.377279	5.289	4.51991	8.22267	4.16371	0.687127	1.2999	3.20521	1.53064	49.0425	44.0295	4.45529	4.36688	3.10433	4.3746	3.69757	2.54987	0.765377	1.25849	1.79764	3.34378	12.9144	1.59358	13.0835	0.252639	14.2969	3.18248	7.45384	10.2772	0.274098	0.0594389	0.220346	0.566448	8.09268	0.652169	1.66225	0.0831126	2.55923	2.23973	0.0902789	0.168744	1.3807	0.220247	1.48287	0.119175	0.19977
DOCK7	chr1:62485659-62487412	1.37783	1.8172	1.43755	5.38121	5.18759	7.56753	5.32807	2.08382	10.631	12.3645	12.757	34.764	39.0484	13.0778	11.1725	11.0715	18.724	16.6365	12.3825	10.8463	12.2474	7.37635	1.74105	9.04793	3.43027	9.22324	1.09682	10.0638	8.47574	4.00053	8.39469	2.45662	0.568667	0.823858	0.825042	11.8137	1.13313	3.46863	0.626805	12.1153	4.32892	0.35487	0.34658	2.97045	1.4267	2.76742	1.01928	1.85458
BICDL1	chr12:120062752-120062763	1.04247	0.164828	14.0544	2.7335	0.546464	6.48938	0	0.73733	86.9154	93.7757	84.8649	97.9743	97.7206	96.0372	96.7686	90.3991	93.6651	90.765	88.3057	54.7579	81.6565	0	0	35.6913	5.49844	1.71307	0.0259385	6.01751	0	3.44609	12.8346	0.0488269	0	0.114482	0.077882	45.321	1.58912	0	0.192231	3.81378	0.198212	0.00831583	0.235388	1.49915	0	0.554463	0.175815	0.0432224
PHF21A	chr11:45946076-45946098	2.44616	3.11875	3.83766	1.52501	1.68349	1.092	2.42068	2.05504	7.84591	19.9606	12.0826	72.7571	67.7604	26.7043	28.4518	9.36379	15.0514	20.1808	9.43505	3.31409	4.49039	2.92431	2.67417	2.09988	2.93318	1.57727	3.18336	1.54929	4.12793	4.07101	5.90777	3.32708	5.16916	4.86548	3.18141	5.32565	1.01993	1.26127	6.35472	40.9898	2.28489	2.89147	3.06834	6.62756	8.41469	3.30885	8.43303	2.5616
CAMSAP1	chr9:135865332|135863788-135865364	0.728751	0.674183	1.39391	1.05646	2.32405	1.26687	7.93045	0.380739	45.0027	70.2788	55.2632	85.6963	86.0004	70.6812	76.5572	44.0022	59.1182	68.8426	51.6294	10.728	26.7117	1.35066	-1	5.86696	3.94025	7.17959	0.68111	11.1235	3.84614	20.7418	32.4759	0	1.83552	1.26453	1.53841	36.9209	2.35656	1.34447	0.628193	8.91962	6.6651	0.248525	0.616187	3.53119	0.767906	2.77328	2.10214	1.03633
CLASP2	chr3:33594951-33596734	2.31739	3.51428	5.56496	1.39462	2.09253	1.34604	3.05231	3.36743	75.4406	81.3242	72.4892	89.7565	89.7924	80.342	81.2016	76.7991	82.6539	82.2536	74.1923	82.059	78.1721	3.48837	0.694375	5.89241	5.46957	2.6188	3.03721	3.17116	3.80951	6.50204	5.85952	4.61482	3.5571	3.30172	3.07207	8.70823	8.64727	2.13047	8.94469	54.9303	3.22993	2.66907	2.48132	6.27383	4.78423	5.43374	10.497	2.7768
CFAP61	chr20:20069745-20069901	0	0	0	0	0	0	-1	0	24.9792	73.65	18.6102	62.956	64.9405	64.0038	73.1423	39.0891	31.8055	28.3787	-1	-1	-1	-1	0	0	0	0	0	0	0	-1	-1	0	0	0	0	40.0401	0	0	0	1.88212	0	0	0	0	0	-1	1.53699	0
LRRC58	chr3:120348223-120348314	4.66888	6.26849	1.44045	4.44785	5.55351	5.23045	7.62812	4.98157	13.8873	13.7827	11.6071	45.0524	36.8933	21.5204	20.1273	15.8642	14.5567	23.8257	11.0263	6.13062	9.04875	-1	-1	7.74789	4.78544	6.04893	3.12467	6.02627	2.88462	8.53211	7.49578	5.231	2.37678	6.65968	3.77406	11.9049	17.8117	6.73946	1.97115	6.23757	4.15926	1.88221	2.00152	5.26523	4.40139	5.45792	5.16978	3.93194
NTRK1	chr1:156874383-156874400	0.143266	0.303104	28.1993	0.531852	1.79545	0	0	0	22.093	40.1666	87.9633	95.1224	57.5112	47.1513	45.3792	38.5685	71.8057	82.5784	89.6127	38.3891	74.1352	0	0	1.44028	1.91854	0.487529	0	0.658412	0	0.904911	0.125378	0	0	0.663329	0	1.71128	1.30487	0.973066	4.95354	0.631799	0.672256	1.13059	0.632911	1.68387	0	0.665634	4.2137	0.125695
CLASP1	chr2:121427404-121427430	0.569095	1.3475	2.96631	0.508499	0.692846	0.671236	1.40763	0.888296	31.6752	57.7154	32.6882	93.0987	87.5861	62.3507	69.2552	45.4587	66.8349	30.2153	34.1775	42.5031	48.1447	1.63637	1.72407	2.44712	2.28749	1.04409	2.08496	1.1181	2.26046	1.19091	1.7042	1.51374	1.65016	0.934399	0.902109	0.289573	0.509244	1.15397	2.9707	11.5503	1.85756	1.58691	1.03217	2.02374	1.40271	1.96066	54.1855	1.58523
RIPK1	chr6:3082547-3082660	1.25685	0.881211	0.759566	0.773121	0.84017	0.51268	0.627621	1.01457	14.6888	28.256	19.1253	81.2902	78.3869	37.5	37.9735	27.8372	39.8624	23.2431	17.8344	31.1395	26.7233	0.595238	1.13641	1.7842	0.725678	1.04083	0.439487	1.07588	0.399976	11.3342	18.7813	0.989108	2.1573	0.644194	0.937069	44.5615	4.82746	0.601101	0.629807	2.4559	1.54845	0.500584	0.66913	0.470799	0.512399	0.917304	7.58278	0.898438
CCDC138	chr2:108865497-108865719	8.98576	9.56335	8.04863	3.02721	7.53607	6.34076	-1	8.58973	9.38833	16.9208	9.36241	43.0977	49.0702	23.8585	24.4336	9.93314	12.8345	7.32408	9.39889	13.0902	12.6646	0	0	10.7933	8.87599	7.40741	5.65761	5.78518	-1	8.65343	9.05538	10.1263	11.1448	5.84629	6.03593	21.161	6.59402	10.0125	7.87681	14.9944	9.41449	7.9382	8.29393	2.51883	5.95822	6.98592	9.09737	8.70621
B4GALT4	chr3:119219578-119219665	2.32731	1.75501	1.38829	1.91775	2.32564	2.30315	1.79006	2.19265	7.81943	12.3361	11.2263	27.2987	24.2482	16.4536	15.4055	10.2704	9.76582	12.806	10.8187	10.2032	10.5554	2.8245	1.47065	4.27427	1.58476	3.2045	1.16828	3.93833	1.23638	7.15857	9.73727	1.44043	2.08208	1.81196	1.57098	11.1616	4.24615	1.8664	2.2631	3.27755	3.24654	1.03035	0.836301	1.86058	2.50857	2.05183	5.10974	1.3453
FEZ2	chr2:36560785-36560865	6.16673	6.45088	12.954	2.46119	4.51608	3.37558	6.80612	5.93819	60.2398	67.9067	53.6019	81.0212	79.3616	71.5201	76.062	64.4014	63.251	55.5704	58.7569	73.1605	61.7162	3.21945	2.19908	8.52595	7.3891	7.06934	7.0683	8.58917	6.20237	22.5212	20.167	7.11647	8.33707	5.64453	7.49798	10.3687	41.913	2.6823	8.06399	17.9912	7.06664	6.40307	5.98513	8.57575	9.96382	9.37633	20.7102	5.94702
PPP4R1	chr18:9563917-9563951	0.0601235	0.191292	0.12571	0.170356	0.29929	0.0721121	0.0886436	0.126544	29.6358	27.3032	28.8772	7.44032	9.30974	20.6248	19.4368	28.4879	17.6073	29.4886	28.2997	30.2086	26.4396	0.130895	0	0.176708	0.106433	0.193643	0.0440043	0.0956463	0.159757	1.598	4.40779	0.178266	0.150329	0.165244	0.111365	3.47664	1.91598	0.144337	0.153515	0.564118	0.235176	0.101735	0.0857065	0.0309208	0.137421	0.169782	0.227292	0.0808971
TTC38	chr22:46286166-46286314	5.91472	4.87192	1.27507	4.42593	3.26245	5.27252	3.51854	5.4417	1.88435	1.91822	1.17322	22.9925	18.193	1.91874	1.26931	1.31403	2.93843	1.67577	1.46875	2.01552	1.27449	4.75131	3.61459	4.18593	2.0867	3.47419	2.57887	3.22734	5.25363	1.45712	1.36458	1.90042	2.46117	3.52832	3.73456	2.34048	4.54852	2.73085	4.68243	1.99202	3.52343	4.37978	5.90242	4.29077	3.66865	3.03755	8.97268	3.07703
ANKRD36C	chr2:95884807|95884834-95884918	0.0709732	0.63737	1.44456	0.14245	0.375002	0.765042	0	0.34258	26.7572	59.919	48.2143	76.2672	71.42	61.3174	75.557	38.8917	69.285	46.6156	45.4861	7.70374	20.7834	0	0	0.960814	1.06952	1.11513	1.95934	0.76082	0	16.4057	24.1082	1.80195	2.08332	0.230557	1.30071	36.0572	0.199912	0.436757	1.33329	1.39632	1.38574	0.981601	0.869107	0.423729	0	1.99755	0.0445234	6.54351
DCLK1	chr13:35788212-35788285	3.39121	1.81915	4.01768	1.84127	0.779497	0.889387	0	3.76883	33.0533	52.0504	37.8499	28.9155	25.9861	50.8088	51.4572	43.1657	49.1149	37.1276	35.0397	22.3092	33.6198	0	3.1251	1.91514	2.31592	2.95249	1.27154	2.16323	2.13311	1.13659	2.89347	1.81819	-1	1.4088	2.37832	5.45206	2.22901	1.00867	1.4901	3.36224	2.28042	6.5503	5.02754	2.54524	0.556244	3.09624	0.756268	1.3927
TBC1D2	chr9:98213785-98220253|98217197	4.07207	6.74062	5.63884	4.77149	5.15893	3.28479	5.42404	5.41441	42.1788	33.1024	36.3159	52.5906	52.433	43.0701	36.5922	45.5236	45.3207	39.8344	35.3512	64.6762	47.8495	4.67929	3.574	5.31354	3.314	5.06862	2.51072	5.75312	1.97028	10.6714	10.4431	2.60063	9.50558	6.0657	3.23774	29.9997	5.80106	4.09434	3.16616	7.85809	4.60249	2.23469	1.9722	4.63007	10.3425	3.08042	16.4571	2.7813
SFT2D1	chr6:166331385-166331407|166332045|166341819|166331447	7.57575	7.79391	4.92087	8.81595	8.69994	10.7898	7.87198	7.55242	19.2223	30.2652	19.0661	62.8156	62.872	28.2322	37.0913	17.6375	28.4321	31.2615	18.5764	2.88455	10.9081	7.25093	6.84711	10.7226	5.17447	10.543	4.80153	10.0387	7.77079	6.68385	6.45949	6.67226	10.8574	6.33208	3.95679	13.1926	5.00993	8.00249	4.55429	41.1379	6.9614	8.60791	9.3483	8.65252	9.61954	6.05983	3.89919	5.03493
R3HDM2	chr12:57272453-57272554	0.0906487	0.101871	0.0668677	0.0641404	0.390997	0.12712	0	0.128739	27.343	53.614	28.9684	66.4622	65.48	57.7669	58.9966	29.7589	27.6734	38.4494	27.2452	5.861	13.4527	0	0	0.370051	0.174464	0.141831	0.0723046	0.329586	0	20.9902	25.825	0	0.0451289	0.174075	1.42504	28.0053	0.233636	0.101471	0.0803143	0.911339	0.205598	0.085885	0.621121	0.287333	0.0572248	0.221948	0.140092	0.0951309
RPS6KB2	chr11:67432356|67432353-67432492	17.7402	20.9425	8.64985	17.9746	16.0907	16.2335	14.0526	19.2309	51.4623	54.7961	51.3243	74.9135	76.7359	63.067	61.73	54.6042	56.3498	53.6782	51.3088	46.8961	49.6499	18.3639	26.2891	20.4918	12.4799	15.186	6.63451	14.3126	14.3427	17.2017	14.6967	18.3272	9.35369	15.238	9.5329	15.5636	24.8156	23.33	7.93752	33.0771	16.9118	9.7509	8.42715	11.6947	12.2129	9.34223	30.5117	23.6762
PRIMPOL	chr4:184691316|184685823-184691354	1.64513	6.01663	3.25581	5.19915	4.43659	2.13362	2.65891	2.78898	5.65894	4.3964	3.63624	17.4935	20.501	5.22418	3.84263	4.33629	5.73017	5.09607	4.39927	2.40749	4.15589	0.602392	3.5714	4.04735	3.46706	3.10919	4.45333	2.52837	1.99346	4.58676	5.01012	5.09663	4.39518	5.72224	2.40863	2.73401	3.01613	7.04694	3.16839	5.28881	5.40299	1.75398	1.01106	4.21312	6.28436	3.36128	2.17435	3.79579
KIAA0513	chr16:85082564-85082593|85083373	2.93914	2.15944	4.1357	4.42352	3.78405	3.59221	7.67993	2.91432	69.4915	86.7005	66.1387	92.1724	91.1604	87.8342	91.235	79.7476	69.8866	70.2307	66.1305	43.6065	67.3029	2.12771	0	9.34095	4.90834	5.37575	1.83254	7.14709	0	21.2059	25.1097	2.16668	2.52966	1.9061	2.98036	50.3498	3.49152	2.11386	0.913604	17.9974	4.58898	1.27133	3.42649	4.10793	1.59517	2.83997	13.3969	2.00825
SYNGAP1	chr6:33442453-33442494	6.44415	4.01631	7.51685	12.6563	12.2946	17.9827	22.5536	4.92735	69.4605	83.4588	73.424	78.5611	77.6533	84.6942	86.8032	79.4742	42.7447	74.7194	76.6612	48.8357	57.0356	6.88271	3.86779	24.1572	17.6749	23.9613	6.29418	27.8222	8.72938	17.7414	17.4316	6.6986	7.64535	4.64194	4.6079	16.2809	17.4515	3.71985	2.79778	9.0129	11.3609	5.57465	6.55908	9.48554	4.60647	15.7347	27.3936	5.42815
RPS6KB2	chr11:67432356-67432492|67432488	13.9194	16.385	6.68159	13.5623	12.097	12.0623	10.8975	14.5954	38.3732	41.149	39.5204	56.4391	57.7283	48.9882	48.0028	41.6064	43.677	41.6491	39.945	35.7583	38.8557	13.6573	18.711	15.5296	9.6391	11.4815	5.14225	10.8118	11.8906	13.2263	11.1906	13.9096	7.38873	11.4409	7.03856	12.141	19.0753	18.0655	6.02605	25.1315	13.1028	7.39312	6.50166	8.90982	9.69714	7.16331	23.5735	18.252
RPS6KB2	chr11:67432353-67432492|67432488	14.0982	16.137	6.7872	13.7607	12.4449	12.8459	10.9896	15.5846	39.519	42.1056	39.554	57.9159	58.9498	47.5503	46.1231	42.6495	43.9098	40.6344	39.2588	36.715	38.5087	15.8313	20.0781	15.9164	9.96143	11.8917	5.29266	11.1441	9.97291	13.1668	11.3101	14.5439	7.70629	11.9679	7.37729	12.2421	19.641	17.6122	6.47781	25.7513	13.1904	7.60805	6.70288	9.45485	9.77408	7.45491	24.2691	18.6502
APIP	chr11:34896761-34896855	6.11509	8.61024	7.24814	4.64466	5.40524	4.08564	9.9181	8.57109	35.1509	42.076	29.4813	33.2529	40.4601	39.3285	35.2661	29.6606	34.107	32.7962	29.7128	19.3816	24.6032	10.9195	5.78568	6.7701	6.73231	6.96993	5.96634	7.71924	2.28942	17.848	14.3664	6.79989	6.15839	7.02666	7.74136	14.4139	11.113	7.63031	7.04486	19.6181	10.464	6.25282	5.213	6.64676	6.47529	7.60492	8.11654	5.43706
CACNA2D3	chr3:54816853-54816870	0.821919	0.428813	8.50263	0.46101	0.642355	0.800967	0	0.850589	15.1661	41.9176	51.9627	40.7675	34.807	45.8008	51.8884	44.2484	34.8921	53.7371	45.1503	12.4451	12.6724	0	0	2.06724	1.99732	1.42085	0.0700044	2.65135	0	15.8433	14.5328	0	-1	0.223746	0.448439	2.4505	0.0949672	0.067752	0	4.2904	2.97432	0.222717	0.298065	1.93005	0	0.559713	0.0319673	0.170647
RUBCN	chr3:197699187-197699231|197699673	2.96083	3.5939	6.96982	4.85736	3.60418	6.67255	2.71738	3.54447	61.1572	78.3255	59.9262	94.105	92.6178	79.6243	83.2939	60.7887	76.6704	74.908	59.4476	44.9026	54.395	1.96383	6.01199	8.66114	6.33348	8.9365	1.13348	7.49442	8.3079	11.6231	11.5513	2.25045	1.87748	3.97709	2.48764	16.1314	21.6819	6.66945	3.65217	53.0714	4.20582	1.39124	1.44443	4.81267	1.94215	5.88559	26.6225	1.79517
RIF1	chr2:151469054-151469107	5.94626	2.53894	0.827466	6.318	4.61631	11.4595	8.64747	5.62463	4.7245	20.7952	8.99316	34.6736	32.6276	19.7591	32.9114	7.10457	4.23589	13.5504	7.41006	2.12364	3.52101	7.53911	2.85547	8.56157	5.11432	6.0747	1.14553	5.36872	3.24668	1.6854	2.89728	1.46881	1.03738	3.05873	1.37553	15.3168	3.90854	3.12773	1.0671	0.603588	2.93935	3.56065	4.25638	4.17225	1.03962	4.52001	2.60595	1.14581
CACNA2D1	chr7:81983314-81983334	8.54539	10.0809	8.10639	3.50474	6.53382	11.6052	16.2969	10.9168	80.8508	89.2416	81.4381	95.5682	93.2529	89.5657	95.8712	78.573	89.2782	90.8097	83.3333	45.1921	36.6737	-1	-1	20.1797	19.0782	15.0987	7.53305	14.0467	-1	5.48111	2.88409	5.41798	-1	10.0232	0.699297	0.650944	11.9438	13.2361	11.8775	50.8024	7.42493	2.35251	1.06613	14.2568	10.7299	14.5079	8.42252	3.84247
AGAP1	chr2:235718381-235718392	1.58837	1.04022	1.37319	0.516444	2.45491	0.827536	0.812959	0.653775	73.1759	84.1523	64.4364	88.3934	87.965	80.081	84.8153	70.2202	67.607	77.0972	65.2838	53.4858	60.8812	0	0	4.10012	1.98319	1.22077	0.393729	2.32467	1.75496	10.5984	14.7825	0.300303	0	0.75138	2.25357	25.9802	51.2714	1.06482	0.316162	6.59367	1.30015	1.35008	0.953154	2.40992	0.629923	1.03593	1.16326	0.406031
CERS5	chr12:50132962-50134068|50133064	6.10048	7.1032	8.01529	6.94338	7.18015	5.35921	6.72288	7.09376	69.0414	76.0368	74.4201	96.4583	95.8245	82.9992	81.4515	77.7465	82.5084	77.7553	74.1641	79.5101	71.557	5.78697	6.54114	9.99426	9.10152	8.64941	5.6917	10.1257	6.97026	37.8113	38.4348	6.62956	7.09508	7.46324	7.21033	46.4211	16.8827	7.64	7.62884	7.60042	7.59052	4.74503	5.05734	8.41963	7.31753	7.66616	17.4355	7.80683
ERC1	chr12:1410389-1410453	0.0306767	0.0987472	1.45384	0.0624479	0.0434654	0.0668677	0.165553	0.0697777	18.112	35.2008	25.2772	86.7528	82.4009	35.8445	38.2523	28.4261	40.5384	44.1763	22.4741	6.18913	14.6566	0	0	0.90555	0.989976	0.235928	0.351578	0.193776	0	7.67741	7.27795	0	0.225729	0.179114	0.505621	0.481354	0.0312566	0.0817997	5.0008	54.1266	0.539399	0.145162	0.367185	0.881818	0	0.607964	9.17617	0.675808
TENM3	chr4:182744143-182744163	8.06688	9.13796	9.78916	7.58468	22.3747	13.1848	-1	12.9891	48.6032	85.1676	31.9736	94.8638	97.1661	93.045	90.6837	67.3993	82.3146	56.525	46.9609	26.1482	69.4376	0	-1	20.3216	19.8828	20.1657	12.865	17.1787	-1	26.9949	18.4356	-1	-1	18.1382	10.7377	24.887	16.95	17.5536	20.7055	29.018	16.2096	12.6984	9.11978	10.691	6.91392	19.629	36.8221	13.6672
DENND4C	chr9:19337601-19337672	0.195519	0.336269	0.533514	0.134109	0.127796	0.129276	0	0.145324	16.0276	15.5932	13.8515	20.9637	21.3501	14.8509	11.3861	23.6488	20.9853	7.61024	18.5423	30.6891	26.8863	1.22951	2.77611	0.229796	0.177638	0.335741	0.30453	0.19324	0.864205	0.430095	0.679247	1.19351	1.12223	0.213569	0.259766	0.755583	0.243797	0.287088	0.361628	0.607315	1.02191	0.149455	0.102404	0.0904724	0.774052	0.603995	14.2549	0.631886
KDELC1	chr13:102791994-102792136	7.12884	6.29393	9.73401	11.0659	8.91364	12.8156	22.6401	11.0863	30.8069	46.8872	31.651	52.908	59.8442	52.7316	49.2699	25.905	37.8113	50.8437	31.9595	19.3827	24.9138	18.1642	17.3611	11.791	12.9964	11.575	9.61092	12.4595	16.6666	7.77331	11.1587	14.2511	9.46288	7.10179	13.2206	14.8384	21.0967	18.5388	14.3409	27.0296	20.303	11.3868	11.5015	12.1819	6.40264	13.9598	27.1758	9.40813
TJAP1	chr6:43502588-43502617	1.74786	1.03457	1.02015	0.952661	0.947853	1.09462	1.48847	1.92043	78.3716	73.4472	73.7434	94.2942	94.1696	79.1985	77.0313	83.6922	79.8201	67.9411	81.9483	89.8032	86.4699	1.79389	0	1.52204	1.11715	0.941293	0.796741	0.863918	0.512821	20.9418	24.3696	2.47273	0.551997	0.769816	1.34947	21.6954	8.68124	0.800421	0.499821	5.58821	0.930909	2.24814	2.50434	1.11225	0.556602	1.6283	53.3296	0.992483
CCDC7	chr10:32447108-32447167	3.12648	3.66056	2.84973	5.36621	7.17059	6.10404	0	2.61137	6.08108	13.9325	14.1304	46.1845	43.4312	10.6843	17.6876	10.6636	10.8106	17.2983	15.6576	6.23827	8.19444	-1	-1	3.66492	4.2497	6.03253	3.67498	6.09328	-1	10.0022	15.0117	5.10206	0.949367	4.58477	2.27274	22.6442	6.24531	9.0909	2.67258	6.82212	4.53196	1.24923	1.65231	3.57142	2.59441	3.37656	0.0901129	3.94694
GIT1	chr17:29578962-29578988	7.48387	7.91475	9.51036	8.02196	7.3466	7.3129	10.0357	7.85088	69.5864	84.8414	74.3651	89.4034	87.3775	83.9049	86.4728	78.9481	64.305	78.4292	73.4097	14.8458	52.1433	10.5379	5.84606	10.0385	8.92885	8.3348	6.65184	8.52846	8.46326	7.37735	8.29598	6.99517	10.0125	8.42455	6.06856	9.36275	6.34602	5.02252	8.98747	61.082	8.34311	5.45683	6.09012	7.83578	5.35623	8.32918	14.4733	6.01368
PQLC1	chr18:79930228|79923912-79930311	7.5443	9.60127	7.5693	17.9826	15.209	17.6456	15.7326	9.44666	55.3938	61.6324	43.6252	46.5482	46.8282	60.5538	62.4666	64.3765	39.6469	49.8877	44.9969	21.9192	34.4229	13.0215	10.6039	17.5768	10.8443	17.6744	6.82546	16.8708	18.9579	10.2691	7.81713	7.6871	6.29424	11.0906	8.59661	14.1046	13.4903	12.7539	6.6656	13.3208	14.1014	8.22712	7.02108	12.3804	9.24041	13.1851	3.91633	8.81275
HMGXB3	chr5:150021809-150021972	5.17344	6.86658	4.31882	6.22386	6.16778	4.72924	6.17708	5.89716	6.1644	9.94702	7.8205	19.1572	20.3091	7.35557	8.02206	6.37681	10.0842	7.38645	5.65391	9.67317	5.94602	5.89636	6.81823	7.5651	5.36112	7.09329	5.26687	7.06419	1.73423	7.51379	7.2022	5.82132	8.07475	7.21301	4.89062	9.13091	6.58401	3.83816	5.22794	11.3169	6.20928	4.74836	4.19155	7.06499	6.51922	4.81036	6.24362	5.45131
LRRC39	chr1:100171445-100171826	5.19568	5.01257	1.18399	13.1446	4.18372	13.0372	-1	3.95779	28.0746	22.2339	24.5279	32.5652	33.0128	28.5287	15.5354	21.528	25.9875	28.685	18.1604	16.3043	15.0965	-1	0	9.20343	5.60584	6.7981	3.83908	8.45001	-1	1.37546	1.08851	5.08771	4.23013	5.07376	1.46035	0.791775	6.74031	2.70035	2.73673	6.04799	2.82611	2.64585	3.70924	2.94676	2.66984	5.05685	6.34545	3.41591
SCYL2	chr12:100317681-100317692	0.58404	0.932556	3.88818	0.10142	0	0.180739	0	0.386287	36.7886	67.9285	47.6216	87.5953	87.8259	71.813	74.737	48.8567	63.6996	58.3134	48.0948	5.56751	39.7177	0	0	3.04694	2.60046	1.15002	0.48089	0.864776	0	1.36646	0.252586	0	0	0.615757	0	0.420374	0.297288	1.06687	1.64564	60.6798	0.454543	0.45389	0.315963	2.89603	2.05955	2.53108	0.923877	0.137792
POU2F2	chr19:42116709-42117005	1.18943	0.351056	1.15848	1.58147	1.03296	0.825036	0	1.55048	28.849	53.6208	41.7949	92.5168	94.1123	62.0758	58.7688	22.1058	58.2035	54.2373	41.6902	7.63483	15.2821	0	-1	2.39796	1.87111	1.38273	1.7447	3.00968	0	2.37196	1.72413	4.18902	0	2.56153	0.854281	3.09086	1.80542	1.22741	0	5.12305	1.05152	3.32661	4.71839	0.698172	0.851247	0.985349	65.0897	1.04368
ZFYVE21	chr14:103729793-103729846	0.973265	1.13937	7.70025	0.256729	0.556682	0.30091	1.56367	1.53396	51.4981	57.8472	49.1762	78.9447	75.3126	63.1801	66.2077	50.6362	51.4544	52.4429	51.5854	40.7316	46.5915	2.09472	0.485715	1.80621	3.75842	0.822945	4.66939	0.791887	1.40915	4.12032	5.0623	5.0662	4.43127	1.62272	4.39258	28.9259	4.56321	2.07643	4.08852	24.4057	4.68111	5.85427	5.33217	3.23311	3.36516	3.20665	39.0844	4.45997
ALG14	chr1:95041493-95041612	1.97287	3.36085	2.87948	5.09167	5.88097	4.74363	6.54244	3.21233	15.6236	15.309	14.2915	20.5919	23.9715	15.7717	15.7698	14.6147	13.5994	16.9736	13.2133	12.2802	12.263	5.44636	1.51509	8.3233	3.03738	6.25234	2.83989	6.77942	4.82794	5.17296	4.57473	3.31848	2.42628	4.99846	2.54952	5.09793	10.3248	8.97235	2.45734	7.13783	5.30469	3.19122	2.36573	3.30569	2.93986	3.38833	7.32756	4.7089
MVD	chr16:88660520|88659079-88662167	9.24336	8.38524	8.3146	7.35962	7.35794	5.78573	5.2611	7.64387	24.6835	26.0849	29.2743	37.2684	37.335	24.9751	26.147	25.6638	19.4368	35.4759	30.2088	12.0515	16.7499	5.10055	8.22272	7.48562	3.77855	6.97092	3.60286	6.42104	5.00007	10.1905	7.71971	7.25713	5.52352	7.58662	5.95399	22.16	13.1434	6.02804	5.26689	15.9065	7.96435	6.21624	5.7395	4.16554	6.27382	3.92736	5.53398	9.37314
CADPS	chr3:62481723-62481869	8.0161	8.09132	4.6228	4.7379	16.4439	3.86388	-1	3.94321	30.2415	59.6945	52.4368	64.4199	61.1673	67.6557	69.9885	49.4566	25.6128	35.2297	55.4822	35.7068	72.0609	0	-1	12.5525	14.2448	8.59158	5.85813	9.00035	0	23.1619	5.58858	-1	-1	9.7823	2.65486	23.8878	6.27153	3.93634	3.23446	6.06109	10.6793	3.00903	8.95054	12.0535	6.3141	5.22245	1.90423	16.5708
TRIM9	chr14:50982942-50986144	5.93055	9.04831	11.2689	5.69562	5.28455	13.6004	-1	5.20163	13.0747	34.4357	13.1629	62.3045	61.17	43.0536	43.8701	25.0521	21.2815	21.993	15.201	8.87328	17.7212	-1	-1	12.1061	9.56952	8.24989	6.98377	9.85071	0	5.47911	6.02405	-1	2.04167	12.0091	5.46276	31.7192	15.08	3.72671	7.43352	15.4715	6.77749	4.96483	15.8871	11.7607	1.56248	8.18443	1.62534	4.78172
EPRS	chr1:220018126-220018146	0.0193781	0	2.16462	0.0577715	0.0288618	0.0118038	0.869265	0.00953538	10.8635	32.1363	17.8045	63.2068	62.4014	32.6501	40.8133	17.7179	35.8445	24.8792	18.4619	5.51646	16.9471	0.787378	0	1.03281	0.683859	0.466935	0.0432484	0.506431	0	0.207635	0.375331	0	0	0.0265012	0.0505051	0.559855	0.0555456	0.0188	0.92729	43.7732	0.0390907	0.125369	0.191509	0.418889	0.121721	0.69582	0.585386	0.0660294
PHC1	chr12:8915111-8916069	1.32256	1.02931	25.748	0.493297	1.57666	1.49406	0	2.30373	72.0606	87.9765	82.9483	96.6754	98.0119	93.5333	89.0709	77.8606	90.0884	91.5882	89.175	76.429	81.2357	0	0	14.2962	14.401	3.4861	3.32468	3.73733	0	30.7661	32.6918	0	-1	1.25076	2.94118	12.127	3.74511	0.708352	8.3684	46.8482	2.25094	1.30167	9.47137	10.594	3.21656	10.3294	1.44864	1.17597
CTNND1	chr11:57806461-57806478	0.397466	0.459708	1.2606	1.37917	1.26283	1.46714	2.81691	0.302746	20.8725	36.2834	18.0954	76.4168	78.1196	42.6356	52.913	21.5418	34.3913	24.793	19.4351	18.5354	20.5488	0.272787	0.692399	4.78317	1.36402	3.91538	0.28194	5.48074	0.788524	28.279	32.5381	0.899159	0.210072	0.367306	0.236777	35.999	2.90926	0.960801	0.326512	4.1367	1.17097	0.163041	0.231862	1.12617	0.643297	1.35565	10.0548	0.425683
ZNF304	chr19:57355271-57355784|57355411	6.58518	8.7456	3.10699	5.84397	5.08374	5.11785	4.41179	5.63487	9.29387	13.5037	6.94864	22.8169	27.7786	12.4843	8.04596	11.4195	9.16773	13.9953	14.4987	4.95407	9.47364	-1	-1	6.7532	6.64325	7.8262	3.20003	8.53081	2.38114	2.95632	3.30357	4.59184	4.56243	8.26172	3.86627	2.84994	10.4373	3.52449	5.64759	9.66032	3.6142	3.53343	2.8202	7.88514	9.24974	5.46845	8.84377	3.88994
EPB41L3	chr18:5398021-5398143|5401043	1.98977	3.2473	3.81131	2.97817	2.97884	3.0501	3.50624	2.35642	45.2822	80.1626	49.1066	92.8288	93.8987	80.3128	88.8261	48.4845	69.5091	54.9843	46.9619	54.6577	53.1256	1.90594	2.90699	14.1931	9.78183	8.62849	0.732192	10.8178	4.12395	6.65767	4.87364	1.7108	4.08889	3.00955	3.08315	61.7733	3.1649	2.96932	4.88565	11.1539	4.03947	2.66916	3.1176	4.27794	2.63448	10.8661	25.5149	2.72786
RP11-20I23.1	chr16:2497710-2497727	1.46812	2.72971	4.15322	5.4692	4.68557	5.28186	2.97869	1.26188	36.2788	62.1889	38.6234	96.3023	95.6413	65.0912	75.3242	56.0201	65.5208	44.7909	33.0948	32.0962	44.5639	-1	6.80454	5.90829	4.37435	2.67721	2.33294	3.11789	3.58695	14.6662	18.8282	0.872197	4.80802	1.23076	1.18732	65.1949	2.82387	3.19023	4.89815	12.1993	3.45931	2.83765	3.79769	2.66725	0.65514	2.7779	0.888463	1.44548
ANGEL2	chr1:213011208-213011458	0.65006	0.905827	0.777828	1.10872	1.30079	1.18816	1.75712	0.807694	9.86507	14.9534	10.9571	30.8397	34.8764	18.4347	16.1377	13.3675	19.9939	14.4806	10.1918	13.7099	9.88825	0.724674	2.94689	2.0847	1.36828	1.80478	1.07337	2.58539	3.64448	5.66124	6.14864	0	0.447582	0.84088	1.75308	21.8206	1.99245	2.6897	2.00017	9.1341	2.86667	0.378685	0.370677	0.917716	1.2263	1.66386	8.52614	0.728614
N4BP2L2	chr13:32477887-32478048	6.48108	6.38731	6.05362	6.42881	6.57844	6.1572	5.37496	7.94068	6.80668	8.40783	10.6201	27.9584	28.2195	9.89816	9.30517	6.78396	8.26223	9.43004	7.97825	6.22715	4.5037	-1	11.4379	7.48869	7.81637	6.40474	6.62566	5.2292	7.06409	6.53769	6.11694	4.77178	7.28628	6.08552	6.35611	6.27688	6.17903	12.8766	6.48022	10.5177	8.27084	7.39022	7.63492	7.56739	7.77288	6.05763	13.945	5.4135
EI24	chr11:125583196-125583321	3.08685	3.38147	3.01686	2.30448	2.60823	1.53981	1.96417	3.57174	27.3498	29.4034	21.1936	27.8218	38.5959	28.0887	15.9557	22.2868	18.9167	22.8182	21.8751	13.6086	15.4791	2.99521	0.458702	2.57575	1.66808	2.73509	0.899714	2.98143	2.40931	4.07131	4.62342	1.85145	1.44784	3.24479	1.9622	24.9005	12.6106	2.63016	0.845301	5.95767	1.62429	1.51454	1.34429	2.78501	4.11173	2.18648	2.77727	1.99094
EWSR1	chr22:29274265-29274282	0.192104	0.21498	2.06238	1.11932	1.00467	0.58384	2.4048	0.386167	55.5975	70.7772	66.6441	73.9015	84.4094	73.9677	61.1425	56.6485	61.2822	73.9484	67.0289	22.9803	43.4249	2.00004	0	3.5537	2.20273	1.1004	0.363834	2.01738	0	39.7037	20.7517	0.462972	0.312524	0.308984	3.8506	42.7662	0.686725	0.369306	0.392865	7.31617	1.13344	0.459514	0.671957	1.91161	0.355853	1.62076	0.292243	0.521137
UHRF1BP1L	chr12:100128580-100128725	14.6039	13.5596	14.1494	13.2328	13.5768	13.5068	9.39228	12.7774	33.5733	31.5844	30.287	46.7255	38.8614	27.8304	30.9224	36.4253	32.5553	33.7808	30.6293	27.5938	34.8025	11.0294	9.67753	15.5964	14.1396	15.4148	10.7376	16.9588	7.63892	14.6057	12.1001	18.8058	11.2623	12.3542	13.7602	14.0341	16.2443	11.17	11.7936	20.6914	14.1583	11.7153	11.1602	12.1304	9.57971	14.4442	21.879	15.0552
EMC1	chr1:19234180-19234188	0.0428144	0.0783161	3.16971	0.0214438	0.0822445	0.0853158	0	0.0270887	19.3195	55.9902	25.3105	91.0515	88.2343	54.3753	70.9137	27.6278	60.2158	40.3227	26.1488	6.00753	29.0913	0	0	0.713825	0.679366	0.193929	0.0410389	0.459709	0	3.87175	7.62125	0.560289	0.191263	0.0341775	0.0547623	7.4773	0.150574	0.0237614	3.45296	63.3626	0	0.143111	0.278925	0.846319	0.0819824	1.37656	0.958271	0.170867
VPS13D	chr1:12338231-12338305	6.60605	8.82332	9.43861	8.01372	9.77166	9.10945	10.4669	6.42676	42.6855	62.3707	46.0877	91.3844	85.4011	65.3972	70.6744	53.4275	64.1847	54.3251	49.4616	63.8094	47.8107	10.0877	6.27952	10.0356	10.3226	8.81957	9.35208	10.0192	4.83121	26.7163	27.6952	14.713	14.9738	7.9687	7.88015	13.3292	12.3834	5.60037	13.6521	14.3918	10.1433	6.29531	6.23422	8.98221	6.85544	11.3219	56.3691	10.5203
C14orf37	chr14:58293066|58292623-58293138	4.29943	6.83321	9.67338	7.4386	7.50005	6.80732	7.24048	6.35804	15.6447	22.6173	22.2373	39.1715	36.4131	24.7634	29.4416	15.6462	14.7654	29.7246	21.0023	5.32431	5.81179	6.54148	5.88452	10.0605	10.5191	9.76884	8.76358	9.32622	10.0113	4.20432	3.83384	9.69566	10.4716	7.7618	9.15066	3.83039	3.85783	7.14745	11.7663	22.2369	10.343	4.92462	4.26365	10.7504	11.3125	10.8561	11.1146	12.5733
KIF2A	chr5:62372438-62372551	0.233261	0.309008	3.91012	0.211085	0.198509	0.152257	0.245103	0.425777	23.195	48.4298	23.4928	76.826	65.9103	43.3625	62.6067	30.5231	46.8854	36.1714	23.2888	21.8612	27.6026	0	0	2.07731	1.78407	0.837553	0.569792	1.20815	0.446384	0.863931	0.637481	0.341316	0.54135	0.319696	0.388236	1.69894	0.351621	0.076512	1.59948	48.1888	0.828029	0.463109	0.428001	0.922887	0.0595193	1.17909	1.95909	0.442501
PARP6	chr15:72249245-72249314	6.65551	8.81281	8.76173	5.46035	6.46927	4.2804	6.15853	6.20117	66.7665	81.7234	73.7188	93.6727	93.0013	84.7653	86.8202	69.0695	70.4139	77.8987	72.0954	28.5974	53.3797	4.04399	3.93401	5.80395	6.35175	5.54482	5.35895	5.32837	6.68428	6.0504	8.51095	4.29561	6.75761	8.10338	4.51394	6.56646	7.88042	3.24809	7.87972	68.6693	3.40091	4.7264	4.40798	6.53814	7.49125	7.42695	1.17917	2.91096
PHKB	chr16:47633899|47633372-47633981	8.23212	3.73357	1.2428	2.84802	2.37055	4.88241	2.98056	8.25897	2.82956	4.41085	3.19218	27.564	31.515	7.41025	5.39058	4.38538	5.3692	4.11811	3.14763	4.00256	3.11773	9.13897	7.65444	3.90792	3.48612	3.24978	2.69641	2.96761	7.48622	1.9674	1.6286	2.54877	3.31571	5.65127	3.15765	3.63754	6.72323	5.48189	6.63254	5.12676	4.49351	11.1855	12.5336	8.69466	7.87323	4.66423	15.8614	2.58515
TXNRD3	chr3:126617498-126617629|126617586	9.28259	13.3126	8.1321	10.9218	12.3726	11.6272	11.0601	10.2993	23.0959	31.5743	28.2374	65.4958	69.869	39.8974	38.1752	27.1455	24.2527	26.9908	23.1172	19.651	18.6419	15.6915	13.2353	21.6587	17.9981	16.8552	7.59129	15.6183	12.1298	23.6162	32.4054	6.26099	11.0673	11.6266	8.73015	39.75	18.8132	16.9662	10.9306	9.5092	15.0444	9.55627	5.72028	15.7731	10.7278	12.7689	5.79702	8.69274
CASP2	chr7:143300380-143300440	17.5041	13.845	9.66742	15.5891	15.2204	15.529	18.504	16.4488	26.4078	31.531	29.966	65.6651	64.6028	38.7551	36.7937	33.5379	36.1483	34.0743	31.1882	42.4776	40.137	14.4078	12.3981	17.5181	14.0958	17.0537	9.7705	18.3109	16.53	21.7872	22.2153	12.9292	19.0598	17.4724	13.8191	42.1103	25.2481	14.7438	14.4227	14.2738	15.3932	12.5813	13.9281	17.3939	14.7895	14.8724	32.0489	14.1178
GS1-57L11.1	chr8:2799588-2799883	3.78831	5.13122	0.793651	2.65563	-1	2.24408	0	3.35688	6.72513	21.286	12.495	26.1996	26.52	25.7357	25.4258	9.58195	12.8571	12.2413	4.75439	8.44228	-1	-1	0	2.39954	1.10234	3.53028	2.32585	2.95869	0	0	0	0	0	2.52998	0	1.23457	1.30358	1.98019	-1	4.86111	0	5.69666	5.33797	6.04069	2.60134	5.60941	14.9652	3.82617
FBLN7	chr2:112153003-112153258	1.6802	2.02754	6.49148	1.41591	2.04646	1.79522	1.11107	1.59299	21.4087	16.5273	15.3436	24.8073	30.2432	19.2257	16.27	14.0776	15.4256	13.8636	12.0781	11.3056	14.9679	1.61289	3.12502	2.37917	3.02942	2.73571	3.32074	3.1906	0	2.09352	1.5904	0	6.31221	2.99832	3.7162	1.18194	1.33156	4.04206	11.3133	18.6774	3.17858	1.7119	1.62657	2.62409	4.78168	3.17157	6.20209	6.64608
FSBP	chr8:94405474-94405692	5.08034	10.4338	6.6952	8.33203	9.1615	6.60834	10.5555	5.0276	11.4551	14.8819	11.9816	44.8668	38.7613	22.3664	23.5668	13.1112	15.9354	13.879	16.2245	12.0862	12.1447	-1	-1	8.26271	5.09958	5.31188	6.81269	7.23296	4.16669	7.9101	5.67361	7.30797	22.6326	3.91735	5.54217	7.53092	6.08382	7.19247	8.53193	14.1881	9.55259	4.09482	2.51604	3.20787	5.6571	6.99316	11.3231	7.17211
XRN1	chr3:142376697-142376795	11.8144	10.2184	6.10826	10.2674	9.45748	12.3238	8.97727	14.1036	17.8245	25.105	17.4664	34.053	46.7113	23.9254	17.9672	26.8806	14.1484	22.9345	16.8691	29.078	20.5634	8.49428	-1	11.7238	9.13691	10.4617	5.76692	8.03227	17.8453	13.2125	9.34939	7.15001	7.10282	9.89416	10.0188	10.7969	16.2329	22.8659	10.5227	24.0736	10.8423	12.4531	12.2534	9.30811	10.1525	9.59159	12.101	12.1076
MBD2	chr18:54187714-54187837|54187854	6.56522	7.7532	5.74717	10.3559	9.38276	12.638	11.1439	9.05978	12.7758	13.211	11.8285	33.4654	34.4193	16.8219	13.376	13.2293	14.789	13.7021	11.8005	12.8018	11.807	10.2891	15.2143	14.7344	8.73581	11.7122	4.77706	11.6926	12.1921	8.87209	8.21954	7.4497	9.31313	8.55307	6.05764	10.659	12.2293	14.3475	11.1131	14.5782	12.7079	7.96933	6.65021	9.21278	8.2817	9.79325	14.4901	8.50314
SNAP23	chr15:42521448|42521614-42521708	0.47153	0.398502	1.14244	0.419282	0.464641	0.616743	1.11498	0.838636	5.31635	13.2151	6.14648	64.5133	66.6681	19.2293	20.2079	5.69539	10.2224	10.6171	6.57659	1.6665	2.74855	0.942509	1.22405	1.98228	1.0538	1.73603	0.502608	1.69516	1.18881	16.4003	21.7415	1.19957	1.17972	0.663919	1.76252	38.1451	1.08907	1.85957	1.31786	24.3898	2.44802	0.947286	0.794687	1.51987	0.978328	1.455	9.4874	1.82609
RBBP6	chr16:24558421-24558534	0.211417	0.1692	0.277286	0.164478	0.575101	0.312109	0	0.170905	4.83465	16.2538	13.2727	49.1209	47.2295	24.9263	30.4265	7.4065	15.618	17.4804	13.122	4.99717	3.98367	0	0.555567	0.240901	0.139904	0.199043	0.126625	0.240203	0	4.73955	15.7748	0.0961615	0.150716	0.176502	0.557211	32.6844	0.282094	0.141254	0.11694	0.686404	0.36163	0.137691	0.195398	0.156041	0.295695	0.346957	2.81323	0.201686
WDR60	chr7:158905166-158905283	4.02984	8.92501	8.77238	8.13319	7.87399	6.58565	8.20403	5.89334	20.9558	20.112	24.6221	27.3355	31.8978	19.5354	15.3116	19.8003	19.7404	25.2005	22.4279	12.7542	14.256	2.31888	7.54509	11.5034	7.70712	10.0532	6.43715	9.76637	15.2301	11.726	9.12289	9.1634	13.0683	7.19401	3.80968	9.65123	9.64321	10.236	11.9722	12.2292	9.33383	3.66429	2.15955	7.13047	5.17445	6.63838	3.72519	6.9911
TAF4B	chr18:26388111-26388169	12.8936	17.5336	14.2583	13.7465	15.8182	7.95816	-1	16.72	19.7778	43.0628	28.6362	38.3558	50.3426	46.5453	42.0298	27.6537	26.1262	25.9629	36.6776	11.2251	15.8036	0	0	10.0572	14.4549	10.6091	10.9467	10.306	-1	8.10884	5.75418	10.0155	-1	10.3964	11.9119	6.02714	11.8027	10.436	16.1429	16.8687	10.1695	16.5185	9.37483	12.6665	9.59688	12.5816	5.84076	7.85757
LRRC16A	chr6:25612377|25612740|25612737-25612886	15.4297	11.5633	6.15782	11.3469	10.48	14.4217	15.041	15.6633	38.1683	42.4202	36.8834	52.0149	44.5484	44.1191	48.8227	36.9793	37.8414	37.8585	37.0714	27.1183	32.2787	13.5217	9.29889	9.77027	5.47779	12.1928	7.62991	13.0744	21.7477	13.1612	10.3695	7.90999	3.95133	8.26863	10.3107	14.5565	16.9944	10.9844	5.73723	22.6309	11.2303	15.4553	16.5405	7.94954	9.66978	7.41115	17.5973	11.6522
TNRC6A	chr16:24804705-24804851	0.334739	0.485144	0.264086	0.260296	0.524251	0.446394	0	0.298553	17.0088	34.6732	15.0814	83.9512	82.4126	43.6037	45.1016	24.2742	44.4155	12.874	13.8785	32.2738	26.5608	0	0.492574	0.628402	0.638067	0.434631	0.726708	0.32983	0	16.8013	18.8035	0.88256	0.760461	0.433713	1.80051	55.7751	0.287563	0.43896	0.248137	2.75374	0.599449	0.697254	1.17522	0.344587	0.242521	0.966471	21.7588	0.319907
PLEKHH1	chr14:67586810|67586368-67586949	3.72261	3.09197	4.39895	5.07728	3.51207	5.66285	4.80482	3.29014	8.59137	10.949	9.41622	21.7295	22.1373	11.0202	12.0187	10.1861	8.84544	9.34529	9.1703	8.12466	9.30496	-1	3.70369	3.94982	2.1973	3.67387	2.13954	3.68958	3.7737	7.56441	6.3595	3.41141	2.32829	3.40239	2.79608	13.6415	5.92293	5.74629	2.46819	3.95003	2.73517	3.52654	3.96341	2.52028	3.08218	4.11869	3.2257	4.13285
XYLB	chr3:38373115-38373279	2.05082	1.26644	1.15474	1.12929	0.783749	1.29079	2.76159	1.00314	18.8684	13.8281	15.8758	20.0814	23.4055	21.6801	10.2891	18.168	11.7977	13.6437	13.8363	29.4737	16.3171	0	-1	1.65291	0.406416	2.29089	0.368872	3.27508	0	5.38699	9.56035	0.478471	0.55927	1.00996	1.47727	14.3481	4.75068	1.35818	0.341127	2.91083	1.43399	0.499084	0.669238	0.428883	0.801732	1.16001	0.900735	0.366282
HDAC7	chr12:47790206-47790463|47791146	3.07796	2.8077	1.677	2.68384	2.448	2.46651	1.58736	2.646	24.2242	38.6548	29.805	79.2937	76.8426	53.7275	48.6868	31.99	44.0457	45.7306	29.3812	35.8333	24.6384	2.11195	2.93813	2.22687	2.31268	1.94588	2.90863	1.88483	1.65766	24.6023	32.8172	3.6986	2.89608	2.84172	3.38709	46.8372	7.04325	1.74799	2.96888	3.92525	2.92878	2.87278	3.74446	2.3901	2.74194	2.31272	8.01032	2.74031
TBCD	chr17:82929866-82930243	2.89782	2.78617	0.949724	3.82746	2.98041	3.08288	2.7752	3.23123	1.07163	0.991836	1.21679	18.6813	21.5434	1.56087	1.01797	1.44532	2.18008	1.15349	0.751813	1.45213	0.816584	6.74671	9.13139	4.69508	3.03404	3.37844	1.71808	2.9559	3.74832	3.21405	1.97607	3.53962	1.72176	2.43682	2.06077	7.5277	3.67979	8.76087	1.75421	10.2299	4.91406	2.15856	2.38909	3.43727	2.6175	2.11712	4.25415	3.96718
RP11-2C24.9	chr16:30722563-30722748	3.77264	3.13397	4.6503	2.18342	2.70364	3.21011	5.17663	3.99993	25.735	47.4141	24.0737	64.2989	62.0769	44.6351	55.3125	28.6188	42.1669	34.0937	26.6166	22.7372	26.6164	1.05415	2.89053	5.01375	4.43041	5.06425	3.66547	6.19567	2.64135	22.7079	29.6918	5.6122	6.31839	3.22112	4.93786	23.856	2.75714	2.04617	3.25053	5.45067	4.31433	3.97955	4.65447	4.38285	2.53145	4.77212	29.3683	5.79758
CACNA1D	chr3:53802147-53802173	7.40738	4.65933	8.65682	3.36206	0	12.7273	0	1.60343	71.4761	84.1672	78.9297	97.6945	96.61	92.2524	92.5729	64.4688	78.3739	90.8024	76.4998	30.2439	45.5187	-1	1.06386	14.6748	7.59403	6.6984	0.86326	5.4703	5.54389	2.14494	12.2807	2.52393	1.96852	2.29429	1.30817	11.9493	3.40783	3.58721	22.1558	66.0783	2.19577	3.60274	3.6295	5.73635	1.23363	26.0211	16.6191	0.674265
CAMTA2	chr17:4969500-4969520	1.31444	1.4698	3.83566	1.20443	0.94444	1.25101	2.02186	1.70552	75.142	86.6828	75.5271	96.5431	95.2224	88.6464	91.1706	82.0862	70.7781	77.1951	73.0049	25.3228	45.8371	1.06967	1.88911	3.03086	2.44857	1.53451	1.42925	1.45813	0.596471	1.29841	0.370749	1.15022	1.38195	2.9476	1.40951	2.29064	0.952974	1.03952	5.03082	74.4591	1.79932	2.77139	3.13622	2.52421	1.07334	2.84928	1.64713	0.84577
KIF1B	chr1:10326111-10326359	13.612	10.4286	7.03928	7.79263	8.31172	7.21448	9.67084	11.5151	94.2462	96.4184	91.7268	97.643	97.62	96.0165	96.7049	91.2188	92.0851	95.0939	90.1108	87.3362	90.2135	-1	-1	19.3169	11.612	13.497	3.54279	13.3198	4.73787	22.6569	24.5968	5.06489	6.78392	8.71318	3.88848	55.5126	31.0043	14.7858	2.5439	42.2745	9.07674	4.73811	5.9249	8.51952	3.55897	8.57686	10.1647	4.21744
CALD1	chr7:134962820-134962934	0.236726	0.191677	0.197312	0.522252	0.353787	0.271826	0.24983	0.156058	15.9241	17.2931	9.76667	51.622	69.7675	18.6017	20.4204	17.9311	17.5942	14.9735	10.8521	16.4629	13.4641	0.224591	0.18246	0.180335	0.184865	0.240045	0.145919	0.399381	0.1104	42.945	34.4869	0.074565	0.116614	0.160782	0.202348	4.50205	0.684043	0.229403	0.0801212	3.69365	0.943151	0.15656	0.352262	0.132562	0.0699393	0.252187	1.01338	0.084789
MAP3K9	chr14:70735961-70736029	18.2206	12.7472	10.2396	18.4389	-1	16.5425	-1	3.47285	80.7499	91.4073	75.9071	79.4313	80.2725	91.2227	96.5063	82.9708	80.2136	79.8187	84.8183	72.6043	82.4508	-1	-1	17.7205	5.65577	14.1939	16.781	25.9855	0	20.8609	26.1445	5.29505	12.8446	18.7282	8.86021	42.9793	14.0909	12.2449	6.90067	12.3158	3.7037	6.90784	8.61934	12.8996	6.5934	6.66444	2.33784	4.51774
SLC15A2	chr3:121931126-121931209	4.27467	5.14186	3.69973	9.89853	6.55686	7.98054	3.68906	5.89553	3.36442	3.50469	2.77482	35.3715	27.7621	5.76786	4.72902	4.93591	5.88811	2.51188	2.60582	3.50416	3.67855	-1	5.75664	10.2796	6.44835	9.86998	2.30733	9.18529	8.9286	5.6685	6.98031	6.74023	3.9008	6.42572	3.66757	4.06278	5.0454	12.0014	3.77319	8.84455	5.45965	4.39783	4.58071	7.49622	4.0926	6.00629	2.93231	4.87903
RFT1	chr3:53118621-53118803	2.30231	4.05449	2.75594	2.85859	3.22202	2.88758	2.60109	4.13591	10.0216	10.6478	8.21108	15.9991	21.5515	8.80088	6.52777	5.91603	7.75407	7.87915	6.99852	7.36553	7.89006	7.2167	6.23978	3.93897	3.47917	3.51211	3.25121	3.43209	6.62596	10.286	9.43405	6.24432	4.13265	3.1442	4.13367	7.15809	4.25987	9.56206	3.87927	8.42056	8.48358	4.62936	2.99361	4.65088	5.52	4.44832	5.92746	5.785
GS1-259H13.13	chr7:99563188-99563266|99563413	12.2754	7.60796	5.83331	15.123	13.1876	17.1014	15.2518	12.1511	32.8195	30.2653	27.602	63.9432	66.1865	39.7764	35.4991	36.3372	35.6849	25.9899	32.4213	44.2573	40.6571	13.8044	11.8644	17.6512	8.88362	17.1264	5.68762	18.7809	15.8863	31.5465	25.6673	8.56768	3.98029	8.04189	7.50001	26.4457	22.2761	15.3764	9.24717	20.9129	17.0763	8.39664	8.23911	7.41797	5.0389	9.31167	26.5519	10.2985
DZIP1	chr13:95630714-95630813	9.55769	9.46106	11.9804	16.1589	13.731	16.3465	13.5811	8.63247	17.2505	19.5831	23.343	50.65	52.2277	25.3462	25.7346	20.3066	12.8605	16.0657	30.4002	23.4718	21.301	13.0173	8.05173	14.1859	12.7681	15.936	10.1973	22.6798	7.75204	16.6174	23.3738	5.80483	9.82707	12.2199	8.17544	27.3762	16.7445	5.89767	8.71853	24.1593	14.1978	11.7626	12.3863	15.4222	12.1348	16.6303	17.9643	9.14609
TBC1D2	chr9:98213785|98214083-98220253	3.75899	7.77223	7.79405	4.77527	5.19024	3.91016	4.81353	13.9889	41.7044	31.285	36.4909	46.3564	48.1571	43.2446	36.4037	41.5869	43.7026	37.3452	32.4478	59.9792	49.8962	5.66428	4.75053	5.20275	3.62037	5.06456	2.77158	5.90033	6.39546	9.4726	9.35864	4.19831	26.2797	7.55214	8.54234	24.5529	5.37611	3.96887	4.43558	11.9078	9.2489	4.14611	3.71076	5.61016	13.9991	4.1767	14.8719	3.60844
TBC1D2	chr9:98213785|98214083-98220253	3.75899	7.77223	7.79405	4.77527	5.19024	3.91016	4.81353	13.9889	41.7044	31.285	36.4909	46.3564	48.1571	43.2446	36.4037	41.5869	43.7026	37.3452	32.4478	59.9792	49.8962	5.66428	4.75053	5.20275	3.62037	5.06456	2.77158	5.90033	6.39546	9.4726	9.35864	4.19831	26.2797	7.55214	8.54234	24.5529	5.37611	3.96887	4.43558	11.9078	9.2489	4.14611	3.71076	5.61016	13.9991	4.1767	14.8719	3.60844
MYH9	chr22:36308808-36308870	0.00389141	0.00860189	0	0.00847759	0.0441691	0.0103023	0	0.00962844	2.2484	12.2422	2.84971	25.9094	31.0687	11.7768	17.1254	6.72279	1.01729	5.12682	3.43764	0.347004	0.763136	0	0	0.0328865	0.0144625	0.0253249	0.00771178	0.0507165	0	9.80635	20.7826	0	0.0374062	0.00877744	0.138748	9.29279	0.0206282	0.0152859	0.00936684	0.0379883	0.10148	0.0095575	0.0216728	0.0166972	0.0066895	0.0171118	0.0362011	0.00887706
ZNF350	chr19:51968003|51967258-51968071	1.89819	3.62312	3.17003	3.18239	2.52647	2.80436	2.13904	2.36076	10.052	10.9238	11.5233	23.6653	25.1886	14.9963	12.1448	9.7961	8.71512	12.4161	15.9556	8.80397	9.85761	1.69487	0	2.90441	3.36666	2.89959	2.81736	2.7773	2.27272	5.86226	7.28473	4	4.26598	2.33259	2.60919	18.9495	2.36423	2.82373	3.83818	3.21188	4.29505	1.50923	1.39396	2.99585	2.29851	3.03755	1.53099	2.30835
AP1S2	chrX:15828192-15828200|15831568|15833524	2.62907	2.34225	10.723	3.19523	2.58478	3.41945	3.36257	3.14608	62.807	69.8159	51.0867	89.7871	86.563	66.2802	78.392	44.6111	76.5171	74.5901	50.0977	20.7556	45.436	2.06342	1.76076	4.12566	5.11511	3.38658	8.93523	3.3101	2.38091	1.69375	1.45585	7.62096	8.76563	2.71086	7.11656	0.758668	1.41589	2.28822	22.4928	65.1782	3.17676	7.33911	7.68283	4.88519	3.36389	4.62181	11.0115	9.90258
ZDHHC21	chr9:14688247-14688307	1.03193	1.07226	1.15111	1.98809	1.97382	1.67773	0.806468	1.22801	35.2352	52.6068	27.0551	54.1849	53.2774	51.313	58.7384	39.6028	32.9222	30.0793	25.8106	18.664	27.9335	2.96431	-1	2.85554	2.27945	2.32068	0.971702	2.4442	-1	29.5943	28.3699	0.393701	0.88582	1.04938	1.59773	16.7679	5.25636	2.37501	1.04571	4.39265	2.09722	0.849298	1.19722	1.7606	1.88351	2.13858	4.80178	1.03792
CTC-326K19.6	chr19:49911105-49911366	0.677175	1.06618	0.607795	1.36024	1.28047	1.91438	3.61004	0.847486	5.26607	12.4709	6.88989	30.5387	33.2468	13.7486	14.0742	6.39231	6.99608	8.24255	7.82243	5.76563	7.18508	3.0366	1.1758	3.19241	1.84673	2.94766	0.537279	3.14376	0.772154	12.3452	14.3229	0.655399	0.723593	0.998761	0.686761	16.2244	1.57373	2.13261	0.801745	2.60796	2.20455	0.55182	0.488964	0.677297	0.272334	1.36033	13.8135	0.96681
TLK1	chr2:171022872-171023129|171022997	14.4238	13.8593	7.18198	11.8813	9.43947	11.6292	9.52864	14.525	9.01179	7.32856	10.8877	36.9335	43.6238	12.2427	7.51684	11.5657	8.48223	9.95922	10.4695	13.5494	11.3253	14.2386	18.9488	9.50093	9.12002	10.3593	10.0651	8.98698	13.6633	12.4711	10.2128	9.05333	14.6912	16.4181	10.2594	30.1378	17.5889	16.9398	11.4938	14.4258	11.8481	15.5923	14.7821	10.9438	12.5293	9.88334	16.2924	11.2389
NVL	chr1:224313050|224313034-224313155	7.47203	9.39828	7.3039	9.38976	9.46452	8.22542	8.99559	8.6954	14.2073	12.8398	10.2035	20.0763	23.7911	12.606	12.7147	10.9072	12.4911	15.2407	10.8437	15.6633	8.52821	6.39635	6.57147	12.0067	8.64994	11.2701	7.15732	11.1723	8.62066	10.8769	10.8102	7.05643	9.38832	7.17557	5.70629	11.6547	8.71701	10.1396	8.05757	15.8813	8.44788	7.64678	5.99038	8.77502	7.05623	7.04123	8.8937	7.46669
TMEM184B	chr22:38222642-38222662	2.77653	3.36748	3.26508	6.60698	7.52039	10.9821	13.365	2.30502	23.9855	41.8127	24.3767	72.909	68.3336	47.7149	54.1361	26.384	41.87	27.5608	21.2597	7.10745	17.3217	4.9219	6.11257	21.5348	12.5542	17.8966	3.63749	19.4908	4.09937	25.433	27.2532	1.26749	1.64565	1.26301	2.1681	35.7644	6.83963	4.05017	1.24598	3.75403	9.02438	1.63327	1.809	7.50709	1.69478	8.77249	5.19728	1.26106
PIEZO2	chr18:10774006-10780366	8.39137	4.47577	15.1488	8.84375	18.6275	9.21985	-1	13.4991	94.3882	91.4256	96.5005	89.4607	91.829	93.0992	91.6577	96.8625	94.0396	92.1595	93.4475	95.1518	95.1329	-1	-1	9.9166	10.5685	15.3322	8.48901	15.3203	0	6.48459	-1	2.43901	2.73971	3.47046	-1	42.549	52.8228	18.7826	3.33938	4.9505	12.405	10.6084	7.63888	10.2465	4.46663	11.7466	29.3402	10.7111
MANBA	chr4:102658859-102659028	0.598687	0.76688	0.43148	0.701428	0.90212	0.65009	0.773752	0.569431	3.72166	11.0314	5.0753	27.2264	32.9185	17.3014	15.2003	5.79858	6.86504	6.97173	8.19639	3.61499	4.41522	1.00005	1.70456	0.774374	0.420186	0.565694	0.44494	0.47433	0.892839	9.74837	11.9412	0.96347	0.793917	0.660223	0.740271	23.5497	0.862242	0.590317	0.344192	1.01165	1.27293	0.551783	0.584318	0.473579	0.692387	0.494735	2.35454	0.83107
ZCCHC7	chr9:37127095-37127263	2.1404	3.25246	2.70799	3.93598	3.97497	3.32812	1.58728	2.41358	14.2093	21.5672	15.7604	19.3912	27.2729	19.8756	16.7236	11.7834	20.0126	15.6685	16.6715	13.3612	12.5481	-1	0	4.35686	2.81902	4.61409	2.92491	4.25332	0	7.63875	9.37081	4.15605	6.07715	2.65754	1.81789	18.5747	3.29452	4.46586	1.40727	8.7004	4.44383	1.27976	1.28259	2.10575	2.62148	2.4595	5.07516	3.03714
ATP6V0A1	chr17:42508572-42508589|42510183	1.36833	1.29804	5.75208	0.846909	1.08508	1.06571	0.991121	1.41461	46.6249	76.8387	51.2434	93.2466	90.1184	78.6106	86.624	56.4881	72.3321	67.9431	50.2096	7.5004	39.515	0.595252	0.27933	8.23847	4.61729	3.06295	0.653567	2.76269	1.21945	1.03373	0.837634	0.98147	1.29968	1.00272	0.633182	0.542881	0.767213	1.15096	9.53189	74.7698	1.62258	0.808138	1.31976	3.70098	1.07767	4.75479	1.33845	1.16106
ANK2	chr4:113237599-113237622	1.22013	0.57225	2.8533	0.316012	0.770664	0.73625	0	1.5423	38.4478	59.6416	43.1225	85.8139	69.8716	62.5994	70.5386	53.957	51.5123	52.4307	48.0041	37.1274	53.801	0	0	3.24245	4.89366	1.97542	2.80731	1.75327	-1	0.516256	0.529414	1.03093	0	1.38575	1.04167	3.65449	2.70375	0.163285	10.4118	57.4587	1.59644	1.1465	3.98839	3.94535	0	4.64606	0.592111	0.494508
RIMKLB	chr12:8699785-8700614|8700605	6.1325	4.26163	3.81839	5.54614	4.6871	5.01355	5.34569	4.8608	9.41956	17.1451	8.18009	51.3312	49.7322	19.7595	24.4457	13.1587	18.3259	10.835	9.27035	9.95403	10.446	5.01581	3.38935	3.34938	3.83932	3.5434	4.10729	2.98546	6.47778	9.09283	14.8796	3.84526	5.48148	4.48666	6.73924	39.9261	6.17016	3.88201	3.24065	6.30782	3.16476	5.88445	7.62519	3.48507	4.64857	3.99508	11.6092	4.82721
FBXW11	chr5:171957597-171957698	5.25348	3.1752	6.18733	4.77948	4.19863	5.52185	3.62424	4.81839	10.2678	18.0556	10.5219	27.4592	23.3178	13.7125	21.2208	11.6786	22.1676	10.403	11.7113	12.2641	12.79	7.0771	7.56853	4.77544	3.8938	4.7105	4.36551	3.92575	5.14708	14.5528	13.0558	6.355	2.46376	3.24944	4.69908	7.15085	4.43664	6.45399	5.46114	9.19412	5.37241	5.09555	6.18611	4.38665	2.74978	6.1602	6.44227	5.51436
MARCH8	chr10:45459740-45459877	13.3969	11.8091	3.30118	10.1153	7.80153	12.0073	6.55962	15.7177	14.624	19.1267	11.6203	47.8291	47.0011	22.425	22.8537	15.5298	27.4564	16.6445	14.2076	11.4865	12.3322	16.1444	14.6211	6.06046	4.06911	5.99309	4.76358	4.08433	6.54206	10.7289	4.93243	6.30347	5.06943	10.8289	10.8101	11.3532	20.6573	20.2899	5.97547	12.5445	13.976	17.2066	19.9307	4.86166	6.28804	5.23531	9.37303	8.75926
HOOK2	chr19:12765829-12765834	3.70071	2.32913	1.08849	4.47861	3.01336	4.43635	2.93414	2.89243	1.5996	3.81702	2.84099	23.5347	19.6902	8.17134	5.59706	2.18724	5.36556	4.97312	2.22617	1.83786	3.20383	5.01552	3.25172	2.49777	1.09857	2.41793	2.04675	2.80876	2.02829	2.34649	0.347136	0.581727	0.778377	4.02048	1.90626	0.971798	2.72837	3.2686	0.839407	14.723	1.20961	3.76997	3.80592	0.803803	1.07173	0.934413	0.283896	0.595959
MGRN1	chr16:4686259-4686303	13.5887	17.002	21.3376	9.0886	11.5394	8.95241	10.9156	15.5704	37.3686	44.7445	34.7791	48.1627	46.7799	44.5503	43.921	39.2082	37.187	28.7214	34.4702	31.1477	36.3535	12.2148	10.4804	10.3178	13.6979	11.549	12.7855	11.5938	17.3626	23.4942	26.7103	22.4271	20.2484	17.2353	13.7279	12.156	18.8072	17.0525	17.1006	16.5656	15.024	9.48967	9.173	17.2422	17.0116	17.5462	22.4255	19.1178
TRRAP	chr7:98945747-98945950	2.37455	2.63573	3.76384	3.51352	3.51153	3.01752	3.16458	2.856	18.856	32.5212	27.3249	80.4033	77.9435	35.3655	43.8752	20.881	38.0512	42.1669	28.6802	11.1307	11.4694	0	4.28577	4.32448	3.0353	3.61887	2.02903	4.06751	4.54541	10.4802	11.3085	1.74419	5.57378	2.08435	3.07591	34.053	6.00307	2.62932	3.8681	57.4125	2.88035	2.5654	2.18569	3.31608	1.94257	3.09806	4.80352	2.21715
MEAF6	chr1:37496707-37496736|37496942	0.228724	0.250928	6.06704	0.265354	0.546346	0.35494	0.804856	0.264257	66.9028	83.4279	65.3121	91.217	89.282	79.5062	88.117	65.4303	81.7912	79.2345	66.5979	21.4888	58.0919	0.568384	0.621671	3.14349	2.64503	1.50699	0.453895	1.59309	2.33726	11.8325	16.3947	0.213857	0.417206	0.517575	0.954412	13.7628	0.336417	0.562784	4.82568	72.6761	0.934668	0.367078	0.63838	2.18532	0.895748	2.83695	1.47272	0.623851
NIN	chr14:50730923-50730983	0.248035	0.13794	0.880563	0.785915	1.30177	1.07374	1.25378	0.198726	20.1533	52.1285	25.9614	88.9411	92.0091	58.0425	58.3963	33.7445	31.7068	34.4473	31.8645	6.35233	11.6412	0.625031	0	2.39093	1.68514	1.39137	0.100277	1.70362	0	47.9898	39.8377	0	0	0.120867	0.517989	49.4311	0.392238	0.408015	0.618126	7.05966	1.24183	0.076594	0.318204	0.407934	0.0111224	0.608851	0.791323	0.216611
KCNN1	chr19:17982568-17982576	3.0303	1.14286	1.25	1.88679	0	5.50505	-1	2.17973	8.22506	10.9808	10.142	28.7637	30.6284	13.0139	13.3518	9.06514	11.2435	9.80875	11.0762	23.2848	12.9158	-1	0	11.1891	7.27273	2.5641	1.3652	10.6215	0	3.44448	12.1212	9.67745	-1	3.81679	-1	5.19568	1.94805	0.86206	4.2553	6.05232	2.11267	1.31579	4.60084	12.3288	0	3.38983	0	3.11303
IL16	chr15:81266654-81266801	6.42118	5.14696	4.85505	4.50361	5.66035	8.04151	3.12502	7.23342	-1	-1	9.57235	22.7211	23.9408	22.7491	10.2727	1.96078	10.7843	20.5479	-1	16.7588	-1	4.738	-1	4.8522	5.43419	4.82385	4.79302	4.48391	3.70107	5.40358	4.53052	-1	-1	5.21616	5.16145	7.1484	9.47926	7.92545	3.76977	10.2609	5.28983	5.49663	5.98386	4.69564	2.52872	4.88369	11.2842	5.05993
GULP1	chr2:188569620|188569625-188569643	0.851884	0.410283	0.201664	0.0950261	0.129231	0.345586	0.226222	0.727092	11.8469	21.7273	21.6872	14.2827	17.6154	22.3806	20.0734	9.87192	7.11083	13.5952	17.5998	2.2192	10.4287	1.28203	1.75441	0.206259	0.250202	0.174264	0.148499	0.142589	0.310565	0.368075	1.17574	0.55368	14.7321	0.0433092	0.445444	0.411006	0.183749	0.0358074	0.536112	0.738345	1.41965	0.824229	1.21769	0.393526	0.367651	0.130816	0.380635	0.274552
ANK1	chr8:41700431-41700454	1.21051	5.02497	0.497237	0.869707	0.704225	1.33443	0	5.338	87.3508	97.9929	92.6805	98.7895	99.0424	96.7162	96.5176	93.3388	94.0765	88.6429	95.7152	89.5522	98.2287	0	0	8.72926	4.7379	3.1943	1.63934	2.76977	0	54.3963	59.034	0	-1	1.38358	4.6875	17.1157	4.04243	0	-1	3.9879	2.22221	7.09018	27.9469	4.66455	0.985808	3.33333	5.55399	1.99564
EPB41L3	chr18:5407701|5407437-5407736	0.0609259	0.0779009	5.32056	0.0908841	0.456745	0.487297	0.211847	0.118273	42.5667	85.651	58.1637	90.4761	95.945	84.1514	90.6741	43.5414	65.9648	60.4423	46.3757	6.81546	32.5753	0	0	9.41783	6.13705	7.48947	0.0724951	9.78624	0.342479	9.41406	4.2796	0	1.38313	0.217749	2.25827	55.4869	0.166519	0.128942	20.7086	57.523	0.709237	0.614467	2.43199	3.06647	0.0772637	10.3622	0.0827471	0.699636
EIF4A1	chr17:7573400-7573547	3.25148	7.13482	9.31497	8.63929	7.43623	3.6378	13.2017	6.47245	17.5365	20.7641	21.2946	20.344	38.5685	25.3515	11.2235	17.8762	20.7737	29.3962	21.92	11.0971	13.6174	12.2376	15.5901	9.33606	6.62212	7.24224	5.62954	6.52966	9.38968	7.21857	3.29107	13.1312	9.36472	4.1154	7.73803	2.92231	12.0191	12.0903	3.88697	23.3034	15.4969	6.75455	4.07503	5.79018	5.95819	6.55451	5.97527	7.38926
PAICS	chr4:56446357-56446377	0.507598	0.520266	0.278038	0.40419	0.573118	0.479579	0	0.608374	1.16278	7.1555	2.33236	30.8343	39.8643	7.28219	6.17554	3.49622	8.61014	1.52851	3.22318	2.70739	8.41696	0	0	0.559534	0.268313	0.353437	0.0430236	0.100985	0.769231	0.318143	0.313617	0	0.136522	0.4973	0.624997	34.5983	0.620602	0.37097	0.018403	2.92132	0.168916	0.775044	0.29082	0.568427	0.498767	0.20492	0.677514	0.128621
USP28	chr11:113828844-113828920	11.0104	3.66521	2.24441	9.57654	7.59743	11.2341	6.85927	12.6186	16.8087	27.0536	16.4382	34.5581	38.1923	34.0559	38.7157	16.3431	18.1411	18.7061	18.4106	9.76598	12.8271	13.9632	8.1871	6.33546	6.55847	5.26074	3.02981	3.81989	21.4772	6.51261	2.7839	3.9597	2.64036	5.63259	5.42465	2.03938	13.3587	8.30769	5.43303	11.0426	7.21217	10.5972	9.61373	12.8231	8.3712	6.65151	19.0099	5.98069
PHLDB1	chr11:118644647-118644691	12.7741	8.38991	7.19069	27.6274	20.9482	23.9336	15.1089	10.0794	2.65404	5.64715	2.52197	51.7785	51.7686	5.35833	6.74713	2.17619	8.37788	5.60371	2.33352	1.91904	1.71714	18.8541	19.199	16.5764	11.1655	16.2355	12.5814	13.0387	13.1212	15.6108	14.9668	9.29521	10.8334	11.4933	15.2496	25.2128	9.32578	6.24016	6.85607	8.36648	17.3817	12.1295	15.6828	9.25615	7.87974	12.9266	6.71756	10.6996
LRRC6	chr8:132643374|132643624-132643686	3.03612	2.55686	1.35638	2.93997	0.855991	2.2228	4.36978	3.38675	16.8097	25.5082	15.729	22.4632	22.7253	36.9763	32.7324	16.7808	12.3495	24.3084	22.4359	7.37185	12.7516	-1	-1	2.31515	2.55922	3.08159	1.42509	2.31515	2.31237	12.1396	13.938	3.29881	0.431043	2.46533	2.16924	8.53759	2.82009	3.01461	2.18211	3.62211	2.53364	1.93232	3.71989	3.7876	3.81465	4.38061	3.2975	1.44366
PPFIA1	chr11:70333022-70333096	0.860985	0.877072	0.232654	4.28069	5.21517	9.76907	20.2105	0.569291	4.53511	12.7357	5.55025	66.0603	62.7909	21.1178	27.5555	7.35428	12.2787	8.30269	5.83915	4.26772	6.08636	1.79885	7.15796	15.9356	7.58712	17.3105	1.98652	22.2939	3.76735	25.0839	35.436	0.425933	0.247481	0.411984	0.659277	6.04247	0.432221	1.32408	0.22787	0.364629	6.49384	0.180253	0.499866	2.47237	0.687865	5.85585	0.137941	0.370244
PAK3	chrX:111146521-111146565	2.95377	1.68242	7.56778	2.28049	1.99577	1.4772	0	1.54959	40.7285	46.0118	41.3605	13.564	18.7778	39.2193	44.184	36.5929	39.8993	42.7117	33.7846	-1	29.1544	0	0	10.461	7.37564	0.416667	1.88291	1.59048	-1	-1	0	-1	0	3.19767	0	3.00082	4.89215	1.78571	0.845989	4.32568	2.28563	2.01941	2.38374	-1	1.47059	1.34285	3.10487	1.38691
CMC1	chr3:28318732|28316753-28318879	2.07524	1.98932	1.36402	1.59967	1.98346	1.92913	2.43362	2.71935	7.60851	12.673	7.82042	24.0813	23.8808	12.8155	12.45	10.3541	11.7723	7.82667	7.60436	11.5026	11.0146	2.8	3.6057	1.99091	2.04447	1.63023	1.41162	1.84981	3.37452	6.7379	8.10894	1.8427	1.60164	2.8024	2.397	12.346	3.95253	2.06989	1.81483	2.48939	2.72339	2.40896	2.26697	3.54294	4.99149	2.28757	16.2989	2.37356
AP2A1	chr19:49802534-49802599	0.898619	0.842038	4.62391	0.391094	1.2664	0.570938	1.991	2.41527	57.0404	76.8743	44.8787	92.9935	91.326	80.5047	82.0248	67.1176	72.0766	46.7197	47.1214	56.2302	62.5915	0.683287	1.21366	3.76649	2.71579	1.8864	0.584133	1.85863	1.54433	43.8926	58.8456	3.02243	0.473745	0.6712	4.44734	37.2246	2.61656	1.02015	8.99944	5.84447	3.01964	0.530583	0.719137	2.63506	0.324701	2.07943	3.00711	1.08776
MAPK14	chr6:36100188-36100267	13.2509	15.5074	25.5045	9.10752	10.4545	7.13522	12.3832	14.4964	40.4037	58.9211	41.8421	66.4283	66.3459	59.4725	64.4571	43.9957	58.2268	52.8523	39.8205	31.2238	37.5521	11.9203	12.5081	10.2841	19.2006	11.0259	22.311	10.1874	18.7457	8.30637	7.62553	24.1251	14.4525	17.0328	23.7904	3.1562	12.2522	17.6879	23.7436	40.2252	15.4141	16.7389	16.8353	19.0573	26.1215	15.4641	30.3031	20.7889
SPAG1	chr8:100223662-100223753	0	0.102984	0	0.0321334	0.0781242	0.0316857	0	0.0458725	3.64264	12.0923	8.02543	22.6132	26.7836	16.5826	16.9492	5.71494	3.02486	12.0514	14.4721	2.79658	3.34157	0	0	0	0.0154989	0.325518	0.108325	0.0839702	0	14.4207	18.8696	0	0	0.0927656	0.107796	2.66469	0.0509684	0.178571	0.0577367	0.063229	0.152207	0.0615443	0.0874246	0.181817	0	0.0843882	1.59765	0.0423638
VEZF1	chr17:57979845-57979967	6.48191	7.58304	4.60284	8.56929	7.23835	6.73252	12.8914	9.12474	8.74157	7.34411	5.64793	17.4444	24.3139	5.1939	4.12589	7.2915	6.66663	6.43485	6.29257	3.87721	6.98583	6.14027	9.27029	12.1935	8.63096	11.6613	5.39886	9.93106	13.4503	7.93249	5.64042	2.85132	3.18141	5.26387	5.80585	5.28541	7.4034	8.54122	3.92107	9.57327	8.61105	8.74609	6.21643	7.36832	6.47333	7.98858	8.04629	5.0218
ITGB7	chr12:53206674-53206804	2.64016	1.03643	0	3.63532	2.62782	7.40527	0	3.92138	-1	0	5.63636	14.5107	21.9595	5.73301	3.57143	0	2.83217	9.66011	-1	1.89395	2.12861	0	0	2.72172	0.735115	1.79504	2.32029	4.50512	0	0.977079	3.79068	1.35139	0.387597	0.521722	1.65915	5.42195	10.4784	3.83929	0.561798	2.30575	1.5454	7.08813	11.9338	0.487367	0.511696	0.176057	6.59977	0.924577
BIN1	chr2:127068163|127064774-127068255	0.739391	0.711388	2.53978	1.29828	0.659652	0.902117	1.36114	0.7982	24.5252	55.732	22.5066	82.728	85.516	52.387	59.2597	22.5853	36.6546	42.5248	17.4436	7.82012	15.5927	0.752101	0.595541	3.75303	5.41436	1.52157	1.45943	1.68578	0.918836	1.78254	1.30173	6.38468	0.620227	1.63113	1.64909	0.285205	0.509882	0.840296	4.00026	42.8083	3.97914	1.33324	2.6354	5.65897	1.89306	5.16102	64.5701	6.72391
L1CAM	chrX:153873228-153873242	0.429448	0.557287	68.2361	0.820751	0.142893	1.15067	2.63158	1.58661	87.7272	97.666	80.0343	98.6404	98.8954	96.4969	97.9299	93.0264	95.8242	93.1377	70.0744	81.3874	93.8001	0	0	5.43684	9.03523	1.50799	0.412713	1.57776	0	0.390221	0.416529	0	4.73789	3.31961	0	4.55583	0.0459139	0	4.73091	57.1616	0.455004	0.5009	5.49503	10.9965	1.11111	5.84176	2.07628	0.336475
CA5B	chrX:15768643-15769511|15769293	6.42859	6.41199	3.55038	3.51883	4.02066	4.29918	4.81396	8.17826	6.88869	10.4681	8.65443	38.5185	39.4588	13.1101	11.9597	11.1463	9.01724	9.18235	9.82985	13.1092	6.59012	7.49531	10.6361	7.92481	9.79349	7.03059	8.36184	8.39465	5.95233	7.06704	14.5222	8.30524	8.09022	9.02403	7.73315	32.1358	11.8696	7.42135	12.7597	10.5972	10.1596	9.11219	9.04662	9.03801	10.2139	11.4888	6.23801	7.59629
SLC38A6	chr14:60987052-60987157	4.45091	5.38581	4.26575	9.80687	8.93618	11.7715	13.4701	6.09325	41.6579	55.5884	52.5483	87.3755	86.5736	67.1503	68.5435	47.0399	55.4435	64.2891	53.333	37.7433	43.8659	17.3166	21.1633	14.758	7.92191	11.7632	5.89666	14.1745	9.49234	29.776	31.7164	5.09033	3.6039	5.23929	4.28179	62.9768	12.4693	12.3145	4.87363	20.3001	11.8453	4.7111	4.46582	7.18013	5.5795	9.1097	28.4819	6.98315
NRXN3	chr14:79692173-79692262	12.1271	16.8397	14.3996	20.675	11.9087	18.3299	25.2386	16.8274	79.2726	61.3984	91.681	95.4231	93.6735	65.1641	59.2895	59.4938	90.6459	92.328	86.5538	80.7664	86.7387	-1	-1	19.5627	22.3301	17.301	14.0616	15.4332	26.7857	11.4387	12.5057	13.0977	-1	19.1033	17.4893	67.2117	6.01085	15.6794	19.4337	31.3556	11.1092	14.7071	23.0493	21.0965	15.8178	28.0018	25.0779	10.0718
DOCK3	chr3:51333001-51333027	1.31392	5.66402	10.4329	1.07657	2.65887	2.06187	2.2727	4.88835	41.4057	80.1405	54.8905	92.922	91.6027	75.3223	88.3554	42.1272	62.6348	68.4801	51.5949	5.95594	22.9331	0	-1	6.66388	6.14416	2.62456	3.07874	2.30907	0	1.27205	2.30952	-1	0	4.97394	2.44934	7.18977	0.630696	3.21462	45.1627	70.1504	2.22956	1.09113	4.96711	12.1125	5.42169	5.60865	4.27402	2.0214
NMNAT3	chr3:139572107-139572233	1.25957	1.3206	1.71008	1.96015	1.6994	1.31404	0.974402	1.21767	4.68466	11.2294	5.62447	22.9651	25.6761	14.5886	14.5201	10.9413	4.69997	6.65861	7.0949	1.47286	1.23682	3.25664	1.75435	2.45454	1.40008	1.7059	1.65915	1.91388	3.21974	2.09669	2.68407	1.01465	5.17148	2.05179	1.29162	4.69255	1.75558	2.128	1.89371	3.4495	3.02767	0.533828	0.399229	2.61478	2.16522	1.95904	22.8039	2.28811
ANKS6	chr9:98784380-98784500	0.950848	0.78911	0.758863	1.39984	1.19973	1.7018	1.47162	0.736813	21.9086	49.178	25.3987	80.7794	81.7702	59.8929	61.3576	25.1335	38.8561	27.0066	23.3632	16.3676	27.853	0	3.81055	4.39791	2.99599	4.73931	1.14145	6.20945	0.60238	33.6257	46.13	0.663162	0.842071	1.88207	2.75811	49.086	1.20763	1.38958	2.18046	4.7012	2.81018	1.13484	2.85027	1.64286	0.775968	3.12791	19.3978	0.596398
PTCH1	chr9:95474012-95474143	2.60421	2.5364	1.0582	3.82982	2.89999	5.20907	6.29401	3.19919	23.1315	27.6893	20.5613	90.5472	81.9079	36.1088	35.4211	36.518	28.0164	21.1048	26.1415	49.9145	25.4837	0	4.04304	3.96778	2.80913	5.10785	2.77907	5.98046	1.16279	19.1218	43.1041	2.01614	2.4	2.27286	2.29255	61.4938	4.1436	1.58477	1.65681	3.12198	4.25046	1.81892	2.62166	2.64356	0.877189	2.68409	5.07544	2.02467
CFP	chrX:47628476-47628553	2.64529	3.29447	9.0635	4.77924	4.33638	8.60379	-1	6.34719	21.1067	26.4925	35.4711	63.4031	69.372	49.03	38.6715	35.2417	42.8507	38.3396	34.8916	13.5135	25.8298	-1	-1	6.33213	4.49364	5.57314	7.17781	5.63503	5.60802	5.06325	6.92087	6.25	8.06759	4.57669	8.32533	8.76488	7.00184	8.65425	7.12689	36.758	18.1924	3.77572	4.20465	5.89772	4.4381	6.18596	51.0991	12.3782
CERCAM	chr9:128421204-128422786|128421511|128422354|128421345	9.83439	9.16661	5.52449	5.06143	4.83519	5.97927	12.2672	18.2105	88.3993	79.5512	89.8192	69.7611	70.0175	88.5051	82.4897	91.167	82.047	87.3821	91.1753	83.715	87.1484	13.1687	9.75703	14.2875	12.4418	10.9012	18.7212	11.9704	8.86962	4.34011	6.3381	19.7379	8.33806	6.87103	11.5244	22.0622	14.5839	6.67054	8.94856	57.437	12.1958	13.4577	8.91567	12.3987	20.118	9.64166	22.8644	12.464
AFTPH	chr2:64581190|64580622-64581273	5.20859	5.89223	11.5448	5.35951	5.55082	5.39283	8.02466	9.28651	40.3883	63.8886	45.8356	72.3942	70.3251	63.9621	73.7584	46.7376	52.3251	53.6586	43.3636	19.9732	31.2709	9.09458	10.776	8.18566	10.7309	8.24909	7.76392	7.3547	15.1341	6.74723	8.23944	9.02074	4.29071	6.02422	13.5834	23.6972	4.78445	10.4569	16.8671	49.3728	17.9192	6.68298	6.95367	9.59382	8.93732	11.6925	41.2782	10.1857
COL11A1	chr1:102979597-102979612	1.38157	7.77773	2.98029	1.75439	1.13636	1.75781	-1	4.88701	16.227	43.2872	31.6741	29.4703	31.3411	63.0589	67.2885	21.7214	60.2546	47.2122	32.3181	13.3147	43.8829	0	0	11.4922	14.8068	6.15854	-1	10.5159	0	-1	-1	-1	0	7.75968	0.961538	2.5062	4.28538	5.57595	6.27425	6.37557	2.38095	0.560579	1.91302	7.85354	4.45664	4.83873	9.44448	12.7515
MVD	chr16:88660520-88662167|88662781|88660838	13.2085	11.1491	10.8414	9.57254	9.95367	8.01753	7.27622	10.1765	29.1079	30.2703	32.9104	37.9555	37.433	28.5603	29.9629	29.6587	24.2459	39.5458	32.7243	14.2312	19.1975	6.47367	8.69632	10.2597	5.40988	9.1886	5.50708	8.85171	6.30435	14.0684	12.6139	8.85834	7.0277	10.4382	8.15826	28.4731	16.6139	7.55022	7.41725	19.1352	9.02464	9.15976	8.90086	6.12846	7.9128	5.92977	7.5898	11.3031
TBC1D9B	chr5:179867445|179867176-179867495	10.3599	9.85187	8.45645	7.90675	8.78786	9.1208	11.814	10.2556	52.235	64.3167	49.0194	90.2505	89.2384	68.8806	73.0535	65.3595	66.9438	56.5718	53.1725	60.3746	59.9248	8.90167	9.99034	16.0459	9.93359	12.2872	6.96748	13.0934	8.97771	27.2351	40.6582	9.0455	13.578	8.21142	8.30834	72.8995	22.7711	7.32432	7.58412	14.4091	10.4644	8.67279	8.58114	9.08548	8.69121	9.52273	16.8789	6.85069
PABPC1L	chr20:44934501-44934563	4.89718	2.5912	1.43247	1.5907	2.24335	2.27369	0.507557	1.26821	24.266	28.1007	14.07	32.2731	30.2973	30.1541	31.0319	22.1708	43.4814	20.0434	14.7737	10.1922	16.8404	1.39372	1.4448	3.64642	1.87835	2.80199	0.655367	3.78549	1.06425	5.86586	10.0108	0.233293	1.29957	1.91799	0.635824	23.8479	11.7334	0.753841	0.553509	2.34369	0.780701	0.49431	0.70774	1.42371	1.909	1.22343	5.29042	0.239231
G3BP2	chr4:75653983-75654081	7.54102	8.86427	15.1009	15.7033	16.5623	16.775	18.3093	8.75528	52.3131	73.5534	54.1765	50.4875	49.983	66.4443	75.1643	53.7857	64.6579	69.0215	55.0051	31.2194	48.654	14.42	14.0442	18.8826	13.7242	16.7226	8.86197	17.4012	15.0471	20.2306	25.5858	12.3515	11.8859	9.0396	8.63392	33.9805	12.4759	11.5933	12.135	18.4982	13.4805	6.69267	6.50967	10.7789	7.97662	13.9204	19.7773	13.0121
RP11-365O16.6	chr1:224223414-224223497	1.14124	1.89514	2.5	1.15921	1.60503	1.07868	-1	1.07296	38.1515	-1	35.5148	62.0979	54.0391	42.6065	32.1461	-1	42.0011	46.5652	45.2862	-1	-1	-1	0	2.9158	4.44529	3.77161	0.861922	5.41839	-1	33.1715	15	-1	0	1.03002	-1	36.0881	3.70353	2.04082	0	1.85064	0.60241	0.946742	0.888306	3.69301	0.78125	2.31849	0	0.773994
NVL	chr1:224313050|224313034-224313151	8.23173	10.6662	8.28238	10.6643	11.46	9.28276	12.0032	10.4498	15.1304	14.9466	12.0247	21.2214	25.396	13.6418	14.0161	11.6065	15.2043	16.632	12.4565	16.2716	12.4627	10.2425	6.57151	13.6126	10.1835	12.6667	8.04423	12.5077	11.0016	14.7356	13.4459	7.05643	9.99364	8.89698	6.70938	13.0494	10.556	11.1909	9.24876	16.9107	9.42323	8.96291	6.46055	9.84361	8.58384	8.70297	10.5509	8.80462
FRYL	chr4:48523488-48523496	0.0144097	0.0306645	1.41584	0.0406794	0	0	0	0	1.14939	7.89459	1.5521	56.3022	53.7018	5.45604	8.70799	1.91083	9.50259	2.22951	0.8309	0.502515	1.63092	0	0	0.321725	0.0889924	0.0442478	0.0291792	0.101063	0	0.283284	0.0369682	0	0	0.0284369	0	0	0.0135965	0	3.93149	50.6602	0.216446	0.0574884	0.101721	0.395941	0	0.649952	0.0854353	0.113375
DZIP1	chr13:95636980|95636905-95637176	3.61262	2.8855	3.42354	4.35233	3.26303	3.23059	2.08068	3.46404	4.13466	6.70105	3.76337	21.981	20.3592	8.81684	9.46075	6.19422	4.17526	2.00973	3.85675	8.26525	7.06934	5.06993	2.79544	4.20729	3.58398	3.78725	4.10773	3.9883	5.4176	4.6708	5.14863	5.29451	5.84642	3.77526	3.55257	17.8954	3.64011	2.60206	4.12356	4.03101	3.77313	6.4075	6.05457	4.47737	7.24883	3.87544	1.85135	4.09343
ZNF554	chr19:2833163-2833269	2.61304	2.25423	1.5816	3.49995	2.99146	2.8407	1.43317	2.2586	30.4091	37.6176	32.9415	45.9951	42.876	37.4118	41.911	31.6444	37.4583	36.557	29.2026	13.2581	22.8256	4.87807	3.4884	3.95735	2.12964	4.05397	1.47206	4.22106	1.13639	19.5304	19.9488	1.87775	2.38554	2.00176	1.80633	31.1724	3.4292	2.23546	1.5473	4.45883	2.56988	1.60404	2.34863	2.27293	1.86144	1.5712	9.3893	1.64216
MYCBP2	chr13:77129156-77129230	17.0154	16.7282	15.5224	18.3032	18.8257	19.7812	20.6599	17.7561	24.5631	41.0999	24.5442	54.0357	49.083	45.4953	49.9552	30.1436	23.3087	25.7066	27.6851	25.8346	29.732	17.1212	17.029	20.1678	20.596	23.3297	14.0921	24.7273	27.2222	21.2974	25.4937	11.6177	14.4075	11.9825	17.1551	35.3225	17.5094	14.9439	15.2717	11.2306	14.8793	13.0829	12.3196	15.9048	13.3384	19.802	13.3827	13.8066
FBLN5	chr14:91939850-91939950	2.82617	3.31004	1.86212	3.09885	3.19661	3.42207	2.62153	3.09062	21.4699	17.0999	23.1288	4.40204	7.42444	20.8304	18.0104	9.61513	12.393	27.8765	25.0923	5.81876	12.4104	2.37633	3.31105	4.125	3.61808	3.2614	2.66705	3.58678	3.28201	2.19326	2.89728	3.76611	2.38266	3.17457	2.64086	3.62394	5.86846	2.92104	3.12288	4.03893	3.52827	3.06596	2.90535	2.80979	2.65921	3.25948	2.49434	2.93594
GRB7	chr17:39738573-39738924|39740181	3.12204	2.44471	-1	3.6036	2.28427	4.00231	3.19771	2.12524	0	-1	17.6901	17.5016	18.0281	25.4209	29.3834	-1	-1	-1	11.9869	-1	0	1.91087	2.70278	3.34704	2.2877	3.93827	3.42244	3.72898	3.2051	2.05734	5.30103	3.57411	1.26136	1.39271	2.6117	9.67432	2.91908	2.50859	1.84258	2.90064	2.20834	5.34995	5.2095	2.5166	13.2911	1.88222	4.92597	2.09115
AK2	chr1:33031544-33031661	33.368	29.7604	17.6412	27.4888	30.0534	26.846	27.4531	32.7616	60.8221	62.2564	54.2634	71.1103	77.5251	66.4975	61.4337	63.3671	64.8738	56.0556	60.3542	70.1061	65.3721	21.9149	21.1948	27.9658	15.7668	28.56	8.57293	28.7694	28.8772	33.9007	29.6297	21.2772	10.5052	19.8086	16.6936	37.4144	44.8411	33.4284	10.9067	40.4869	26.7323	18.6534	16.7922	16.3412	17.2951	18.1511	22.4598	20.8223
AP1B1	chr22:29339754-29339774	0.777101	0.839491	0.83658	0.478217	1.18396	0.408135	0.455854	0.512762	54.9394	73.9332	61.4708	86.5749	85.8076	76.7782	77.9532	62.9839	71.8218	67.6915	63.5665	49.4879	61.4809	0.756248	0.252525	1.42131	0.820406	0.848341	0.26286	0.927674	0.926009	38.7557	48.9255	0.936731	0.404603	0.786131	1.09673	35.0161	8.96785	0.470376	0.355698	2.38982	0.422706	0.316603	0.385907	0.864998	0.534258	0.744229	44.5913	0.497076
NTRK3	chr15:87885694-87885735	15.3955	14.8757	10.0619	17.2081	16.6013	12.7989	-1	17.1302	58.6876	56.5938	45.1274	53.1141	54.743	57.4772	56.3311	50.2273	39.7612	42.5952	45.3334	39.4917	40.069	-1	-1	17.813	10.0962	16.2167	15.2473	14.5021	-1	20.804	9.87618	-1	-1	12.0563	17.2794	10.298	24.0944	13.4524	-1	8.62657	11.7057	14.5994	11.2234	16.6194	9.91569	15.7967	3.01904	13.2121
DGKI	chr7:137609879-137610001	0.326797	0	1.08695	0	0	0	0	0	9.38801	12.5704	21.2376	1.87605	1.93334	5.76482	7.17038	9.10046	2.60226	34.2617	16.3787	0	2.41867	0	-1	0	0	0	0	0	-1	0	0	0	0	0	0	0	0	0	0	0.383149	0	0	0	0	0	0	0	0.357574
C5orf45	chr5:179851243-179853276	15.0671	11.6285	6.46058	10.4825	10.0695	9.99067	11.22	15.4275	6.5426	6.36684	7.57983	28.7476	29.9483	10.0755	9.13916	9.0506	7.70416	6.46462	6.34584	11.2379	7.67526	12.7845	14.3039	10.3883	10.8797	10.1774	13.7285	9.72813	12.5121	11.8455	11.6376	11.8592	13.6433	15.0423	15.0494	21.3085	16.212	12.1252	10.5304	10.9347	11.9038	16.9869	18.5339	15.0409	13.9384	11.7119	12.1475	11.5945
RECK	chr9:36066769-36066870	1.31555	1.43249	1.56121	1.40003	1.24998	1.61783	2.34236	1.37182	27.1257	37.6683	22.4554	78.6073	81.2844	43.6589	46.3712	33.806	32.1989	27.4868	21.2773	42.1981	34.5109	2.41334	0	2.63917	2.21805	1.92822	1.2312	2.34137	2.75959	10.7473	19.9496	0.943384	1.65649	1.01208	1.14168	9.33448	4.54356	1.45433	1.17982	6.09497	4.03335	0.86128	1.5005	1.06092	2.01557	1.39797	75.7911	1.19678
DNAH7	chr2:195847555-195847637	4.32872	3.18221	8.77327	6.66667	6.88715	5.87963	0	7.5204	61.5969	57.9944	58.5385	28.5311	44.9136	49.3429	44.4292	59.504	43.8445	58.8782	61.9682	-1	50.5537	0	0	7.38783	6.00851	5.96356	0	2.53555	20.8333	2.7027	0	7.44642	0	8.38418	3.33332	-1	9.994	14.6875	5.42985	23.1126	8.82098	3.5628	3.42466	-1	-1	3.68016	24.9437	6.88135
SLC12A8	chr3:125084310-125084420	4.15753	3.839	4.92351	4.30774	4.06208	3.56838	8.33323	3.3856	55.3394	69.496	46.7854	59.0198	45.3726	69.907	71.3615	57.2304	63.8358	50.4841	50.7347	27.5249	43.4028	0	0	3.00424	2.51199	3.16618	2.26642	6.71522	8.57151	21.3516	22.236	4.10941	3.08818	4.53653	1.28252	32.5968	6.03587	4.93421	2.90563	11.7947	5.46237	4.53605	2.45694	3.5895	3.06639	3.52858	8.41848	3.43583
CYP2U1	chr4:107935595|107936517-107938176	5.90229	5.77053	3.68058	5.41115	5.01504	6.9532	3.5294	6.16226	8.42535	12.9415	9.96094	33.2317	34.0894	23.3995	19.2978	13.2507	14.3802	9.37967	10.5871	13.1938	17.7766	5.16697	-1	8.92431	7.28705	8.76496	4.74264	8.2648	3.92163	14.6697	21.0448	9.67511	7.26777	5.66873	5.4591	18.9111	14.5936	4.52313	7.34776	11.819	14.1555	7.93888	6.38998	10.9982	10.4135	8.28479	7.36623	5.61956
KYAT3	chr1:88962932|88964556-88964712	2.70184	4.74121	2.34445	5.45123	4.43957	3.52843	2.60485	3.56062	11.3031	9.78597	12.0832	17.0011	18.7124	13.0485	8.36345	18.1701	12.6586	10.5542	12.6911	26.9861	16.2405	8.30689	7.47161	4.73284	3.83176	3.84699	3.53937	4.01359	6.69651	5.54236	5.89879	5.47364	9.56728	6.99204	3.40578	6.84485	10.5122	4.32756	4.965	9.85436	8.31687	3.32689	1.67053	6.35055	6.51897	5.20269	8.99761	5.09876
TBC1D5	chr3:17233685-17233750	8.50753	7.20694	5.69368	5.05818	5.92112	5.0675	7.60606	7.14189	17.5864	36.073	14.6754	37.1292	36.1252	32.0136	41.7087	18.7828	28.3321	21.503	11.1299	6.31468	14.1461	2.39367	0.877158	6.67754	6.64479	5.09873	6.96866	5.45012	7.39336	5.96723	8.38478	5.8296	6.98299	7.33837	7.63905	14.1442	5.62956	2.98881	6.33798	4.87263	4.92192	9.35215	8.81782	6.3923	6.35494	6.14682	32.5543	4.96914
DTNB	chr2:25419515-25419535	2.59718	2.52015	2.60177	12.1284	7.66545	9.1215	0.344814	1.44045	39.4038	43.7208	41.792	63.8535	60.2209	55.147	52.3998	41.166	23.12	43.5934	39.6598	28.2772	20.9945	10.942	4.22409	7.92149	4.57139	6.97405	0.55562	4.34168	4.99998	27.9348	32.0546	0.552469	0.38499	2.1922	0.478727	38.7852	5.05738	4.93246	0.34982	9.93042	0.843138	0.935301	1.11871	1.875	1.28124	1.2398	5.13614	0.351491
ABI2	chr2:203396785-203396967	0.228456	0.115644	0.190618	0.0339211	0.970323	0.179771	2.8596	0.188329	31.0341	57.6768	41.9405	81.0062	70.2119	54.2366	67.7633	39.5928	48.7956	60.0335	42.1033	8.06333	20.1825	0	0	1.813	1.20798	2.01444	0.66851	4.35389	0	47.6506	44.6775	0.278999	0.429398	0.218544	0.497437	17.7873	0.31456	0.147956	0.215264	1.82282	1.0316	0.419127	0.693005	1.2039	0.0593114	1.247	18.5236	0.231547
KIAA0141	chr5:141936854-141937014|141936878	3.42249	6.26427	3.60972	11.1288	6.93647	6.91309	7.91923	5.3478	3.95097	5.74985	3.99457	27.3413	27.518	7.24344	5.24483	5.22741	4.39677	3.44625	4.01581	4.14888	4.13608	11.6036	9.72228	10.5898	5.47687	9.58622	5.01279	8.75519	4.67591	8.49008	5.67974	5.13688	3.32275	8.7477	5.18512	6.34881	5.68985	14.4172	3.69432	16.0008	11.2252	4.46876	3.2036	5.33071	4.95785	5.14188	4.23593	7.41656
KIFAP3	chr1:169925787|169923066-169925855	2.61872	4.41556	8.8303	15.4032	12.8219	14.7432	19.8041	4.02079	42.3484	71.8934	50.0883	79.375	75.8211	80.0993	83.9601	59.577	35.9698	59.3108	50.8185	15.7034	33.4712	14.7076	9.97836	23.0812	14.7595	17.3112	4.01515	15.531	17.7051	25.6268	28.3483	8.53342	6.76007	2.88797	5.3968	57.1705	1.98234	8.86756	6.24547	5.85797	13.3262	1.81232	1.9747	18.8283	3.03104	13.6075	1.88991	5.78825
RALGAPA2	chr20:20598679-20598819	0.081081	0.14485	0.545373	0.0364162	0.590482	0.404752	0	0.173827	31.6663	38.9346	31.6087	89.9909	90.1688	40.6668	48.0426	35.4205	49.6976	38.711	30.2306	37.7789	49.5924	0.892857	0	0.327286	0.18546	0.200143	0.103316	0.788901	0	31.987	41.841	0.259067	0.0815595	0.050145	2.11724	70.8761	0.338955	0.141793	0.07742	1.78201	0.738089	0.0894487	0.188239	0.261835	0.113379	0.117006	18.3384	0.109974
LAS1L	chrX:65520702-65522493|65520817|65521287	16.3762	15.1547	14.711	20.3664	18.6541	24.5856	28.1975	15.4885	54.8377	62.0279	60.6656	83.3845	84.9219	70.9457	69.4176	53.2735	56.8955	68.1068	62.7107	35.9441	44.31	19.2106	20.0648	35.0855	21.0911	34.5046	8.78602	36.7261	30.6977	30.0141	36.3934	10.9474	7.54052	11.028	10.5147	54.3648	21.5862	29.9456	9.83356	18.665	27.456	7.41954	8.17017	16.5585	9.42288	17.9026	25.4173	14.4034
PORCN	chrX:48512835-48514141|48512852	7.11939	10.6058	8.26288	6.59917	8.66025	5.74456	10.8736	9.07701	35.4988	51.9458	39.4035	89.3322	87.0496	57.4917	61.8469	53.9321	53.7445	52.4227	37.89	32.8492	34.2643	5.84057	7.17124	8.10635	10.0307	7.70469	5.93861	8.27364	8.45386	36.5647	53.1076	6.58988	14.6605	10.2055	7.11196	62.1505	8.52585	7.64769	8.50356	28.0469	8.08162	9.18264	8.71068	12.436	16.0256	10.0348	10.5793	8.05046
SH3TC2	chr5:149034391-149034520	2.27046	2.50175	0	3.15126	5.37279	6.32717	0	2.69371	80.3361	89.7971	88.7353	85.3765	71.8523	86.0472	83.213	88.8849	84.59	88.504	84.4632	90.0034	89.0852	0	-1	10.7006	3.52257	5.09579	0.376421	2.9015	0	51.1331	49.283	-1	0	2.1895	0.420168	6.29572	5.59835	0	-1	5.70825	3.63985	1.10865	1.76801	3.57143	0	2.2739	1.81513	3.84133
FUBP3	chr9:130580659-130581513	0.899901	1.32284	1.35399	1.57284	1.66876	1.82356	2.74456	1.46038	8.42094	15.3976	9.32051	29.8201	26.6229	14.1564	20.734	11.6309	17.7346	14.7866	10.2288	6.55142	5.77663	2.05475	2.70731	2.07453	2.27069	2.44394	2.69678	2.01832	4.63539	1.23756	0.877959	3.64673	1.30602	1.45882	2.3669	0.517161	0.823217	4.08205	3.01827	13.412	3.40386	1.41868	1.14968	2.10523	1.78076	2.04982	22.3671	7.89345
CELSR3	chr3:48650275-48650289	2.59082	2.14771	45.4528	21.9622	23.0655	41.2015	-1	2.9304	67.5425	85.4183	80.3817	94.5291	95.2845	89.6965	90.8488	64.522	82.4495	88.42	76.504	21.8294	50.4759	0	-1	44.0232	17.077	25.1957	3.85032	32.9753	-1	14.0461	18.2937	1.6129	0	0.978094	2.67857	28.0411	2.97781	10.317	7.51357	33.386	16.3949	1.9253	6.84532	5.23724	0.578035	12.5	0.077533	1.14916
C11orf84	chr11:63822631|63822791-63822848	9.66025	21.5037	10.4548	14.6348	13.3386	11.7798	10.2751	11.9902	16.4082	16.7611	17.2601	32.3829	37.284	16.8117	15.8453	17.9086	16.6754	15.4769	13.8436	22.2879	19.0239	11.3348	16.0621	17.8561	14.5341	13.7349	11.1897	13.3589	6.36754	19.2203	13.8166	10.3394	17.5039	15.6156	9.98081	25.5974	17.0159	12.315	13.9987	12.4801	14.9905	10.1837	7.78263	12.778	10.0267	11.6511	4.87543	15.3091
INVS	chr9:100241452|100241475-100241556	4.19311	3.36874	2.57801	4.55246	4.69621	4.64866	6.31894	3.04626	31.6125	38.8739	28.6993	63.0468	71.2807	48.3195	43.653	42.4286	33.8866	34.198	39.6629	49.6936	39.6798	4.86495	3.52966	8.12176	4.63576	6.59436	2.94086	9.12943	4.08162	31.1773	38.3855	1.99414	5.8733	3.14923	4.11475	54.7131	12.1537	2.2462	2.37551	4.95717	5.04647	2.09261	3.1904	5.52816	4.70985	4.60832	7.54109	2.65761
HKR1	chr19:37357962|37357896-37358039	9.83022	9.52173	8.63426	10.9859	10.6851	10.589	7.0529	7.8668	12.7067	17.9038	14.0608	22.9601	23.4171	15.8214	18.1498	14.6191	11.609	14.004	16.272	12.1902	11.9597	7.26547	7.92962	10.3236	9.61527	10.3914	6.57635	10.5747	10.4521	13.6109	16.7852	9.40225	8.62762	8.61634	7.27853	14.6659	10.4277	7.9835	6.70134	7.10859	8.39123	6.44239	6.67592	9.94461	10.6797	8.8971	13.0213	6.03585
MED17	chr11:93794250-93794439	7.60329	9.89136	4.44602	7.93243	8.27608	7.57061	5.57533	8.35633	6.52736	6.20507	7.07358	18.6335	20.185	7.75139	7.11781	9.95054	6.79675	7.27152	6.00949	8.9503	7.32322	6.89575	8.05543	10.6182	6.4558	8.60166	6.23267	7.89906	6.58217	9.02244	4.70045	6.73771	7.91711	8.90696	7.02276	7.01722	9.48365	12.9016	6.89794	9.06296	10.3865	6.05481	6.90066	6.87232	6.4787	6.08029	5.95442	9.97398
STAG3	chr7:100198264-100198303	3.98193	7.3077	8.32964	15.2103	12.9121	6.64835	0	4.07044	-1	-1	26.746	48.654	34.5238	35.4167	25.3571	27.2166	11.2301	19.7368	-1	28.6721	-1	-1	0	1.06383	8.58396	3.08248	4.37198	6.44081	0	4.44443	0.943396	0	-1	2.60943	-1	17.4275	7.06349	5.06185	3.5714	19.3055	-1	2.74432	2.2877	1.85201	2.31664	0	3.46474	3.54433
CACNA1C	chr12:2597437-2597496	4.12838	3.13187	14.4021	3.414	3.59969	4.91349	7.02637	2.90238	57.7206	71.173	57.5291	87.9159	88.5776	76.2214	83.2237	64.7186	76.2307	68.9024	54.1823	36.5339	42.193	-1	0	6.56242	6.74375	6.12806	4.81046	4.741	3.18763	2.45276	2.12579	3.6667	1.11111	6.37244	5.41476	4.4642	6.08528	3.97214	29.4529	52.7268	6.09281	5.07556	6.08458	7.53799	4.02644	7.32271	68.2808	6.15692
CPOX	chr3:98521653-98521703|98521696|98521718	2.75428	3.88484	7.65379	3.51358	3.27728	2.73843	3.3164	3.24586	42.385	42.2171	35.6909	49.5257	30.8201	41.788	45.1694	45.6439	48.998	36.0594	38.2328	67.4668	55.2229	6.20487	2.78092	2.66965	4.98162	1.97794	17.8197	1.90592	2.1975	3.42617	4.65335	9.45316	16.8168	4.3142	9.33889	11.6693	2.2335	2.42605	14.7581	7.31114	5.13079	5.60333	5.70223	5.90307	4.03783	5.58906	13.5386	5.30861
COL13A1	chr10:69898697-69898762	5.52781	5.75983	3.95856	3.08014	3.56002	5.88958	5.06122	3.764	28.2113	69.1813	40.9813	95.5385	96.0866	69.3311	71.1235	35.0384	48.0465	44.848	19.8958	65.8658	22.1838	3.1914	6.6346	5.32533	4.36458	8.56622	4.11841	12.5762	9.9639	34.7688	32.6443	2.14204	3.72102	4.47575	6.99946	81.3517	5.64624	6.81468	3.59861	6.7897	3.14212	6.63902	10.7585	4.30797	3.75461	7.81919	37.0695	3.64115
PTPRF	chr1:43602071-43602097	4.10757	4.27365	4.38824	7.5866	6.34501	9.56129	12.6387	6.01298	23.3702	52.6787	24.0274	75.6378	65.7857	59.1479	67.1149	27.8307	43.9224	37.3583	25.7319	6.2565	26.0283	17.3553	3.52622	13.7603	16.2606	9.95334	37.5051	9.47506	6.55107	2.77131	3.56109	2.34565	8.05164	14.0738	11.4234	14.2704	2.10405	3.17708	9.55838	41.1723	7.43225	26.1521	23.4921	7.69963	3.46371	11.1596	5.34523	3.45439
MORC4	chrX:106955955-106956010	0.427711	1.06584	0.170066	2.56951	3.55307	3.68385	13.1016	0.460235	1.67415	3.92245	0.854868	37.8678	40.9086	5.79499	4.4964	1.9043	3.25587	1.39929	0.839584	1.00539	1.15036	1.0363	2.54987	17.2072	7.78062	20.1266	1.68348	23.8096	2.28227	10.448	18.6197	3.08097	0.663575	0.514893	0.725409	0.318258	0.271453	1.69817	0.257943	0.718521	5.30235	0.0651585	0.125704	4.15209	0.756805	6.61638	0.840458	3.41164
RPE	chr2:210022972-210029998	18.9915	21.5175	16.8182	13.5594	15.9747	17.2644	-1	16.1508	22.093	19.2809	20.5221	50.6831	55.434	24.5691	31.9755	18.5942	12.1542	22.467	19.4683	17.9613	10.8974	-1	-1	18.7076	13.3253	21.1613	14.7914	17.847	-1	17.2287	16.7202	7.95455	16.5291	18.0531	12.7437	31.0807	17.7869	9.43391	15.5083	15.718	17.2942	18.9362	24.0454	11.5614	12.6655	22.6597	14.1123	7.12606
DIP2A	chr21:46559834-46559863	0.682105	0.738157	1.76231	0.507656	0.629805	0.519541	0.855497	0.655238	42.3593	36.8772	34.0484	27.1024	23.5506	35.2006	32.0032	52.8034	44.0724	24.2933	38.2105	66.9067	58.1838	0	0	0.844747	0.493165	0.393645	0.960933	0.358516	0.671124	16.3122	14.8625	0.679005	0.607036	0.508498	0.771712	6.3868	0.630663	0.472242	1.78189	0.70642	1.61254	0.545766	0.777729	0.745824	0.21792	0.697708	9.29893	0.644283
MTCL1	chr18:8828908|8827555-8828964	1.75773	2.62054	5.04901	2.1792	5.35943	2.67952	2.10088	1.69456	71.8459	91.6846	81.464	90.3595	90.6721	93.91	95.8835	69.1519	85.1202	83.8879	79.1549	36.559	71.8815	0	0	3.12726	2.89726	4.12934	1.87175	4.89178	0	53.8798	66.5232	1.26792	1.30959	1.40261	0.400002	22.01	1.50677	2.21207	0.279852	2.22814	2.91462	1.05817	16.5788	4.27088	0.576374	4.20792	1.67929	3.65542
ALDH8A1	chr6:134940194-134940221	0.37314	0.202429	0	2.05574	1.39665	3.33874	-1	1.51714	34.2433	61.8883	41.6048	86.9831	86.7274	58.5418	67.9352	32.7632	48.5103	61.3751	43.1956	8.38367	21.875	0	0	11.8744	6.45397	10.1815	8.21685	14.02	0	14.8306	30.1624	0.11824	0.0227696	0.832796	3.47849	80.4488	0.685737	1	1.02051	6.55563	5.52241	1.32027	4.18106	8.14446	0	6.23932	1.07526	1.2839
BRAT1	chr7:2540771|2540830-2540894	8.5805	5.94356	6.31397	8.24326	7.47515	7.75692	13.0251	10.0282	6.48158	9.62562	7.1691	19.3821	20.0846	11.229	10.4155	7.68054	7.45139	7.98373	6.74254	5.48699	4.9958	8.97056	7.79956	10.4722	7.97097	9.4836	6.81223	7.47783	9.59803	5.51045	5.85776	8.44807	7.04841	6.57263	8.54989	10.6405	9.33288	12.329	7.56848	10.8509	12.1181	9.58148	10.8628	8.55724	6.14534	7.38608	6.02083	8.06623
IST1	chr16:71918141-71918258	2.70058	3.81803	2.54908	5.29892	4.28561	4.55122	7.63626	4.35892	9.14582	12.0169	9.60652	34.0369	43.0602	15.7012	11.2532	10.0149	14.0488	11.5005	7.81491	11.7749	12.6123	5.88718	7.52689	6.2566	4.56146	6.57358	2.43702	6.78992	5.15325	18.5262	21.7477	3.76751	4.72848	3.17318	4.13558	36.4326	4.66716	6.72858	2.56256	6.77035	6.6495	4.27059	2.73891	4.17053	3.15592	4.22109	5.70624	4.02164
IQGAP1	chr15:90482702-90482749	2.9473	2.21327	1.50328	2.27199	2.20851	2.16115	4.00548	2.86784	29.6999	28.4991	28.4885	72.0695	77.5613	43.57	34.1621	37.8523	35.1105	32.2143	37.1084	47.6889	42.3303	3.20114	1.56187	5.10095	2.86226	4.06214	1.0488	4.43442	3.03303	11.4807	18.024	1.49091	2.57929	2.34792	2.28698	77.0403	6.22542	2.34369	1.41338	5.11176	4.14419	1.99913	1.81743	3.78902	2.5249	3.02017	12.9166	1.84702
RANBP1	chr22:20122580-20122697	2.98911	5.97949	7.3285	6.67048	6.2304	4.15254	8.24326	4.52466	5.40504	4.82238	6.81866	16.0413	29.5151	6.68254	2.69165	6.91149	4.3351	8.20985	5.31375	4.53246	4.19023	8.18887	8.60828	10.2664	5.70258	8.67621	3.66944	8.41138	5.17059	6.48769	4.53985	5.11728	7.36194	5.41022	7.27157	6.47585	8.22492	11.3632	4.10339	5.63934	7.66326	4.02207	2.79536	7.00022	7.33967	6.70653	26.8714	5.76609
ATP2B1	chr12:89598657|89598590|89598630|89598592-89598743	0.289375	0.254202	0.231286	0.273747	0.45487	0.406004	0.788784	0.213117	61.9409	88.539	88.5864	86.7997	86.3781	91.8855	93.9416	78.4201	62.39	90.4328	89.3126	27.9533	46.7729	0.292374	0.709167	0.532607	0.216364	0.379042	0.211531	0.625379	0.253817	18.3845	36.2408	0.306519	0.647081	0.331592	2.77963	80.127	0.785478	0.163638	0.288635	2.90923	1.32815	0.232366	0.501023	0.316333	0.094123	0.274345	1.10162	0.379689
DOCK11	chrX:118685520-118685537	0.266452	0.55809	19.317	0.683786	0.463586	0.677163	0.208333	0.477262	38.5912	59.8584	80.0256	65.904	75.3222	66.2555	69.9276	54.8939	70.7784	90.4707	81.8781	10.6214	44.9866	5.15322	0.531872	2.48253	2.59092	0.668141	0.449112	0.713366	1.16619	1.22418	0.650337	0.226375	1.30313	0.598131	0.629934	0.410288	0.392207	0.499038	3.06511	75.6042	0.162084	1.0204	0.707378	1.50819	0.336706	2.1091	3.6496	0.399935
ARHGAP6	chrX:11145072|11148630-11148719	8.01753	3.7266	3.30708	3.30612	2.73122	4.42122	2.7991	6.70644	61.3225	57.4194	24.9417	25.9203	17.7794	36.3238	41.9327	44.5485	64.6176	83.9228	34.5517	11.0506	33.0443	2.46653	1.66669	3.75992	3.61945	3.81687	2.99105	2.93574	2.92136	3.1778	3.63809	3.9207	1.96705	4.77296	5.19639	14.3289	7.16607	7.73117	2.65728	5.27746	5.28779	6.81441	6.9703	3.39528	2.75499	2.8407	4.1626	3.47037
SH3PXD2A	chr10:103668608-103668652|103669720|103673556	9.06561	14.0338	15.1799	9.96054	11.2978	11.7521	8.56059	7.55699	17.2604	46.0542	30.8769	77.3982	84.4563	60.4686	59.6457	19.5424	29.6065	41.9466	24.4149	8.87702	13.802	11.5223	-1	11.3186	7.6087	8.59499	3.26456	12.2679	9.30228	23.0363	36.6403	-1	5.26307	18.6553	5.39323	58.6615	6.52643	8.70048	8.85791	55.2624	12.1613	2.64063	2.52465	9.36643	11.7989	8.77112	19.5633	7.74141
KMT5B	chr11:68179470-68179830|68179616|68179537	8.54998	10.569	16.0318	11.205	9.99288	6.78921	5.33962	10.5448	12.9241	15.7017	14.2086	35.2804	42.3142	19.3224	16.6152	16.2868	18.3538	17.1624	15.053	14.8609	15.8617	10.249	11.1062	10.023	9.44121	11.9717	8.34367	10.1732	11.0414	21.4119	20.3103	15.5911	17.0725	12.4092	10.3663	22.0101	9.93719	11.8848	11.2236	27.6761	15.9688	6.23573	5.63237	14.7617	23.0361	13.2633	17.1326	17.2095
ABLIM2	chr4:8032648-8032680	9.87389	15.2645	16.5128	4.31426	6.52388	4.35628	19.3581	12.4119	42.6131	51.545	33.2399	64.3472	57.0983	52.8517	51.5095	46.5421	63.4161	30.553	32.4301	38.8076	53.4509	12.7165	-1	24.0691	25.2749	10.2544	13.8082	8.77609	-1	5.07535	2.72485	10.7878	20.5188	7.86088	7.71395	3.55183	9.71034	7.99863	26.3977	32.1494	6.85116	11.7469	10.1491	23.3393	17.0151	22.3244	3.142	14.2422
RP11-582E3.4	chr12:27145414-27145506	0	0.431034	0.462963	0.308639	1.57359	0.437318	0	0.234742	-1	68.1092	30	74.2333	83.3334	78.6363	62.9169	46.2567	58.5747	60	-1	-1	-1	0	0	1.32362	0	1.875	0	0.671141	0	24.6647	31.1219	0	0	0	0	78.683	0	0	0	0.854701	0	0	0.14245	2.77778	0	0.769231	0.117594	0.203252
IQSEC2	chrX:53235783-53235832	8.60686	8.43176	7.75848	8.89717	9.19451	8.37555	7.25159	9.30202	76.0845	87.5971	79.939	86.6662	85.3752	90.5405	90.4022	84.0528	67.5379	86.8978	81.7955	34.531	51.1743	4.99994	9.31712	8.89616	6.80318	9.31288	4.88819	8.38408	17.995	18.7617	28.5464	10.1222	10.0033	7.04242	9.48387	54.4945	12.7308	14.0681	6.75228	17.107	10.1177	6.77545	8.1217	8.7237	7.61718	8.97524	70.3123	11.556
EDEM2	chr20:35134105-35134155	19.66	13.0854	10.2644	13.9972	14.5534	17.8324	14.8703	19.1783	11.5951	11.3622	9.9309	43.1354	42.8876	16.3061	15.6889	10.7706	8.90314	10.9636	11.3703	9.84531	11.319	22.3642	15.0862	20.5617	16.9826	19.1944	13.808	19.4056	21.339	9.53058	9.20301	15.1279	15.245	14.1694	18.2268	11.5859	16.5827	16.7324	17.6413	11.3033	20.7971	19.0079	19.9929	24.6279	21.3294	18.7537	32.8031	15.8796
MADD	chr11:47308980-47309042	0.671045	0.614135	3.99272	0.483526	1.62858	0.664251	0.342461	0.560195	61.3603	86.569	59.023	97.9122	97.6754	88.7096	91.4536	69.7563	76.5566	71.3061	59.0581	24.7038	52.9342	0.623369	1.04578	7.11081	4.21438	2.47229	0.753499	2.70548	0.4166	44.0278	57.7453	0.253519	1.03912	0.604956	2.82074	69.5816	1.68848	0.559664	1.81456	32.4708	1.18116	0.47509	1.7461	3.3651	0.728976	2.38095	2.63395	0.612019
SMG7	chr1:183547103-183547252	12.8017	9.05468	18.3852	13.9166	13.4534	18.8356	30.7445	14.7861	44.0207	66.3596	48.1279	94.8253	91.2195	68.8644	76.2865	52.5076	56.2926	60.1085	50.5773	45.7819	45.271	20.6218	17.3156	26.3402	17.2326	23.7276	15.3879	27.3871	23.8376	43.7968	47.1935	17.9758	17.4278	13.6284	18.495	35.0769	11.0274	11.2195	29.1471	30.9913	20.947	14.6493	15.0438	14.0853	7.59201	25.2755	72.8594	21.5008
AGRN	chr1:1051032-1051043	0.3354	0.426525	1.12178	0.255534	0.506489	0.185046	0.420161	0.39002	58.9199	69.1766	56.0518	42.7527	34.915	72.3768	74.5684	52.9553	56.3738	55.6151	50.7811	54.6707	49.1851	0.997574	0.623315	2.08549	1.18606	1.3791	1.01666	1.67177	0.598868	17.3575	15.2824	0.84884	0.596382	1.08642	0.409525	5.18336	4.00834	0.367772	0.418606	2.32086	0.65221	0.270789	0.291268	0.899819	0.35156	0.637608	29.4559	0.489978
CCDC66	chr3:56598190-56598300	7.8453	10.6455	9.63744	9.75277	10.536	9.28006	6.84348	7.86144	12.6964	14.2951	14.8918	19.296	20.5348	14.2014	13.3994	12.2788	12.2139	16.7584	12.8787	9.61074	7.45282	9.77421	9.13866	12.9598	10.27	9.84283	8.82188	10.9616	10.2097	7.71067	9.34664	12.3252	13.6552	9.5743	7.35485	8.56354	10.3984	7.91263	12.1377	12.7645	9.63334	6.79479	6.81032	7.1804	10.2827	9.62014	5.03578	12.2266
OCRL	chrX:129584344-129584367	10.5829	14.2137	23.2005	15.2347	15.9306	15.8139	21.573	12.7563	50.212	72.7901	47.9735	89.3758	86.4228	71.2496	81.6435	59.709	76.9829	64.7332	50.0803	35.6864	54.1367	11.2874	10.3907	21.0961	13.05	23.3848	13.2718	25.7633	18.6123	24.1551	36.6643	6.47936	8.03536	11.7636	12.3797	63.5491	10.9067	9.96155	17.9781	62.2491	14.572	10.5788	10.9296	12.3714	12.3054	18.4302	23.9751	8.56117
MICAL3	chr22:17827644-17827781	7.41758	4.72192	17.5913	4.83086	7.67881	4.94035	6.57017	7.935	73.3607	78.4842	76.6262	96.3859	96.1305	88.5808	88.0494	80.7486	81.0765	81.2288	84.7408	88.7971	85.6643	4.90165	9.18564	11.6522	7.61771	8.87534	5.85394	9.1184	10.7402	31.0329	27.3247	9.79259	7.26627	4.95992	11.4931	51.9712	50.6823	6.55817	8.57361	44.3706	13.4111	9.14446	11.0748	6.69493	6.99122	6.20961	65.0004	12.0755
SEC24C	chr10:73762098-73762166	5.06332	6.28257	5.09495	6.82901	7.52321	7.30726	12.3183	5.98116	23.6054	30.8015	24.8143	38.2667	37.5964	33.3949	38.2973	18.321	21.6842	28.7158	24.1519	6.96158	15.1746	5.99481	8.47808	17.4214	11.3325	13.9667	4.07462	16.0512	10.0189	13.0109	14.6951	6.20095	6.62851	4.84476	4.92155	16.4084	3.20111	5.09337	4.87823	29.3304	9.15671	3.33184	3.31509	7.99277	4.41316	8.57899	4.69851	4.51552
MAP2	chr2:209692625|209692637-209697051	25.1003	18.9627	39.1264	12.3292	12.4964	12.5696	-1	19.8481	78.2186	87.8168	67.4429	83.4135	77.486	88.5929	90.0468	81.6291	82.2821	80.4479	67.4175	56.0445	74.1976	-1	-1	38.1473	36.7706	10.4509	3.64875	9.43326	-1	19.5897	20.1594	8.12497	5.16089	12.5125	6.33999	25.8694	14.7836	16.8254	6.45089	34.9714	8.57367	2.57379	3.08539	23.7938	11.9825	10.5657	10.8708	5.12265
BMP1	chr8:22177567-22177732	4.76552	4.45315	1.59276	3.6012	3.3247	3.56935	4.87316	4.89642	10.2262	9.58841	12.4085	21.8888	21.4057	11.5317	12.4943	14.4824	10.5846	11.5241	10.36	17.7429	13.4157	2.69503	3.17344	5.01221	3.5462	4.6294	3.1773	4.71437	2.67545	5.83788	6.96879	2.94026	3.4414	3.70292	4.27706	21.6172	5.51687	2.36333	2.36686	2.43424	4.34801	3.19619	3.47467	3.59797	2.77462	4.02174	3.40477	2.22998
MICALL2	chr7:1443577-1443724	0.334217	0.138178	0.123826	0.266477	0.166769	0.371862	0	0.246509	13.2924	26.4177	9.1627	54.9622	45.9503	34.3474	32.5401	22.726	37.7828	14.592	9.59483	20.7933	20.5842	0.290698	0.304902	0.301005	0.180493	0.209338	0.0653267	0.28029	0.236957	6.67481	13.23	0.0394027	0.148327	0.0767675	0.355803	47.5383	0.408123	0.204824	0.0127851	0.314421	0.297376	0.114248	0.267477	0.0525117	0.0400401	0.113597	1.66747	0.104509
ALG14	chr1:94983519-94983633	1.98493	3.03006	1.56955	5.249	4.96894	4.86734	3.87377	2.84249	6.07228	7.78594	7.64741	23.319	26.0589	10.6995	10.6865	6.5561	3.89586	7.59256	6.74615	2.40519	3.65057	5.91328	6.07188	7.75334	1.94314	5.4866	1.84197	4.53521	4.00156	6.27942	3.39198	3.55998	4.14951	4.74091	1.87319	8.5933	7.48302	9.95243	1.94936	4.45162	5.93555	3.06802	2.52877	2.51112	2.34682	2.41296	23.2296	4.41943
NCAPG2	chr7:158641431-158641554	5.2424	4.75395	2.85439	4.68272	5.07549	4.43571	6.51297	5.18853	16.1957	17.7703	18.0467	21.7301	18.1033	16.0272	18.5932	16.7553	10.6366	18.4054	20.9406	9.38775	10.3671	5.62497	2.12862	5.44214	5.97935	4.62949	5.00083	4.72985	7.9344	7.10039	6.09186	3.83238	3.99185	5.42719	5.99305	16.1047	5.33791	3.80517	3.03408	4.20293	4.46473	6.98503	7.79615	6.84664	6.33806	6.03182	4.53248	3.28312
RRAGB	chrX:55727307-55727390	12.1096	8.84219	6.74335	11.7216	10.0578	14.3777	9.53399	10.8985	63.234	76.1183	57.8902	56.4186	53.707	72.9911	78.2914	65.2981	66.1584	64.1198	60.1843	58.1151	63.8197	11.4725	9.83009	14.6394	11.2198	12.9516	5.91657	13.1481	14.4452	29.2531	32.5143	9.41983	7.26195	8.34823	7.34237	28.9389	23.9691	12.1317	7.29743	16.9317	12.0347	8.3487	9.11915	9.74115	5.36159	10.9781	35.5725	8.09051
UNC13A	chr19:17616408-17616464	0.515464	0	0.164474	0.0555556	0	0.0982279	0	-1	0.75115	2.12488	2.07277	25.038	23.6586	3.48917	4.41063	1.3694	1.92726	0.577013	2.74045	19.2636	7.81663	0	0	13.5632	5.55886	-1	0	17.3186	-1	0	3.0303	0	-1	1.33793	-1	0	2.11086	0	0.254139	0.00906445	0	-1	5.12742	10.5759	0.352109	3.70207	0.633415	0.204918
ACBD5	chr10:27223207-27223239	8.80129	12.4862	10.8583	9.75741	11.1996	7.53648	8.50452	10.3176	10.6115	19.9857	11.606	48.8574	43.2063	20.2581	27.6759	12.1462	17.1558	12.5836	11.0486	8.74025	12.2417	11.8493	7.9572	11.0523	13.1924	9.62023	22.658	11.2203	5.45822	6.85992	9.52203	10.1493	23.6273	12.5428	12.9919	10.9397	6.86474	6.37989	18.6358	20.222	10.9166	15.12	12.7807	16.7459	33.9549	14.5146	6.46993	10.168
BCAS3	chr17:61026866-61026910	10.123	6.5739	3.33566	20.314	17.5972	22.4213	15.3858	7.29753	17.4534	37.9882	21.7926	58.8056	56.6595	44.6598	51.4351	21.3756	24.3603	27.4498	21.3969	3.47134	16.7138	11.6972	12.1992	23.726	15.9729	18.6129	4.94312	17.2366	14.4475	16.5075	19.4446	4.452	4.31267	7.20485	6.23943	44.1835	7.15772	7.5141	2.72093	7.40342	8.21493	4.02059	5.48326	10.8124	2.95126	11.0734	1.61994	4.5225
L1CAM	chrX:153863368-153863379	3.40988	4.22073	77.4148	3.66134	2.17015	2.90074	5.88241	2.8989	97.4476	99.6418	95.0661	99.7875	99.8411	99.3058	99.7249	97.9521	99.2463	98.3168	91.0235	90.9786	98.8831	0	0.952419	14.1363	19.8358	4.61082	2.55158	5.17796	0	2.206	2.82355	1.27193	3.07273	9.3027	2.71762	8.73353	2.48111	4.68172	14.0879	72.4121	2.47282	2.70925	9.7285	18.2776	2.96606	11.1751	5.59023	3.12735
ABLIM3	chr5:149237448-149239277	0.597311	0.644899	1.50128	0.733996	2.18486	1.15857	0.451777	0.659209	37.0099	58.3713	30.156	91.2139	90.7729	61.3804	61.8592	33.2036	51.0511	58.4955	32.0154	32.4737	40.3574	0.595776	1.29318	3.67689	3.62322	1.86715	1.2131	1.69173	0.700974	63.8488	60.6027	0.994041	1.40549	0.679269	4.27613	39.7873	4.72195	0.698359	2.08337	4.0182	12.5328	0.834964	1.91905	2.84043	0.563166	2.13697	31.3723	0.765919
AFAP1	chr4:7781376|7781574|7781551-7781627	1.31733	1.80465	3.06813	0.99611	0.66294	0.903511	1.01354	2.23032	39.6265	61.8321	52.529	86.2085	91.7817	64.9994	68.5413	44.8124	42.6538	69.4407	46.0129	11.5901	20.338	0	0.961538	2.2096	3.74685	2.18552	2.27622	1.99032	0.943443	3.19952	2.10349	2.24824	2.02702	1.57418	4.87866	1.18894	1.73068	3.45435	3.90858	44.6861	4.13428	1.79023	2.45164	4.92727	2.16096	3.20024	90.9928	5.00736
GPC2	chr7:100175572-100175894	10.5512	11.7392	13.7357	7.6768	8.02419	9.34075	-1	7.42906	90.8965	93.7291	85.7896	95.9583	96.5103	90.1726	92.0129	92.2474	82.7443	89.0588	86.9311	88.9825	86.5642	5.33632	0	14.3754	7.14196	10.4982	4.68339	11.5376	-1	25.224	10.5935	6.92734	12.8041	14.2556	3.32657	53.0243	34.0374	11.669	7.65948	31.9368	6.52736	7.43215	7.60147	7.37044	3.65503	10.115	82.2168	6.42742
EVC	chr4:5820402|5819899-5822834	27.6695	23.3921	5.19067	15.1916	12.4457	14.9754	16.3819	30.7868	55.1925	52.8156	46.7578	58.7445	55.7543	44.4566	46.7595	53.1087	61.2179	57.3601	45.7955	50.0731	54.0012	22.1229	27.7999	16.3556	17.8673	15.791	9.85548	14.4182	15.2724	8.51844	10.0651	5.26178	8.64609	11.0109	10.4352	28.3988	8.7276	17.9733	5.07155	19.0541	16.9876	9.58107	9.4572	17.9578	4.4914	13.3861	11.4654	9.73572
OMA1	chr1:58522827-58522912|58523000	11.1915	6.49208	3.51851	8.01194	7.52819	11.2379	7.04539	9.27966	9.67355	10.3362	9.69353	28.0304	23.1106	13.4481	13.5585	10.3536	11.6175	9.36422	10.3285	13.8699	10.9035	9.54523	15.192	9.04538	6.24036	9.42505	3.77519	9.22674	8.68363	7.23226	4.91691	3.60384	2.41222	7.8033	5.75288	7.65963	11.3789	7.86951	4.98487	15.2561	9.586	8.45324	9.84867	7.73079	8.31651	6.13508	4.66399	5.70484
WDFY3	chr4:84808334-84808417	2.63464	2.49577	11.5068	2.31833	2.72874	3.17195	10.2727	5.37726	25.963	37.5932	24.6414	88.6031	80.6261	44.3303	46.4148	35.4421	51.5553	20.837	29.4664	64.6733	54.4601	-1	-1	4.23016	10.9372	1.48259	14.1829	1.29385	0	2.08569	2.36787	14.8467	6.64451	2.05236	30.8978	4.00786	1.16152	1.84235	46.3656	61.3739	20.0027	8.45722	9.12618	17.3469	1.0251	20.3871	25.7382	12.185
NT5DC3	chr12:103785621|103785571-103785747	15.6066	16.1627	8.18126	17.0601	13.8692	14.8544	21.7134	12.4739	3.7658	1.76499	7.14736	5.34316	3.58909	3.13409	0.735444	0.972203	3.15111	4.79735	3.37121	2.97619	2.93222	36.0758	14.5833	10.1082	8.58988	8.02341	8.57093	6.8038	12.1951	15.8917	8.64319	6.29868	10.9921	17.5661	11.9306	5.16976	12.806	15.7611	10.3746	10.5121	10.1272	12.4905	13.952	9.38906	11.6962	8.29181	10.9857	12.0905
NT5DC3	chr12:103785621-103785747|103787253	12.4665	12.6205	6.01265	12.2947	9.78851	10.8262	15.3993	8.83312	3.77728	1.36586	5.81488	3.11598	1.76409	2.92324	0.402996	0.586102	1.7572	3.44389	3.37121	3.57142	2.46639	26.8921	11.0119	7.0401	6.20623	5.49963	6.16975	4.91549	9.75602	9.35804	5.57269	5.43828	9.76345	13.0666	8.68845	4.51408	9.78248	13.1177	7.03285	5.92623	6.47493	9.50588	10.6097	6.60347	10.9617	5.90056	7.87264	7.78034
NT5DC3	chr12:103785571-103785747|103787253	10.9125	12.166	7.64307	13.1949	10.9632	11.3416	15.2288	9.20731	1.91161	1.6354	8.42925	4.56368	3.95265	1.95758	0.535976	0.5861	3.4706	3.78403	1.70455	4.7619	1.98096	26.8921	9.82129	8.1478	6.72162	6.80084	6.92624	5.41098	8.53652	14.896	7.69736	7.224	10.7177	14.8662	10.2421	4.43989	9.81427	11.9272	10.8293	10.0035	8.86202	9.0778	10.0856	6.9935	10.9617	6.91407	11.3327	11.2823
WWC2	chr4:183269762|183269995-183270047	10.9484	8.39638	4.95309	13.7841	12.0294	14.5254	16.7749	12.5316	7.11214	5.3022	7.93103	5.61443	9.71786	8.65636	7.75086	5.48955	7.78489	6.31581	8.84248	7.4771	3.99385	29.3997	10.9933	13.2797	11.4089	11.6331	9.05781	12.5237	9.00739	6.52505	6.15618	7.6655	7.96654	6.91464	8.02933	13.0448	12.4168	11.0435	12.2723	8.20177	14.1425	12.743	10.029	16.4841	11.541	14.3495	20.2718	6.6645
MGLL	chr3:127715853-127715930	0.0395566	0.0545843	0.167037	0.0549943	0.0653852	0.0562435	1.81052	0.284169	0.0137127	0.018216	0.010237	0.0258949	0.0197734	0.0267557	0.00488994	0	0.0671831	0.0147608	0.0223527	0.0141311	0.0562649	5.83912	3.75855	3.7337	25.2957	0.829378	14.6858	0.600673	2.03268	0.088058	0.0642008	6.24023	2.39633	8.54584	14.8695	0.0430812	0.0311516	0.583283	3.1847	0.353431	0.662562	2.19161	1.27341	10.9018	0.0110558	7.74816	0.266418	0.256092
AOAH	chr7:36597635-36608478	7.36849	6.15797	3.82463	4.43733	4.81857	6.23009	6.11854	6.9382	4.41384	4.59665	3.90769	4.76877	5.36205	5.40886	3.5624	6.56718	4.67613	4.07079	2.929	4.24024	3.78357	-1	-1	6.8592	7.17475	5.43369	8.32489	7.92056	23.197	6.99662	5.90046	9.46857	9.89506	7.79596	8.66685	6.16473	6.91762	6.3267	6.75405	7.07699	9.64578	9.85463	7.47208	7.66799	4.77494	8.0465	9.96306	9.87458
SCIN	chr7:12577542-12577759	1.29728	0.428735	1.71683	0.755129	0.393701	0.705314	0.930234	1.83492	5.76298	1.94808	7.55071	2.98781	2.72727	0	1.10989	4.48535	10.608	3.85617	1.98561	1.86359	1.47726	0	-1	1.90531	1.8314	0.350272	0.8523	0.637738	32.314	4.08163	-1	2.00468	-1	4.33482	2.01968	1.34685	1.27644	0	0.333333	1.41787	1.20425	1.07047	1.68973	4.48317	-1	1.48896	27.7939	2.16835
ARHGAP21	chr10:24609430-24610365|24609531	8.2187	12.911	9.10556	10.8481	12.1651	11.0014	15.0555	10.9102	8.40628	11.2872	9.56981	4.66957	6.13514	10.5633	8.77071	11.0464	8.02904	13.1154	8.80501	7.14918	5.03048	12.3485	10.3479	10.9387	12.4331	8.68863	12.1097	9.99997	22.2265	10.3057	7.56226	7.25192	10.5265	9.79173	11.2576	7.48553	8.85363	12.072	9.34505	8.52767	11.805	11.6164	8.06839	12.2745	12.8371	11.722	9.92011	8.10713
UBE3D	chr6:83049709-83049772	9.45364	8.175	4.79212	8.10545	8.12765	8.20446	5.22384	12.2075	6.98281	5.29451	11.0889	7.71863	5.90946	8.6198	7.35854	9.06	10.6312	8.52232	6.89861	7.30549	5.99061	-1	-1	9.26926	7.76457	9.10042	7.05788	9.51126	27.8162	6.95483	5.35579	4.66337	11.7339	13.01	6.11952	8.05231	13.1802	7.48297	9.16449	7.3061	9.09923	11.7838	12.901	7.3139	6.47965	7.60959	18.0065	9.11454
NFASC	chr1:204962108-204962158	1.22011	1.46931	1.9477	1.28	1.66558	0.909378	0	1.36988	61.6387	32.1698	59.9372	10.3201	13.6579	39.1303	27.9394	57.4654	39.4707	48.8027	60.0067	62.8566	55.5107	1.50387	0	1.24949	1.07907	0.86193	0.50151	0.920233	0.279327	47.8196	6.44462	4.78195	1.2438	0.973676	0.673141	1.70774	12.8786	0.687357	1.2939	1.54346	1.40765	0.348258	0.817322	1.24242	1.49129	2.62884	0.83734	2.01291
SYCE1L	chr16:77201067-77201142	11.2835	10.108	5.56159	6.89408	6.92456	9.90497	-1	7.7208	0.526311	1.5	4.91703	2.26343	3.84994	5.11837	1.13637	3.21899	2.8217	3.51488	2.46847	4.88142	1.97577	0	0	9.4636	12.2053	9.65755	7.95133	10.275	-1	57.1101	34.1123	-1	11.8358	9.98541	1.31579	12.2841	9.18888	8.26331	9.27305	2.22141	7.32029	9.94524	8.91159	11.3522	13.1493	9.15755	4.76625	2.36291
CACNA1G	chr17:50594993-50595061	8.10546	8.58274	3.125	12.7946	10.6725	15.1387	-1	6.56646	48.6616	65.5659	38.9559	17.3077	16.1772	80.5075	82.2621	53.6374	81.5541	41.4919	32.079	64.9519	51.9718	9.19494	7.34811	12.5603	10.7619	8.95522	12.3085	15.5263	11.1686	81.7166	53.1111	-1	0	12.5953	-1	-1	9.92225	4.09476	-1	30.2125	3.8846	9.22329	11.1639	-1	-1	8.79655	6.69872	14.0301
PROM1	chr4:15980277-15980301	3.22511	0	0	4.16294	9.58592	4.59642	2.85166	0.487336	6.97256	6.96767	6.99003	2.51957	4.62223	5.47534	3.86145	4.54188	5.12066	5.03676	3.74867	5.03982	4.84719	-1	0	1.39962	0.852342	1.45761	2.12761	1.28298	0	25.1444	16.1607	0.29301	1.72882	0.521807	0.108557	3.22201	7.77778	0	0.447543	1.4607	1.9767	0.137804	0.276304	0.738609	8.20232	3.11525	0.100409	0.779611
CPNE5	chr6:36838696-36839181|36838782	7.67437	5.56802	6.94263	9.05462	16.0986	7.08629	11.3711	6.73285	1.57417	1.29481	1.18864	4.04067	4.14863	1.30369	0.887267	1.94177	1.5094	0.896786	1.59274	4.11171	1.73463	-1	-1	6.39727	6.69735	7.37349	8.633	10.2696	6.19556	62.2435	42.0221	6.7699	8.5157	7.38404	7.93958	36.9936	6.80345	4.58766	9.27029	10.5241	6.36891	7.51013	7.16593	6.49869	5.244	4.47521	15.0801	5.46166
LMO7	chr13:75838347-75838388	4.08066	1.26015	0.529606	5.42423	11.1244	4.41844	0	0.984753	3.71572	2.06661	1.10956	1.43992	2.2721	1.98855	2.50884	2.94237	4.63489	0.678359	1.58014	25.0191	10.3691	0	1.35138	6.24529	0.522622	17.6798	0.0669529	29.7072	3.58934	87.8739	83.8555	0.121343	0.226516	0.0740786	0.339457	28.6638	7.3078	0.935025	0.0176744	0	2.74606	0.18108	0.163706	0.356214	1.46565	0.685898	2.09039	0.193634
NAV1	chr1:201804489-201804497	6.05195	6.24312	2.78995	5.78309	5.8199	6.11518	7.5268	5.97049	34.859	32.4613	36.4336	23.9274	15.7751	34.4879	31.7524	36.2015	25.6857	26.5023	36.241	39.1267	29.675	6.86482	1.81813	6.29489	6.31016	5.46342	3.17435	5.77013	11.8644	6.37835	47.4208	4.16668	3.39263	5.26872	3.91761	4.31014	7.03455	5.74882	3.87371	3.23043	4.31182	4.16251	3.97301	7.02073	3.25134	3.61097	3.41846	4.27963
SLC25A36	chr3:140954988-140955029	0.0116923	0.0249643	0	0.010016	0.24113	0.0144439	0	0.0354621	0	0	0	0.0267045	0	0.0355114	0	0	0.071262	0	0	0	0	0	0	0.0510861	0.0706472	0.0152025	0.0135906	0.0476087	0	17.9384	39.1845	0.0924177	0	0.0272379	0.108493	9.22276	0.0267988	0	0	0	0.160098	0.0384236	0.0379082	0	0	0.013068	0.0115929	0.0220479
CALCA	chr11:14971948-14972143	1.80211	2.49405	1.86206	3.65685	2.54448	1.76564	0	2.15197	-1	-1	2.78638	0	0	1.5625	4.05992	-1	3.30494	4.73837	-1	4.12465	0	0	0	2.2589	3.63611	5.71972	1.87558	2.55952	0	2.77212	22.7656	2.53287	3.65538	2.11133	0	8.39889	2.79095	-1	3.94865	2.52951	2.36823	3.40909	1.21951	0	2.90418	2.90404	6.28649	1.21319
CHN2	chr7:29292925-29293608	1.37394	1.65702	0.153374	1.04167	3.03517	1.96352	0	1.01712	0.334748	0.937499	0.709612	5.27854	4.87413	1.94425	0.782333	0.317797	2.0078	2.31059	1.10416	0.941771	0.163934	0	0	1.25446	0.273911	0.833331	0.290698	0.694444	-1	6.4401	40.5953	0	0.254739	0.535551	0	23.401	2.03073	0.45045	0.0370369	0.375947	2.36342	0.948509	0.728193	0.113379	0.553613	0.374532	0.362319	0.887098
GGT7	chr20:34850782|34850132-34850917	3.17118	2.11948	2.88795	1.42134	2.02104	1.41948	1.22956	2.06811	2.16474	0.744518	1.7375	0.466783	0.439862	0.719098	0.603535	2.07939	1.14498	0.876835	1.81615	2.68185	2.60224	1.21055	1.34843	1.94465	1.88084	1.89779	1.69183	1.91798	1.60953	25.4527	37.0774	2.07059	1.57645	1.98109	2.33172	7.95649	3.58566	0.686063	1.21258	1.50465	1.76424	1.79307	2.14278	2.52257	2.91824	2.09066	1.68338	1.4014
GGT7	chr20:34850782-34850917|34850852	0.467013	0.577864	0.601625	0.317931	1.02892	0.333131	0.430301	0.310515	2.02358	0.58602	1.59673	0.0827572	0.107782	0.581566	0.439887	1.93732	0.820321	0.751511	1.67477	2.63651	2.31758	0	0.242703	0.866936	0.525851	0.766993	0.405945	0.88737	0.214609	29.0538	42.8423	0.566133	0.278246	0.561652	0.937833	8.72208	3.02904	0.160127	0.206862	0.322046	0.641402	0.22031	0.204778	0.44106	0.637029	0.522833	0.576092	0.227418
DENND5B	chr12:31432043-31432153	0.080644	0	0	0	2.18276	0	0	0	0.506327	0.128866	0	0.0879594	0.0458304	0.102041	0.243372	0.465116	0.219299	0.192308	0.200803	0	0	0	0	0.117371	0	0	0.306748	0	0	47.5747	63.7178	0	0	0.169787	0.490191	1.45174	0	0	0.0934579	0	0.434783	0.552486	0.150602	0	0	0	0.294537	0
LAMA2	chr6:129292803-129293066|129294134	2.83669	2.10681	1.70625	3.76247	4.61129	3.85786	0.552478	2.20604	2.55452	10.8648	1.33055	4.05773	7.71681	23.8652	22.3524	3.22241	2.7933	3.66552	3.06512	2.3741	3.10148	1.17649	1.77187	2.91336	2.01806	3.68349	3.1409	3.43591	1.92309	27.6764	61.1601	2.17398	2.59259	4.81513	3.82896	37.435	6.26792	2.14917	1.75757	10.3734	3.4293	3.32937	3.56521	2.09686	1.14364	2.63612	3.58938	2.82492
PHLDB2	chr3:111949702-111949890	1.83214	1.09029	0.403541	0.911375	3.56385	2.68568	3.18594	1.49162	1.0989	12.9133	1.71411	10.3247	1.48268	13.5194	22.5028	5.27777	1.84507	1.79289	1.35258	0.730727	7.12058	0	1.28215	1.46819	1.21422	1.24846	0.339885	1.69397	0.711332	40.2704	91.7354	0.0677561	0.233087	1.00922	1.52484	58.3696	3.72633	0.920914	0.169832	0.597323	2.24731	0.501497	1.52479	0.875132	0.307266	0.888064	9.61939	0.518796
ARHGEF10	chr8:1858757-1858816	1.13148	1.10589	2.23553	2.33602	2.77404	2.9252	7.25344	0.517775	0.111483	0.887445	0.138362	2.19601	1.76619	0.946233	1.46021	0.04363	0.750073	0.417982	0.0960648	0.0754762	0.0698324	0	0	5.75047	3.40532	3.95177	1.96079	5.81366	0.574713	34.6951	46.9647	0.728155	1.74683	0.724356	4.03451	8.37222	1.40759	1.07223	1.22338	0.183154	4.35628	0.521734	0.936137	2.39568	1.50673	1.43355	0.385426	0.941511
THAP9	chr4:82905861-82905926	3.5378	4.56772	1.5176	3.21749	6.45305	4.30174	0	2.49238	44.0155	38.2113	38.639	7.44592	8.72591	31.1848	24.4945	50.1362	27.3478	34.4076	39.5909	51.7174	48.5284	-1	0	2.50832	2.10652	1.776	1.61068	2.73636	0	14.2604	24.4343	5.87289	0.628617	3.8095	0.655024	1.13029	9.48191	2.63333	0.534792	0.96833	0.671341	1.20018	0.378059	2.21861	2.64374	1.81488	2.96877	2.6876
ARHGEF28	chr5:73923087-73923164	15.4569	17.7915	19.0054	13.7553	16.5266	13.1535	16.1084	17.0342	11.5469	11.6911	12.935	18.161	16.4687	14.2248	13.474	12.4528	9.70272	11.4765	12.1637	11.8936	9.82824	11.8396	15.8658	14.4238	18.1277	15.2143	14.8321	15.3088	19.7622	19.9615	32.6913	19.1687	20.1775	17.5924	15.6533	17.9311	13.1889	18.2418	22.4079	14.9112	15.777	14.4589	14.1727	17.7428	17.8723	17.6022	15.4171	13.7282
PPFIBP1	chr12:27655143-27655235	0.121815	0.0801532	1.42362	0.115189	2.31542	0.167416	0	0.115187	13.7451	51.6688	7.72778	11.3218	3.60463	51.6495	58.3898	23.7715	27.7157	11.6486	5.41795	1.69024	9.3255	0.393717	0.609768	0.265475	0.338007	0.313208	0.440865	0.296978	0.62113	47.655	83.447	4.14283	0.900217	0.540736	2.5519	52.4986	0.606029	0.0513242	2.32369	5.35598	1.82688	0.210671	0.31126	0.722373	0	0.855507	0.182348	2.60796
ANKRD36	chr2:97199782-97199844	0.0672332	0.0726744	0	0.0352858	0.14543	0	13.6242	0	0	1.29292	0.819509	0	0.314962	0.160772	0	0.226242	0	0.655022	0.284091	0.67566	0	0	0	3.62308	2.14393	4.99196	0.760699	9.3791	1.02037	19.9149	29.2726	0	0	0	0	5.11901	0	0	0.177219	0	0.646087	0.0963428	0.0424088	1.50527	0	1.1039	0.010917	0.510124
DNAAF1	chr16:84162190|84162132-84162215	0	0	0.340122	-1	0	0	-1	0.549451	4.68438	21.1795	3.36743	22.9315	24.1285	26.6184	28.9882	5.30751	6.38899	11.1786	24.5943	3.74323	18.2192	0	0	3.73285	1.51515	-1	2.94372	1.88679	0.666565	26.2274	40.8217	0	-1	0.385552	0	9.24825	2.04835	0	0.316453	1.3569	0.694444	0	6.72807	-1	0	1.47059	0.976919	0.416669
SORBS2	chr4:185676997-185677638	1.55324	1.01233	0.154461	0.971358	3.35852	0.758634	0.551947	0.934618	6.8614	4.91547	4.34199	1.13309	2.77991	2.90878	2.61209	7.81266	10.0967	2.77053	2.84278	8.65148	6.88472	2.48476	1.6544	6.13591	4.64266	4.33936	0.799212	5.64585	0.892768	46.6842	53.4482	0.592102	0.130839	1.35502	0.410147	8.29608	7.24909	4.5855	0.108939	1.70662	1.84592	2.30348	1.58354	7.0264	1.33998	1.77278	3.15554	0.246546
GANC	chr15:42278025-42278056|42278088	2.15633	2.19451	2.06215	2.29122	1.95987	2.24434	0.352141	2.00883	49.0591	48.0043	51.4457	12.2452	9.93304	37.1858	37.7149	43.0171	36.3298	48.8699	50.6153	48.9129	44.3746	2.67783	0.675676	1.77226	1.59844	1.46199	0.650221	2.07341	1.87494	17.8052	25.027	4.57154	2.29477	2.79277	1.34619	5.72051	11.1937	1.18659	1.26785	2.06197	1.61832	0.915934	1.07172	1.94685	1.42955	1.68545	7.30572	1.24615
EIF4E2	chr2:232558822-232563808|232558900	0.164023	0.172558	0.0136644	0.609688	0.547144	0.756622	0.551397	0.136012	0.338093	0.045102	0.141875	0.0461346	0.0822316	0.0169806	0.0341762	0.0299222	0.0472348	0.10058	0.119313	0.283342	0.100141	0.372091	0.231412	1.31965	0.513052	0.857395	0.0972875	1.366	0.314739	18.8142	21.6471	0.0547378	0.0225802	0.0612227	0.434241	7.83323	0.257624	0.0745039	0.00580687	0.0717665	0.482724	0.0869463	0.135828	0.338939	0.0962	0.292113	0.0314371	0.103464
CTIF	chr18:48625189-48625236	8.23883	7.20566	2.41183	7.04214	7.09908	8.88735	7.69151	6.95463	5.81287	8.68438	5.75324	9.15134	8.7125	10.4519	12.4571	6.81964	7.20834	4.98424	7.6691	5.56011	8.56538	3.36488	5.20587	10.4061	9.27419	7.82723	4.89025	8.90132	4.17142	22.8395	36.4972	3.51322	8.83284	3.42221	3.66466	26.0821	5.08304	1.8217	3.20804	2.48573	4.86875	4.16082	5.10632	6.34534	2.82375	6.47457	4.37647	2.88154
SLC12A7	chr5:1056582-1056596	3.53383	2.09667	1.22476	12.4444	11.6915	24.4076	14.5708	2.75684	2.36566	3.32218	0.979914	1.65726	1.51957	3.87749	3.63797	1.12216	6.4047	1.47106	0.533729	3.31737	14.9916	7.31311	2.67397	34.6099	9.25001	20.3656	4.08659	24.9644	6.43711	62.3902	83.2093	0.361123	0.177067	2.88499	2.88198	34.9396	3.79069	3.59559	0.369371	10.2849	8.77901	2.76682	3.82981	3.36585	0.400151	4.22433	0.881134	1.61838
RAD17	chr5:69371454-69371557	3.19634	6.98455	3.26263	10.1106	8.15696	6.5953	3.39344	4.84842	9.52014	5.26489	7.51016	4.38501	5.32824	5.32502	4.21284	8.56331	4.98912	6.30636	9.14832	8.18959	6.75774	6.67351	6.1508	9.36308	7.70531	8.62702	5.06231	9.37162	8.78273	13.7767	21.6471	6.04506	8.01203	6.01109	5.47187	11.0998	6.05062	7.94157	7.65744	7.52404	6.58867	2.25564	1.9398	5.19772	5.64942	8.16563	12.3355	5.23733
HFM1	chr1:91374905-91374965	0.890203	1.16995	0	0	2.5641	1.43816	0	0.71976	8.33333	0	3.083	5.89926	4.9964	2.17391	3.7037	0	6.41026	5.85739	-1	-1	-1	0	0	1.43371	2.57273	0.666667	4.39614	4.51323	0	27.8846	30.0641	0	0	1.81231	-1	11.8887	1.4963	0.542297	0.628928	0.280384	3.6034	0	1.63932	2.20018	0	1.25	1.26426	0.300128
FHOD3	chr18:36759118-36759141	0.0673395	0.0718907	0.00391995	0.00895358	1.16534	0.0168396	0	0.0722667	0.131006	0.0610078	0.0223518	0.0450038	0.154027	0.0486508	0.0221686	0.126481	0.0406067	0.0220141	0.0343886	0	0.0848047	0	0	0.0306624	0.0408112	0.0240843	0.0553344	0.0127171	0	34.5439	49.9668	0	0.319489	0.124523	0.391466	38.1761	0.0213741	0.0555938	0.126263	0.0267931	0.0735138	0.0312225	0.0833219	0.0304133	0	0.101147	0.0292014	0.170388
CLDN12	chr7:90412007-90412049|90412061	9.8807	11.2074	5.39735	19.284	22.1191	21.486	15.7654	6.99931	8.26555	18.9271	18.0502	14.5359	14.3033	20.5928	20.9771	14.5902	16.054	29.0192	18.6745	8.64401	10.7946	12.6984	12.2408	22.9986	12.3976	23.5729	6.53153	26.789	12.2748	44.1867	68.2435	5.37553	9.15591	8.33488	3.83582	46.2949	8.37708	9.57263	6.00616	6.96193	12.5058	5.37366	4.11409	8.30909	9.55647	12.2755	9.03466	7.4268
NF1	chr17:31367225|31367249-31367278	1.96837	1.66696	0.548093	4.20434	4.41654	5.6269	8.48689	1.40994	3.48235	6.12332	4.3153	15.6409	13.8207	7.15447	8.02509	4.0827	2.83958	4.40281	4.64524	2.98285	4.28558	0.381668	3.70363	9.43362	4.6054	9.80199	1.70261	12.8231	3.90771	40.5399	55.6781	0.637424	0.304597	1.03141	1.38294	41.6227	2.00772	2.00668	0.52045	1.06998	4.6508	1.10764	0.961514	2.92883	1.21437	4.3524	2.80942	0.690287
GRAMD3	chr5:126466294-126466336	4.72603	3.97464	1.83263	6.65992	9.74453	14.5021	12.1742	2.97684	6.91436	8.26107	5.6658	24.769	14.0464	7.87354	9.28993	5.88309	5.98626	5.12044	5.96552	5.50354	5.27984	9.04946	6.49346	15.3308	6.16636	21.6814	6.13004	27.3613	10.6682	40.4421	50.9493	2.24719	1.75888	2.49904	3.12378	6.31721	2.44021	4.36803	1.81833	4.78296	8.20876	1.64095	1.64357	4.609	4.35956	8.31041	4.96352	1.70373
PLPP5	chr8:38267606-38267693|38267732	6.92825	5.18403	5.53797	6.48112	5.98911	5.09616	4.30456	5.21592	11.0112	10.4314	10.0043	11.2293	12.3436	12.3395	12.1586	8.26104	8.30102	9.4721	11.4159	7.18719	10.4375	3.40328	3.72811	8.2853	4.7577	8.8214	3.85555	9.34372	3.1196	11.8763	21.8549	3.51886	5.8499	4.7419	3.72451	17.4518	7.07487	2.19846	3.50892	6.96563	5.074	4.19803	5.01369	3.79716	3.80805	4.47737	3.84555	3.34171
NRCAM	chr7:108150695-108150753	0.95712	4.69485	18.8367	0	0.282885	0.42463	0	1.94736	1.20665	0.603767	0.613716	0.298991	0.289254	0.385995	0.384492	1.78831	1.12611	0.619302	0.938133	3.35621	1.92785	0	0	0.111857	0.236966	0.760101	2.90942	0.156849	0	0.937498	0.757572	46.9038	15.4762	0.0848607	0.579715	0.371059	0.0246273	1.48863	0.392982	0.560235	2.3624	0.383511	0.220264	1.38272	7.3261	2.00893	0.0514353	26.228
CHRD	chr3:184381076-184381130	4.59986	6.10178	6.79636	3.40429	3.31556	2.55617	5.99266	5.90697	2.9026	2.28268	1.95125	0.888746	0.911412	2.29758	1.97418	2.3638	2.81155	1.52095	2.85845	2.51273	3.53005	6.90824	2.67652	4.00491	3.96305	3.98158	5.08395	4.22852	2.93788	3.26392	4.76097	20.319	55.4886	4.09862	6.55495	11.1804	4.05826	1.88903	5.27011	4.68946	5.52303	3.86192	2.89759	5.13005	10.4602	4.8388	12.8517	5.41386
GBAS	chr7:55991828-55991884	4.97312	2.54682	2.5323	2.34846	2.60277	3.61279	3.74237	5.42889	1.22068	1.02774	1.23976	3.45116	4.25634	1.40112	1.37497	1.68049	1.35505	1.39337	1.26627	1.91879	1.22928	5.1045	5.31448	3.32991	4.24919	2.60051	2.38933	2.50458	7.46792	0.932706	0.597114	5.18462	40.0082	3.59497	3.34283	1.3733	6.92303	6.54581	6.25452	4.14888	5.3102	5.18063	6.02554	7.68085	5.93502	3.37776	14.6959	7.22017
TLE1	chr9:81612292-81612393	4.15583	6.59308	6.51434	4.10351	3.75312	3.7399	6.91495	4.97047	1.72413	1.7124	1.90596	0.991773	0.872766	1.44357	1.46223	1.74439	2.04705	1.44217	1.46319	2.49892	2.75538	3.27604	2.76414	4.82593	20.7699	2.94357	6.05723	2.17092	2.88602	3.66918	4.41118	8.33187	81.5095	5.24717	7.42747	13.7157	2.1159	2.04248	26.8362	4.82316	9.96706	4.36021	3.72099	8.58148	12.3552	13.8798	3.90445	7.00965
SIDT2	chr11:117187892-117187954	0.939987	0.869546	1.1929	1.02721	1.06272	1.33864	1.18119	0.907489	0.456305	1.47218	1.9441	0.985667	0.681021	2.10175	2.55924	1.05955	0.651443	3.28944	1.93822	0.247559	0.25466	0.231519	0.854472	2.42272	7.58129	1.08053	1.30185	0.722255	0.892142	0.336779	0.267425	5.68877	49.3367	0.682622	3.98234	2.44993	0.794445	0.226238	11.0473	0.834958	3.99158	0.892659	0.825103	21.5175	0.406805	5.25634	0.290597	5.10593
TMEM68	chr8:55763422|55763637-55763701	0.804081	1.37888	1.92474	1.99591	1.63019	1.39954	0.410716	1.4091	1.83807	1.26818	1.23578	1.14551	1.47156	1.25756	0.733443	1.57229	1.84822	1.52831	1.55367	0.931926	1.75276	1.04714	0	1.66917	3.97228	1.17108	1.3826	0.67634	1.97595	1.21415	0.779327	14.6561	29.2229	1.36113	1.5535	0.580538	1.67087	1.51096	1.38605	2.14511	1.3081	1.13158	0.993354	6.33411	1.7773	1.38955	1.77958	3.06898
TPTE2P5	chr13:40877666|40877713-40877861	6.02024	9.98899	12.4671	8.59336	10.3068	5.87107	0	6.85607	-1	0	4.94994	4.51284	3.3129	0	6.42857	6.95972	13.7363	3.87989	2.7027	8.60745	5.88235	0	-1	7.54165	7.20855	6.14717	5.45798	6.74999	0	5.69685	6.94092	12.6364	37.9262	10.7726	9.5394	8.26037	4.78233	0.934579	6.97531	6.65729	5.38701	8.13354	4.95602	8.92868	6.68372	8.30128	2.05897	7.36093
DIP2B	chr12:50686213-50686353	1.57341	2.18648	1.23801	1.83584	2.134	2.16221	2.41935	3.32364	2.12753	0.743802	1.61674	7.84274	11.4525	1.9795	1.03968	1.19288	0.634816	2.03579	1.4058	0.802939	0.749372	2.70272	-1	4.8245	4.13951	3.05023	0.962749	2.49943	-1	1.19137	0.872002	3.52941	23.9445	1.749	1.38408	4.44072	4.25536	5.75463	7.14292	2.26925	3.65124	1.67265	1.34134	5.86871	1.87996	3.93489	1.07406	3.51562
PAPSS2	chr10:87721756|87721464-87721770	0.233789	0.425299	2.83808	0.483014	0.202522	0.40679	0	0.527728	0.858371	0.769963	0.378653	0.134048	0.585932	1.63452	2.23764	0.169201	0.583337	0.56013	0.628929	0.0988142	0.508131	0.840648	0	2.14925	6.94743	0.260171	1.94373	0.134852	0.324604	0.430277	0.275094	4.97933	21.5029	0.720413	1.79092	0.328673	0.301829	0.346032	1.74473	0	0.657537	0.64822	0.312379	14.4343	0	1.28667	1.30895	1.90216
PLCH2	chr1:2479195-2479383	1.86892	7.08351	6.06584	4.69369	3.84098	3.24626	4.09113	1.86901	0.495054	0.27906	0.830308	0.367891	0.512798	0.159456	0.139573	1.05677	0.866685	0.440935	0.474929	1.51253	1.99108	0	-1	2.67692	4.55611	1.91854	2.3361	4.58933	5	2.21687	6.46853	10.2503	28.1032	5.22934	1.77313	1.23457	4.1457	0.793651	1.66895	0.524821	2.64839	1.55242	1.45726	8.32314	7.66692	5.33138	12.5828	12.3539
PLCD4	chr2:218622165|218622186-218622228	12.4412	14.8003	6.51259	10.5834	13.5446	10.9197	22.9819	11.6845	2.08787	2.00555	2.27778	7.43383	7.58477	2.8936	1.38395	3.17716	4.08431	2.16431	2.993	7.61854	1.88678	0	-1	25.3298	23.5348	19.9583	22.0348	17.5669	-1	16.4345	10.0507	20.7203	65.9279	11.1067	16.8613	4.80155	17.2453	13.2685	15.2569	8.20429	20.7702	16.232	16.5235	20.534	14.9313	20.8255	5.30238	14.3489
MALT1	chr18:58733882-58733980	2.06203	3.20678	10.4149	4.74014	3.92034	2.58121	3.79137	3.63125	4.80532	7.85671	7.56046	6.23361	6.3857	6.06603	5.17826	4.93101	3.71381	9.31782	6.32322	4.01918	5.44711	3.64676	5.80766	6.06158	11.7041	4.13496	5.35072	3.64401	10.1419	3.19099	4.5862	24.7031	51.1163	3.26544	5.33795	6.71606	3.89697	7.76532	15.9182	9.79311	23.7547	2.69075	2.00547	16.8347	4.64968	11.2169	2.01865	20.2945
PAPSS2	chr10:87721756-87721770|87726831	0.267567	0.523466	2.88394	0.439129	0.291785	0.358605	0	0.754561	0.643781	0.991936	0.285899	0	0.390621	2.20937	1.97952	0	0.083335	0.40039	0.240959	0.0988142	0.203255	1.268	0	2.12159	7.36182	0.23672	1.92515	0.16511	0.651329	0.463564	0.169637	5.34388	23.3237	0.868543	1.98654	0.254115	0.272843	0.239439	2.04288	0.105042	0.548607	1.38622	0.444088	17.3038	0.069541	1.59524	0.708266	2.14385
UTRN	chr6:144287966-144288111	6.58143	10.3448	10.0527	8.53369	8.33715	8.0797	12.5534	7.70504	3.30225	5.01037	6.80596	14.4284	8.68522	8.11527	8.06147	6.3582	7.25262	6.83595	7.64792	7.24206	6.60711	11.1435	3.03033	10.0379	10.3158	10.6494	10.4388	9.23866	4.91805	7.144	6.01918	11.0119	32.6524	9.62878	7.86769	5.70051	5.19119	6.41728	16.8718	9.91204	16.6101	7.25734	6.28748	11.6458	18.3236	16.1385	7.7847	7.50951
CLUHP3	chr16:31706421-31706454|31706501|31706740	12.2056	10.6546	10.1174	10.6682	10.8509	11.8301	9.77815	10.8856	6.79188	7.62288	10.5316	9.68024	9.04336	7.48051	8.18602	10.2158	8.07106	7.71802	8.68395	12.1482	9.00486	11.1263	4.76185	11.5442	12.7209	11.2965	14.3657	10.4224	10.0869	9.81664	12.4798	21.509	30.0367	14.4527	14.3153	9.15187	13.7816	9.40434	16.0085	9.77255	12.3387	13.0044	12.9927	14.2532	14.9111	12.6574	12.1847	13.8901
SLC39A14	chr8:22409946-22410115	0.424975	0.76695	0.264964	0.389656	0.287104	0.356445	0.33888	1.2155	0.0768041	0.361446	0.0449461	0.34481	0.378731	0.121516	0.171237	0.0907441	0.355823	0.222915	0.0683995	0.406371	0.395265	0	0	4.78513	33.6452	0.39085	2.15408	0.25631	1.77311	0.450085	0.0821352	22.3645	60.753	1.65457	4.37549	0.214717	0.749818	0.46466	8.60276	0.587132	2.59926	1.18088	0.518019	39.9423	13.5648	10.1132	0.467328	10.5851
SMC6	chr2:17713385-17713580	6.75253	10.6116	7.95102	6.738	7.42786	6.74547	6.79094	8.92043	6.66487	6.71342	5.81021	10.8944	11.0497	6.45009	6.20007	6.8006	6.44552	6.54497	5.32469	7.4328	6.82866	5.03911	13.0132	8.9026	8.24836	8.77086	9.74391	7.68832	8.88927	6.1762	7.17783	10.4371	21.3346	8.52414	7.8203	6.57757	6.9264	9.43834	9.79726	13.6232	10.0077	10.0278	9.10975	12.6078	12.3178	9.36822	7.46015	10.6424
RPL32P3	chr3:129385296-129390096	6.20231	10.3774	15.8929	9.54764	10.6412	7.50021	8.9744	7.729	5.27081	3.47268	8.63022	3.29673	4.0156	4.35982	3.76631	6.70147	9.76516	6.47958	5.92997	5.26311	6.10639	7.65816	5.68192	9.30892	11.885	8.71873	10.4369	8.49152	9.1117	7.45125	9.62511	9.36037	29.1836	10.918	11.1554	4.796	6.14458	4.90312	17.8962	11.0636	15.0176	6.67831	4.84307	16.2125	15.0198	13.0147	11.6369	12.8696
RPL32P3	chr3:129385296-129390096	6.20231	10.3774	15.8929	9.54764	10.6412	7.50021	8.9744	7.729	5.27081	3.47268	8.63022	3.29673	4.0156	4.35982	3.76631	6.70147	9.76516	6.47958	5.92997	5.26311	6.10639	7.65816	5.68192	9.30892	11.885	8.71873	10.4369	8.49152	9.1117	7.45125	9.62511	9.36037	29.1836	10.918	11.1554	4.796	6.14458	4.90312	17.8962	11.0636	15.0176	6.67831	4.84307	16.2125	15.0198	13.0147	11.6369	12.8696
ZBTB33	chrX:120252669-120252770	7.33507	6.27964	7.30558	5.95358	6.29601	4.34771	-1	6.54308	7.72952	9.28269	10.0812	14.8841	8.44098	8.64593	11.5776	9.192	8.00354	10.0361	7.92341	11.6838	11.203	0	-1	6.42229	4.11559	6.71797	6.63363	5.42167	-1	5.76719	5.55073	6.34921	20.3092	4.58925	8.1043	8.40685	4.06891	7.54191	9.54018	6.56265	6.7151	7.89558	7.8936	8.07643	3.55751	7.86032	4.92103	5.41242
CSAD	chr12:53164382-53166327	5.70523	12.651	7.90711	8.01196	7.43242	4.76839	6.61819	7.8536	1.60027	1.33124	1.68485	1.68117	1.86203	2.12456	1.21933	1.4831	1.47964	1.23107	1.58061	1.02375	2.06031	3.87507	4.38841	7.29308	7.82547	7.57672	5.75286	7.40344	5.29485	4.11847	5.00916	7.14203	23.0146	8.97896	7.12583	4.08038	2.81525	1.72119	10.7622	2.48866	8.26193	4.45484	3.08607	10.7125	9.0732	12.3764	1.27516	7.75851
GPR75-ASB3	chr2:53756758-53763606	5.35354	8.88251	9.73814	4.84576	6.15165	3.33129	6.27849	6.79705	3.27805	3.05286	3.13772	3.89333	4.92752	3.68209	2.07574	4.05864	3.11979	3.70721	2.41576	2.58372	1.51989	3.2529	5.87767	6.47916	9.68834	6.57974	7.11422	7.07957	7.5092	4.20723	4.80044	12.655	29.6052	13.2889	9.26205	2.95185	4.82291	7.87174	14.7285	9.45965	11.1068	6.31662	4.80289	15.1316	21.1255	8.8727	5.22898	9.91617
CAPN3	chr15:42362703-42362910	7.52803	7.9459	6.6942	4.32618	5.31936	4.74092	4.48255	7.10525	1.04039	2.11588	1.34179	1.73902	1.37654	1.64047	0.903858	1.24785	2.4412	1.92754	2.62276	1.43349	2.37131	8.26813	8.01829	4.76413	8.29899	3.89297	8.86733	3.30422	5.67427	2.46264	3.74666	5.60749	22.1552	8.35477	6.58845	0.0949784	3.93092	4.98829	10.4923	3.12128	6.74585	9.05138	7.98598	10.2772	10.6516	6.18438	15.207	6.44064
GNPDA2	chr4:44714596-44714659	7.84676	11.4636	9.36594	7.68698	8.59923	5.76332	9.25255	9.77518	9.99226	7.52154	9.42752	13.4894	18.4352	7.68138	5.28873	9.77432	9.59081	8.34897	9.36512	12.1892	8.86248	7.12432	9.26198	12.8735	12.2475	9.11017	11.4605	9.35946	8.49999	10.9407	13.7947	13.6787	30.9892	9.97109	12.2328	17.6567	15.0724	8.17232	21.0471	10.8439	15.0868	7.1422	6.51779	11.9702	18.0342	12.4459	12.0428	14.6795
KEL	chr7:142946640-142946816	9.68305	8.11864	-1	5.72388	3.64726	7.13257	0	12.2205	2.28915	5.39323	6.70252	3.10841	3.63247	4.34789	4.66182	6.47613	4.40378	5.42007	4.04424	4.84022	3.87052	-1	0	3.40845	9.84848	9.84127	6.92855	9.88636	-1	7.60296	10.4444	3.1915	11.5323	28.1971	6.90229	6.42188	7.3015	5.96606	6.7511	3.68776	6.92631	8.5176	13.7006	9.36622	11.2794	3.69048	7.13601	5.73002
SLC36A4	chr11:93166265-93166310	0.00701234	0.0165069	0	0.0172066	0	0	0	0	0	0.0700785	0	0	0	0.0300478	0	0	0	0.0248878	0	0	0	0	0	0.0478278	0.0762599	0	0.0200965	0.0244977	0.581395	0.0964085	0.571033	0	0	0	0.301199	21.0051	0.0132767	0	0	0	0.0363336	0	0.011308	0	0	0	0.0392409	0.023234
VPS8	chr3:184911715|184911807-184911864	0.0657464	0.109893	0.0273064	0.220062	0.120378	0.0435728	0	0.0655658	0.529134	0.338654	0.483277	0.11379	0.323409	0.40601	0.249277	0.436089	0.34202	0.246238	0.474567	1.25384	0.771959	0	0	0.134847	0.0983008	0.128133	0.057671	0.166037	0	0.326426	0.890286	0	0.0830565	0.188517	0.730568	29.4445	0.691079	0.0582745	0.028152	0.019305	0.253582	0.0792539	0.0747052	0.0429193	0	0.123604	0.0353879	0.0428616
ACACA	chr17:37274622-37274690	0.101542	0.0781548	0.0609762	0.387783	0.253526	0.282236	0	0.206101	0.615172	0.776956	1.6751	0.967976	0.994493	0.741018	1.47652	0.835412	0.617286	4.28865	0.730482	0	0.140056	0	0	0.0557425	0.057144	0.218147	0.0544589	0.186825	0	1.57386	1.4098	0	0.178571	0.235411	0.685686	42.7542	0.291909	0	0.116009	0.367048	0.160517	0	0.104849	0.862069	0	0.203529	1.11447	0.242407
PRRC2B	chr9:131488752-131490769	1.56885	0.855054	0.261061	1.81628	1.431	2.04832	2.01342	1.20607	0.203766	0.22069	0.337897	1.17424	1.14904	0.19303	0.15208	0.327824	0.190978	0.456365	0.55551	0.444274	0.235718	0.854718	0.483873	2.3314	1.74172	1.68066	0.459788	1.6447	0.346071	1.42135	1.59415	0.215502	0.48583	1.10372	1.92037	60.1562	1.93717	0.960014	0.309862	0.665709	1.85054	1.10341	1.28179	1.11902	0.423787	1.31268	0.921879	0.442791
FUBP3	chr9:130619327-130619388|130619792|130619641	0.220051	0.182524	0.192834	0.191286	0.190167	0.14149	0.252543	0.157339	0.143978	0.302751	0.118911	0.714489	0.931199	0.214454	0.377497	0.158482	0.100198	0.274726	0.175052	0.0113674	0.0653167	0	0.316454	0.136768	0.107249	0.108991	0.0897534	0.183098	0.335077	0.967475	1.44665	0.42267	0.458145	0.228977	0.428213	30.1973	0.16411	0.0859739	0.143952	0.0601355	0.195949	0.178191	0.132038	0.210674	0.0575491	0.172239	1.37865	0.101418
KIF13A	chr6:17821786-17821905	0.0574665	0.0573455	0.109183	0.0794064	0.0849004	0.174436	0.135508	0.156616	0	0.134769	0.0560196	0.0982695	0.133152	0.0362845	0	0.170329	0.036633	0.155009	0.0346226	0.0805435	0.0481203	0	0	0.105864	0.161213	0.0420454	0.0932757	0.181128	0	1.88273	2.81545	0	0.172419	0.0500796	4.15685	71.5505	0.344901	0.0677507	0.23803	0	1.51346	0.0114155	0.0716309	0.0733749	0.396484	0.123981	0.10985	0.181097
SPAG9	chr17:50999476-50999487	0.0663809	0.0759505	0.053312	0.0972675	0.0940284	0.156658	0.185566	0.0618415	0.0648634	0.135588	0.0334385	0.0642134	0.0616932	0.122976	0.0821514	0.0864466	0.0813684	0.148192	0.088433	0.0429884	0.0412817	0	0.252553	0.0741903	0.14894	0.0656168	0.0202012	0.14786	0	3.27213	2.77826	0	0.121391	0.131812	2.37558	62.6627	0.0681879	0.0291366	0.0332682	0.0750715	0.933	0.0501037	0.0857101	0.116603	0.0845224	0.0869682	0.102279	0.0909255
GLB1	chr3:33006041-33006094	0.270896	0.175122	0.101098	0.420483	0.24317	0.511498	0.230543	0.190645	0.364543	0.585608	0.612488	1.18067	1.15904	0.802508	1.00141	0.300362	0.229028	0.455703	0.654219	0.155669	0.512005	0	0.16285	0.356865	0.187289	0.246863	0.0809931	0.288258	0.114144	0.839469	1.91185	0.248542	0.204866	0.158225	0.199492	23.253	0.264229	0.0741907	0.0511444	0.106736	0.160582	0.23769	0.191358	0.146609	0.0841548	0.167787	0.575025	0.0904122
DIAPH1	chr5:141518944-141518996	0.307075	0.189117	0.0881714	0.985923	1.11851	1.72359	0.49702	0.285053	2.49497	4.61422	9.32951	3.33708	3.25578	7.32457	8.14138	2.84172	2.47034	5.62662	8.3226	2.68819	3.90712	0.434872	0.313894	0.954272	0.392758	0.957064	1.51573	1.7161	0.639095	0.916664	3.51537	0.0410097	0.130259	0.308282	3.23648	55.3112	0.334602	0.360749	0.149275	1.16156	2.60872	0.600028	0.547442	0.29032	0.0724465	0.345294	0.0511724	0.181377
TNS1	chr2:217841199-217841285	2.8809	1.63611	0.460503	5.40629	4.36849	5.07972	2.66995	2.15434	0.854425	0.983066	0.706764	1.6949	1.65937	0.854305	0.820676	0.64575	0.893543	0.712202	0.809056	0.434393	0.917842	1.9054	0.884317	3.88891	3.93646	1.90953	1.58297	1.90883	3.05362	1.94802	3.34086	0.388261	1.22831	2.44848	5.61249	72.5517	2.68795	1.3217	0.588467	0.495211	1.73785	2.0555	2.68954	2.57583	0.449645	2.5044	0.812751	1.2027
DAPK2	chr15:63923036|63922701-63923343	0.244036	0.389586	0.409742	4.2973	2.01309	2.58978	0	0.428798	0.263439	0.706409	0.427219	2.63752	1.86556	1.45964	1.28699	0.266241	0.349492	0.196319	0.721589	0.395249	0.250239	1.63397	2.18496	1.33487	0.295657	1.70318	0.387298	2.39433	0.909109	3.2552	3.41603	0.855197	1.7697	0.384123	4.32837	56.8309	0.68447	1.1606	0.681563	0.437062	2.87575	0.33661	0.30808	0.545976	0.283439	0.426537	1.23008	0.691783
ANK3	chr10:60044074-60053727	1.36713	0.698685	0.834272	0.5866	0.758335	1.56095	0.290669	0.949964	0.348232	0.213981	0.378031	0.204545	0.164286	0.297107	0.190577	0.368024	0.341783	0.361261	0.510269	0.513552	0.334449	2.17384	0	0.689925	0.617516	0.842693	0.563286	1.23733	0.344834	6.28854	9.43916	0.503674	0.613777	0.641526	4.14107	81.5496	0.844326	0.515136	0.672814	0.24045	4.53076	0.615589	0.651086	0.770385	0.56582	0.869076	1.00674	0.389604
ZNF516	chr18:76422935-76426449	0.0351009	0	0	0	0.103737	0.049456	0	0	0	0	0.0919118	0	0	0	0	0	0	0	0.186565	0	0	0	0	0.0366032	0.0396825	0.0386097	0.0202679	0.0397848	0	2.03049	2.59401	0	0	0.0158935	0.215983	22.113	0.0121123	0	0	0.247112	0.308366	0.018243	0.0304189	0	0	0	0.00827255	0
PPP1R12A	chr12:79777483-79777652	0.0623557	0.0779842	0.0436438	0.0748618	0.0409036	0.056632	0.0878331	0.0865627	0.104792	0.147908	0.092324	0.0686137	0.0882919	0.113686	0.0370396	0.121584	0.162223	0.0375387	0.111605	0.0827472	0.120053	0.274382	0	0.0456128	0.0322475	0.0313664	0.0113955	0.0447238	0.0577044	6.31336	4.65757	0.0511288	0.0498003	0.0430853	1.06109	52.3925	0.100388	0.0524126	0.0752536	0	0.20148	0.0277957	0.0382939	0.0546193	0.00801427	0.0220087	0.0519367	0.0692723
B4GALT7	chr5:177602032|177601426-177602193	1.08824	0.945441	0.612959	4.8781	4.0307	5.39418	1.69398	1.02969	0.285068	0.302202	0.341349	0.634015	0.48955	0.458655	0.339393	0.355595	0.18783	0.368842	0.158009	0.146196	0.133786	1.14287	5.19262	4.57767	2.71006	2.19629	0.998961	1.85936	2.27066	0.935931	1.87492	1.24282	0.718931	2.37449	2.14777	59.4794	1.72158	1.33963	1.31751	0.421953	2.84916	1.00889	1.0982	1.90864	0.974226	1.36116	2.44338	1.00096
FMR1	chrX:147924919-147925055	3.69651	3.32149	1.62882	4.90997	4.19852	3.7245	1.94409	3.04824	3.64288	1.91967	2.4151	0.886169	1.08107	1.0391	0.898657	2.93976	2.92706	1.94707	3.93105	3.23475	3.95312	1.58733	1.86936	4.67165	3.20809	3.26978	2.73887	3.5107	0.510204	4.49305	5.61718	2.27239	5.49969	4.18358	3.68944	53.3269	4.3889	2.45984	2.1973	1.7139	2.19281	4.14789	3.80766	3.59638	2.53283	3.53451	1.06869	1.94132
BICC1	chr10:58648624-58648669	1.44722	1.14558	1.64064	1.37158	0.702323	1.45333	-1	1.02224	-1	1.56248	0.840336	0	0	4	6.2379	0	5.71429	3.40908	0	0	-1	0	0	1.0482	0.815928	1.68005	1.01717	1.89358	0	3.7192	0.757254	2.40009	3.02249	0.682093	1.46692	37.8313	1.20441	0.410457	2.18505	2.76178	1.22967	1.25594	1.28741	1.6226	3.02121	0.729491	1.31126	1.10646
USP36	chr17:78836897-78836976	0.0737155	0.0706313	0.0200717	0.208119	0.459875	0.545479	0.662733	0.0921788	0.448954	0.850623	0.353428	0.536091	0.859254	0.857239	0.613847	0.435561	0.261526	0.914555	0.0694417	0	0	0	0	1.49412	0.650943	1.80427	0.215397	2.09417	0	2.1812	2.99608	0.109658	0	0.0742468	0.390855	27.7695	0.0495074	0.0213628	0.038019	0.0715445	0.344365	0.0649493	0.05498	0.603773	0	0.714012	0.0461372	0.0757494
CCPG1	chr15:55374155|55373472-55374250	0.795023	0.804048	0.335502	1.56898	1.43612	1.5397	0.408773	0.827713	2.86572	6.82623	5.01497	7.56813	9.78377	11.2897	8.35668	4.1917	2.66773	11.9296	6.68422	0.581444	1.08977	0.924007	0	1.57747	0.964054	1.13807	0.564137	1.33157	1.67723	2.1304	3.96276	0.162345	0.401026	0.882025	1.5695	61.6735	1.02558	0.763975	0.148687	0.697668	1.04408	0.532035	0.625187	1.20114	0.412625	0.512818	0.424182	0.317733
RPP40	chr6:5001094-5001130	0.0257853	0	0	0.0878333	0.405679	0.140512	0	0.0967072	2.07876	3.41336	4.85389	3.6226	3.05681	2.76823	5.3267	3.72473	1.07903	4.74715	4.5221	0.261871	0.964263	0	0	0.406482	0.204748	0.115074	0.0217584	0.275906	0	1.55	1.49235	0	0	0.0626198	0.219773	21.2138	0.0257995	0.151518	0.0417362	0	0	0	0	0	0	0.0508647	0	0.126243
B4GALT7	chr5:177602032-177602193|177603364|177603900	3.51668	2.93992	1.75938	6.54057	6.06322	6.87701	4.62395	2.76317	0.741991	1.20936	0.992783	2.95937	2.74947	0.806081	1.23023	1.1727	0.657448	0.810259	0.684327	0.516989	0.534327	3.34883	6.55676	6.64814	4.13959	3.45514	2.85468	3.06163	5.13053	1.94985	2.95475	3.1004	2.10106	5.04035	4.40167	58.421	3.52324	2.9399	2.05769	1.23113	5.06802	3.32584	3.19723	4.99569	4.40503	2.78667	5.29324	2.59636
REEP1	chr2:86239922-86240071	0.111086	0	0.123757	0	0.0563425	0.0113574	0	0	0	0.080434	0.0277469	0	0	0	0	0.0567548	0	0.08951	0.116267	0	0.064433	0	0	0.0852931	0.0974646	0.190741	0.409239	0.211016	0	7.0219	4.16662	0	1.31579	0	4.19809	50.5591	0.197239	0	0	0	0.8066	0.423331	0.166957	0.100208	0	0	0.00447227	0.265086
FN3KRP	chr17:82723060|82723027-82723111	1.84213	0.906074	0.4803	0.748756	0.647797	0.62434	1.313	1.47986	0.226077	0.139914	0.280679	1.20604	1.51613	0.347387	0.147726	0.278847	0.153566	0.228178	0.321647	0.29132	0.192649	0.179838	0.580692	1.31242	1.11188	1.21246	1.14886	1.17922	1.2232	2.36658	2.24676	1.24011	1.42681	1.51854	1.47629	23.1656	1.07365	0.8282	1.17767	1.01906	1.227	1.95068	2.54053	2.89071	2.84742	1.10826	1.64755	1.10025
KDM4C	chr9:7018631-7018679	0.223605	0.277117	0.662036	0.252016	0.182245	0.252929	0.190108	0.304699	0.193303	0.493783	0	0.393097	0.579287	0.484419	0.114707	0.39732	0.296503	0.189815	0.468449	0.491841	0.302027	0.823171	1.11126	0.416307	1.50342	0.109523	0.134374	0.168747	0	0.927345	2.03282	0.589059	3.39537	0.223981	0.459655	23.9168	0.326517	0.144287	0.457305	0.251742	0.484014	0.169335	0.131579	2.39506	0.297294	0.367727	0.432473	0.552584
ITGA7	chr12:55686202-55686314	0.0140573	0.0140707	0.0800619	0.0107987	0.0101223	0.0314969	0	0.0354945	0.0672614	0.0686477	0.0370678	0.119222	0.160251	0.0734016	0.0398832	0.140177	0.071998	0.0423354	0.0486494	0.131132	0.0855011	0	0	0.0243095	0.0272549	0.0141027	0.0653397	0.0505666	0	0.30201	0.333846	0.111413	0.337504	0.11965	8.16824	43.7051	0.0615691	0.0536543	0.346154	0.0298794	0.403927	0.0665725	0.120034	0.021883	0.040628	0.0338695	0.0362751	0.151248
CCDC39	chr3:180641383-180641412	1.01475	0.389109	-1	0.909392	0	1.34617	0	0.68027	2.57515	2.5974	0.725908	0	0	1.73133	1.49464	0	1.27749	1.34985	0.771478	0	5.48308	0	0	2.12274	1.26582	0	0	0.90544	0	0.714286	1.53846	0	0	0.405653	0	23.3547	0.887785	0	0	0.700532	3.125	0	0.4236	0	0	0.602404	0.296764	0
PLB1	chr2:28611432-28611580	0.182487	0.230126	0.0996861	0.625929	0.722292	0.524864	0	0.216077	0.321527	0.967706	0.678863	0.380226	0.416674	1.01639	0.484496	0	0.611198	0.809843	0.599996	0.274229	0	-1	0	0.428876	0.576924	1.01205	0.5414	0.809156	0.684904	0.582098	2.47401	1.32761	0	0.291964	1.00094	21.6436	0.154857	0.963599	0.167222	0.312665	0.879317	0.127277	0.135383	0.0777718	0.194393	0.685972	3.15514	0.119847
ZNF141	chr4:342292-342426	0.986179	1.59963	0.926487	0.824111	0.365618	0.400777	0	0.620609	1.16279	1.21105	0.295858	0.094518	0	0.413223	0.988388	4.92424	0.393701	0.252525	0.505051	1.40846	0	0	0	0.416255	0.511855	0.955162	0.439907	0.751119	0	1.94719	2.72904	0	1.32421	0.961623	0.409833	20.3047	0.338897	0.617952	0.958835	1.85951	0.130551	0.215376	0.815162	0.431544	1.84462	0.847653	1.93255	0.814272
SNX9	chr6:157888571-157888660	0.231587	0.262812	0.285656	0.412359	0.404942	0.355911	0.0547237	0.297678	1.3773	3.24088	3.86509	2.74979	3.42375	4.76597	3.41203	2.5525	2.4776	7.29101	3.13955	1.04108	0.892229	0.337339	0.393376	0.467896	0.286655	0.268508	0.251892	0.246591	0.598757	5.26359	12.4698	0.376482	0.518003	0.356777	0.858472	62.8901	0.337166	0.347065	0.37352	0.796149	0.745637	0.133908	0.121228	0.288997	0.276778	0.329883	0.215109	0.194339
ARHGAP11B	chr15:30735540-30735779	0	0	0	0	0	0	0	-1	0	0	0	0	0	0	0	0	0	0	0	0	0	-1	-1	0	0	0	0	0	-1	0	0	-1	0	1.31579	0	34.3951	0	0	0	0	0	0	2	0	-1	0	6.45516	0
GLIS3	chr9:3932795-3932918	0.169735	0.1971	0.71677	0.405022	0.0633714	0.194117	1.96078	0.0831938	4.09041	9.78656	3.31894	18.5177	8.7327	21.1167	23.8248	5.26214	21.7785	5.14295	3.69191	6.36908	16.2981	0	0	0.302832	0.591024	0.866399	0.729923	1.49455	0	2.02217	4.98792	0	0.512308	0.266046	0.976093	67.5061	0.454339	0.0467299	0.576114	3.7985	1.55489	0	0.308645	0	0	0.314463	11.1682	0.176272
AGPAT5	chr8:6742533-6742577	0.0110351	0	0	0	0.0376223	0.146357	0	0.0226865	0	0	0	0	0	0	0	0	0.018847	0	0	0	0.028506	0	0	0	0	0	0.00965881	0.178468	0	4.14046	5.03092	0	0	0	1.21224	29.4861	0.14203	0	0	0.0284582	0.947358	0	0.175632	0.0421213	0	0	0.00197546	0
PLCXD1	chrX:288457-288575	0.587431	0.742787	0.814928	2.96061	1.70695	1.63654	0.952376	0.845198	0.979544	0.731676	0.496558	3.10899	2.65582	1.51839	0.739236	1.00815	0.996663	0.661975	0.725838	1.78624	1.26617	0.877123	1.28206	1.30567	0.80795	0.860827	1.03669	1.04678	0	1.39866	2.89113	1.25441	2.82559	0.640171	0.743347	20.1094	1.1709	0.374896	0.666358	1.32375	0.755176	0.495768	0.29698	1.04256	0.771774	0.47582	0.791264	0.831304
TRIM36	chr5:115159641-115159670	0.324675	1.38889	0.435606	0.109735	0	0.0867058	0	0	5.6639	8.41945	9.90691	3.04366	5.64384	12.1597	14.3203	12.9899	2.27262	6.34524	6.00878	0.167353	2.10008	0	0	1.6465	1.78209	0.510204	0	0.735411	0	-1	-1	-1	1.47059	0.495416	0	32.6461	0	0	0.627015	2.28182	1.03673	0.454545	0	2.47973	0	1.13142	0.49667	0
ROCK2	chr2:11196687|11196693-11196863	0.0719592	0.105668	0.136793	0.0856854	0.165432	0.0944454	0	0.0516249	0.553934	0.311707	0.61283	0.267366	0.154742	0.154051	0.264606	0.229622	0.201929	0.242142	0.394479	0.29412	0.327067	0	0	0.0933934	0.00862515	0.0432352	0.0667703	0.134369	0	7.88144	16.0128	0.117371	0.100806	0.100047	2.01378	78.6875	0.222182	0.0598174	0.129112	0.0810357	3.12692	0.196735	0.143973	0.0193577	0.0329167	0.0415397	0.279221	0.193317
LINC01094	chr4:78648393-78648475	2.261	2.89534	2.95637	2.77917	2.70797	2.1853	-1	1.35538	3.70262	4.57016	3.81602	4.37285	3.52911	3.35795	3.19261	4.32308	3.45787	3.4628	4.45791	4.0288	2.84803	0	0	3.75611	3.20731	2.01259	1.35154	3.42066	-1	3.0303	5.32454	6.15852	0	3.31684	3.1746	49.4683	3.79472	1.25	2.20521	2.21668	6.2295	0.56491	1.31654	4.05441	6.72459	1.01074	5.2893	1.07535
IFT88	chr13:20632279-20633028	2.87708	1.16034	0.188675	1.25265	0.791129	1.45464	0.378773	1.39159	2.36958	2.27914	1.5725	0.723713	0.780456	1.58543	1.71812	2.30256	0.944274	2.1927	1.39968	1.69213	1.31687	1.53067	0.617284	1.25924	0.718643	1.01879	0.356374	0.968618	1.20487	3.94501	4.65674	0.145298	0.201817	1.09501	1.2334	33.0338	6.83733	1.65449	0.0859605	0.232015	0.796458	1.12769	2.13168	0.680332	0.241539	0.383853	0.897118	0.15744
RANBP2	chr2:108769260-108769337|108769867	0.599618	1.78036	1.30733	0.938749	1.14604	0.587381	0.392149	0.847422	1.41746	0.992216	1.3326	1.09594	1.24443	1.17753	0.772584	1.48664	1.32172	0.667087	1.81149	1.9435	1.16176	1.16893	0	1.45093	1.59314	1.61822	1.11438	1.4199	0.333293	6.68025	11.184	1.5284	2.05398	1.55717	1.86214	45.3141	1.17273	0.783883	1.46101	1.17917	1.91067	0.62997	0.47968	1.20447	1.23197	1.35113	0.974548	1.00194
PHTF2	chr7:77893982|77893940|77893903-77893993	0.114997	0.0535758	0.279332	0.0534931	0.215264	0.139696	0	0.352792	0.486621	0.534443	0.249371	0	0.170649	0.376573	0.165293	0.168919	0	0	0.688073	0.226757	0	0	0	0.316562	0	0.0878704	0.0226963	0.171412	0	6.64584	14.1412	0	0.452489	0.0472246	7.75044	63.7856	0.615328	0.408726	0.884962	0.130548	2.30106	0.149254	0.225413	0.08726	0	0	0.0584947	0.416499
KSR1	chr17:27621193-27621273|27622343|27622143	0.229186	0.0952926	0.607585	0.0368506	0.199852	0.175439	0	0.267138	17.0606	10.83	14.9583	13.5438	12.2336	13.8336	9.50048	23.1962	17.1778	10.1064	17.5753	38.6586	23.6425	0.16183	0	0.150216	0.302821	0.284107	0.278504	0.531404	0.21743	1.45313	1.38481	0.0720447	0.143233	0.15233	5.29731	79.2082	6.09197	0.0648442	0.412235	1.73192	0.552206	0.181962	0.228788	0.371221	0.0992281	0.171461	16.4774	0.679495
RTTN	chr18:70128054-70128098	2.60484	1.00597	0.590335	2.01873	1.47914	2.58598	0	1.87072	0.549451	1.19048	1.15207	0.239452	0.817748	1.5308	0.985024	0	1.01223	1.31559	1.35135	0.221243	1.16856	-1	0	1.62191	0.926244	0.993676	0.704232	1.14475	-1	2.56894	3.2123	0.574707	1.65388	2.22567	1.45851	27.2948	1.21512	0.709683	1.57814	0.797357	0.456337	2.16705	5.14552	1.64847	0.28905	1.99747	1.61974	0.348976
COL4A5	chrX:108570649-108570795	2.40416	2.37666	2.42974	2.18093	2.58305	2.09507	4.32149	3.02387	1.29038	0.78125	2.17477	1.56245	5.95238	2.92799	4.19993	3.87018	2.62096	2.48475	1.1236	5.97826	2.12766	4.01148	3.06392	4.10013	3.23095	3.35614	3.62166	3.88967	1.62032	2.03502	3.24011	1.73163	3.72105	2.89115	2.74321	30.061	4.28118	2.4152	4.61288	6.94855	3.83783	3.87942	2.49876	3.68287	2.4099	3.82885	5.20506	2.90124
NOTCH2	chr1:119950080-119950138	0.827841	0.422878	0.0221154	0.303026	0.148477	0.377485	0.506307	0.808904	1.68335	0.185358	0.0769223	0	0	0.414552	0.959581	0.705882	0.711744	0.54804	0.181161	0	0	0	0	0.485805	0.417216	0.37376	0.412865	0.290466	0	0.207838	0.963981	0.284136	0.579569	1.26279	0.302731	22.6744	1.00029	0.491932	0.234117	0.141643	0.421113	0.941744	0.987227	0.569065	0.654243	0.283143	0.850172	0.260436
ATL3	chr11:63635847-63635993	2.82592	1.70053	0.234935	3.23513	1.86712	3.17241	2.30114	2.8116	2.03679	3.1292	2.11934	3.05554	3.29664	3.3006	1.39564	2.61114	3.29538	3.9488	1.90092	1.98827	2.40642	2.14407	2.38093	3.314	1.53737	2.00318	0.765096	2.81438	1.27117	8.6121	8.2045	0.844286	1.18213	4.68626	0.945463	44.5547	6.86963	2.50621	0.420907	0.94033	2.30438	3.4269	3.47781	1.14429	0.449963	1.1275	5.78563	1.57919
IDH3B	chr20:2659109-2659312	0.092787	0.0643917	0.0146556	0.137109	0.209483	0.280292	0.185253	0.0411757	1.06378	1.48925	1.41861	2.84417	2.86787	2.23096	2.03375	1.91077	0.828127	1.74722	1.21925	1.26209	0.83856	0	0.104448	0.432783	0.150366	0.520193	0.0608122	0.838886	0.07594	4.30538	5.47263	0.01135	0.0103037	0.0419236	0.638183	24.725	0.353227	0.0758672	0.0177391	0.0577524	0.365714	0.0332431	0.0458416	0.101623	0.00351291	0.156141	0.0261491	0.0352226
SGMS1	chr10:50340387-50340464	3.64696	1.90664	1.90493	1.4096	1.52919	2.24561	2.27664	3.13476	0.870934	2.10316	1.17123	4.97005	5.09986	2.81995	1.77985	1.06037	1.20539	1.81234	1.23114	0.927878	1.41604	0	2.11599	2.3914	2.2768	2.03724	1.20178	1.92842	3.02021	3.44304	3.8929	1.11018	1.18267	2.02394	1.85518	24.2545	2.25274	3.20809	2.50932	2.02453	2.53804	3.65739	4.5659	3.54356	3.47683	2.55148	3.3081	1.23462
PRKD3	chr2:37291523-37292976	1.75158	2.18738	2.64242	2.76553	2.46084	2.22783	2.3077	2.31608	5.94522	3.04169	3.70447	2.54239	3.04567	1.91284	1.85141	4.62291	2.56456	2.93477	2.23442	4.83767	4.10667	4.98729	1.40846	2.8303	2.35421	2.55359	2.9733	3.1272	2.00003	4.64521	6.3947	2.51308	5.54921	3.70072	3.93262	28.2679	2.7424	3.15081	5.14722	4.47016	4.06837	2.67956	2.49526	4.54257	3.7729	2.67917	2.26836	3.28253
TTTY15	chrY:12681671-12681709	0.0316056	0	0	0	0.301825	0	0	0	0.268817	0	0	0	0	0	0	0	0	0	0	0	0	0	-1	0	0.102458	0	0	0.049954	-1	6.35845	10.5875	0	0	0.0240503	0	41.4343	0	0	0	0.0814332	0.303259	0	0.0673698	0	0	0	0	0
PPP3CC	chr8:22531302-22531328	0.167501	0.121237	0.149669	0.102337	0.400207	0.244572	0	0.2197	0.543856	0.368824	0.349948	0.0976221	0.132056	0.200867	0.22019	0.269048	0.219834	0.566813	0.293404	1.3149	0.736105	0	0.423739	0.164378	0.213468	0.156478	0.132084	0.510803	0	13.2099	23.1282	0.197553	0.292035	0.185401	7.40875	89.9074	0.426794	0.183884	0.130823	0.147448	2.93528	0.13518	0.212261	0.109114	0.114889	0.159882	0.0728047	0.19283
ANK2	chr4:113304224-113304277	0.0546939	0.0765422	0.0715744	0.0368189	0.850635	0.159457	0	0.0476659	0.0571923	0.0594191	0.0531059	0.0190196	0.0073305	0.00911161	0.0556341	0.0172894	0.0339659	0.0082268	0.0165946	0.0471294	0.0544948	0	0	0.0437915	0.0488043	0.094843	0.0620347	0.141985	0	15.5759	23.0365	0.469479	1.47059	0.0896362	5.19607	92.5015	0.434593	0.125407	1.07539	0.187705	2.02379	0.0811048	0.188183	0.10101	0.121653	0.0880277	0.193802	0.244839
BTBD10	chr11:13403911|13403900-13404015	2.74052	2.5724	0.754237	2.01175	1.88373	1.32099	0	2.49559	2.27704	0.974832	1.98415	0.537627	0.818879	0.721694	0.588819	1.76441	0.977805	0.605379	1.26884	3.53262	2.16306	1.04161	1.35138	1.24156	1.01789	1.19594	0.518132	1.16868	0.549456	8.44955	15.0876	1.43198	1.01386	3.52255	2.17119	58.6854	9.37577	1.08119	0.420144	0.514328	1.92683	1.50493	1.04808	1.08798	1.23958	0.859435	0.33313	1.89002
SNHG14	chr15:25077219-25077316	0.964388	0.544558	0.728491	2.88132	1.9868	1.32026	2.47249	0.799604	1.52779	4.42626	2.74009	14.4682	16.6225	6.03013	7.24118	2.50424	4.00961	3.22666	4.08624	1.1913	4.29605	1.13639	0.909109	1.9051	2.49578	3.0567	0.782614	2.29715	0.531894	6.33429	7.58464	0.354606	0.643781	0.823798	3.56715	58.5662	0.404335	0.812373	0.329125	4.88111	1.59847	1.43051	1.88781	1.40253	0.263854	1.90777	0.20536	0.181608
CCDC85C	chr14:99528218-99528256	2.22274	2.20025	1.34269	2.65564	4.69675	3.62467	7.40316	2.00158	5.89004	7.04912	8.13886	6.05937	6.02233	6.06215	6.82905	7.6065	4.85598	10.44	9.40262	4.49215	4.88858	2.94114	3.03036	5.77566	4.24068	5.24079	3.75536	5.65789	1.22663	13.9153	17.158	1.36988	3.34848	3.24624	2.15319	65.0408	4.45694	2.33786	2.72942	3.2262	5.09128	2.1316	2.20618	3.74467	3.32559	3.4975	7.75906	2.19966
SLC35B3	chr6:8428975-8428994	0.394819	0.34279	0.12124	0.715098	0.455894	0.897715	0.434809	0.555015	8.62245	5.32474	7.48498	1.42561	1.47751	4.82369	1.89122	5.48831	3.49239	5.85118	5.44026	12.5046	8.3722	0	0	0.394067	0.14748	0.270995	0.146909	0.408784	0	5.95854	14.8254	0.0816993	0.148455	0.509685	0.361451	48.6658	2.32285	0.346118	0.0621271	0.115455	0.261116	0.57671	0.447598	0.235515	0.384941	0.201676	1.84024	0.199514
RGS12	chr4:3386525-3386573	1.18741	1.01573	1.10047	0.808061	0.58043	1.06334	0	1.44212	3.34718	1.78361	10.7015	3.33627	2.73556	1.44142	3.20778	1.44044	2.77983	15.2517	9.30837	1.37956	2.10108	0.943368	0	1.82307	1.16858	1.69339	0.197952	1.10022	0	2.17902	0.984116	0.534096	0.87554	1.36867	0.693685	22.8715	1.00368	1.14104	0.355872	3.61624	0.913313	0.283642	0.145866	1.42633	1.31644	1.59495	0.228704	0.977748
USP47	chr11:11873800-11873859|11873915	6.86922	5.79889	3.47816	4.77381	5.27942	5.95459	5.03054	5.76608	4.73932	5.34992	2.90987	5.9062	6.12459	5.1102	6.41915	3.52029	3.59219	3.47843	4.25836	4.30421	2.70105	5.26643	2.33348	7.07478	6.45894	5.16382	5.11932	5.40301	1.7066	14.074	26.3544	3.92633	4.98351	4.51436	7.25178	79.4121	5.09689	2.04892	4.10658	2.13724	5.1154	4.13154	4.74327	6.56349	4.97098	5.93733	5.35646	3.53935
PPP6R1	chr19:55252094-55252129	1.64238	1.27384	0.67879	3.88869	4.37049	6.3113	5.91066	2.23704	16.4301	13.4573	24.1818	4.71342	5.41963	13.4396	13.96	16.355	5.1021	23.6273	22.8655	2.00894	6.28378	0	2.72727	8.44665	5.32806	6.63039	3.60267	6.42662	4.10731	5.43524	6.16362	0.797207	1.37316	2.59767	3.29877	39.3989	2.12252	1.31049	2.72033	5.68852	4.15383	3.60056	3.50652	3.09473	1.30677	4.12543	2.34952	2.25804
ROCK2	chr2:11184666-11184769|11186923	3.01917	4.16591	1.10464	1.53562	1.60265	1.78927	0.781021	2.99645	2.15627	3.04166	2.93389	4.77123	4.69866	3.12252	2.99109	2.70908	2.78966	2.26326	2.14571	0.90587	1.41566	2.36739	2.31678	2.12857	1.344	1.4148	1.13889	1.56206	3.52411	15.7065	23.1582	0.605506	2.2338	1.63964	3.52142	77.327	1.67034	1.4441	1.16951	3.04034	3.7039	2.32433	2.49898	1.59457	1.21815	2.13957	4.29294	1.04173
PAPD4	chr5:79680919-79680984	0.00852054	0.0041136	0	0	0.0276263	0.0543054	0	0.00334558	0.093595	0.306231	0.227138	0.455207	0.32726	0.350048	0.360723	0.113979	0.154844	0.123128	0.109742	0.166046	0.0562159	0	0	0	0	0.0134257	0.0144361	0.0256734	0	1.96185	8.27677	0.032685	0.0121358	0.00717499	0.183262	24.695	0.0137176	0	0.0283028	0.0198159	0.115835	0.00300577	0.0017841	0.00794874	0	0.0062036	0.0606133	0.00738246
RHBDF1	chr16:64333-64440|64437	0.102637	0.0990313	0.155496	0.0941667	0.16381	0.0946311	0	0.0508211	0.531755	2.8317	5.76943	24.875	20.9315	5.8381	5.67768	1.57237	0.943919	7.82168	3.81439	1.00284	0.506006	0.101998	0.117653	0.184148	0.0754896	0.0870924	0.0789742	0.157289	0.268825	5.38392	12.1196	0.189509	0.0892808	0.0871352	1.30206	70.9103	0.153095	0.0445159	0.199785	0.116116	0.501582	0.104975	0.134623	0.152405	0.0819011	0.111414	0.186958	0.107917
COPS5	chr8:67060497-67060545|67061422	1.72097	0.784715	0.429688	1.06583	0.806999	1.26746	0.96861	1.6681	1.84637	1.06727	1.18389	0.743484	0.950669	0.757179	0.557924	1.60948	1.02224	1.26678	1.45334	2.12769	1.619	1.4922	1.27214	0.792419	0.480459	0.604601	0.42659	0.635924	1.75269	0.424897	0.253196	0.687071	0.492427	1.32698	1.43774	23.8154	2.9158	1.70936	0.640445	0.804439	1.39403	1.64631	1.60856	0.805982	0.714637	0.619873	8.38103	1.01681
LIMCH1	chr4:41620424-41633808	0.298436	0.291606	0.266263	0.530847	0.508179	0.724435	0	0.414055	0.0675068	0.11746	0.0757237	0.189459	0.0680516	0.0703568	0.0738716	0.0763389	0.126875	0.147729	0.159554	0.0560986	0.0903332	0	0	1.43854	0.827205	0.7621	1.31292	1.08821	0	2.2724	2.65354	0.174829	2.93442	0.598434	20.6866	84.5418	0.499181	0.267935	0.561149	0.527465	5.3313	0.474358	1.06847	0.723243	0.131672	0.684362	1.89221	1.06398
COL28A1	chr7:7417301-7417459	0.523378	0.543494	0.699011	0.860449	0.109879	0.2149	1.04166	0.872113	2.97127	4.05618	0.912412	8.93535	10.2336	8.9688	5.01593	2.41116	2.58535	2.2489	2.21238	2.43901	0	0	0	0.285775	0.361528	0.377565	0.766358	0.428032	1.02031	0.726555	2.63817	1.14366	1.31578	0.861369	1.01471	28.896	1.09489	0.725808	0.244047	1.63191	0.862065	0.52373	0.795477	0.339847	-1	0.473442	0.133873	0.643432
PCNT	chr21:46394504-46394536	1.05329	0.375546	0.412719	0.701289	0.878314	1.05333	0	1.2775	1.07675	0.443687	0.703731	0.267782	0.438272	0.511799	0.324674	0.259515	0.52562	0.715902	0.551916	1.10383	1.94477	0	0	0.44679	0.679398	0.426335	0.391254	3.90633	0	1.01309	1.33007	0	2.27595	1.11275	31.1506	86.1548	2.0043	0.654278	1.07447	0.350291	4.44208	0.561625	0.759638	0.669884	0.823908	0.371616	0.319479	2.15283
C2CD5	chr12:22512647-22512679	0.098306	0.101372	0.381981	0.0483342	0.0983261	0.115124	0	0.0481649	12.7576	29.0198	16.252	15.5074	14.6846	26.1151	33.6373	15.9276	9.37131	15.4719	15.1681	2.35234	9.37514	0.847612	0.816405	0.248584	0.317408	0.237426	0.0395924	0.280121	0	4.52414	6.33198	0	0	0.0815843	0.68261	44.3301	0.195943	0.0578498	0.0521639	0.83661	0.605401	0.0141444	0.23036	0.12939	0.0291364	0.0948932	0.220654	0.0335977
PPFIBP2	chr11:7617112-7617294|7617311	0.039697	0.0152113	0.0242341	0.0601661	0.194801	0.19485	0	0.05614	0.047987	0.506393	0.0289355	0.57536	0.833729	0.182664	0.0432152	0.0361272	0.222386	0.0448466	0.0361813	0.0400962	0.042554	0	0	0.117827	0.0222422	0.0325913	0.018876	0.160626	0	16.6237	19.9092	0	0.0205246	0.0243305	1.34133	69.6363	0.0297298	0.0248021	0.0578467	0	0.390259	0.0297275	0.0161867	0.016129	0.0658328	0.0147938	0.0292825	0.0291714
AP3B1	chr5:78003459-78003494	6.19324	4.14121	1.58147	5.10424	4.40794	5.51555	5.07358	5.84017	8.69745	10.0943	7.21438	27.5911	22.8408	14.7749	15.1321	13.6229	8.71105	7.06749	10.3013	16.0406	12.441	8.15055	6.33003	6.96293	6.05112	4.84156	3.32512	4.06087	6.09336	6.7404	11.1963	2.79099	5.85961	4.22285	3.59634	63.8917	6.32378	4.37411	2.41742	1.35902	3.76763	5.18855	5.10089	7.20247	3.30945	4.73941	2.07204	2.18245
PRKCA	chr17:66796448-66796495	0.422833	0.635609	0.0713993	1.26958	2.05405	1.83953	3.75292	0.507778	0.610507	0.59736	0.96119	0.583093	0.726364	0.6904	0.543387	0.812882	1.21023	0.659323	1.26581	2.96842	2.10657	0	0.595268	4.32847	2.48449	2.62032	1.3905	2.68941	1.00002	13.3863	28.6966	0.225226	2.59123	0.714872	2.3945	82.8922	2.75068	0.24192	0.561768	0.52353	2.36745	1.38685	1.31935	0.913521	0.12594	1.61759	0.325897	0.592601
RASA2	chr3:141559338-141559350	0.0107367	0.068136	0	0.0835422	0.0791139	0	0.76925	0.0806121	0	0.35843	0	0	0.215211	0	0.188677	0	0	0.500945	0	0	0	0	0	0.0677041	0.0290325	0	0.0464109	0.12319	0	10.7505	23.4121	0	0	0.0857394	0.424836	66.9965	0.0207716	0	0.183433	0.224409	0	0.0555832	0.059449	0	0.0956013	0.208125	0	0
SEMA6C	chr1:151133960-151134055	1.96688	1.4985	1.60087	2.83812	2.39721	3.41022	2.95648	2.3896	1.41101	1.32758	1.9041	2.56625	2.31024	1.78823	1.92756	1.61159	0.747109	2.16441	2.11504	2.04541	1.52332	1.96301	3.50863	1.91664	2.23301	1.83787	2.00897	1.86234	1.77448	3.43811	4.8879	2.62867	3.7269	2.34112	22.3516	65.3012	1.60274	1.15605	2.54868	0.905583	9.56951	2.14918	2.06545	2.55367	1.43687	2.20919	0.967106	2.18955
ADIPOR1	chr1:202954241-202954307	8.04991	4.22661	3.54827	6.51529	5.30822	9.0828	7.45773	7.32345	7.81557	14.8406	8.75462	21.3469	21.1142	20.3434	22.0594	10.2356	8.27343	8.11746	8.59464	5.33072	6.3991	6.84422	5.49914	8.29048	5.60928	6.70603	2.72195	6.35071	8.54938	12.602	21.5838	4.58956	3.62742	5.40779	3.84837	71.7901	7.44757	3.99296	3.16312	2.7064	5.64443	7.27746	6.75428	6.62909	3.04879	6.16463	2.21209	3.24692
IQGAP1	chr15:90431221-90431252	0.157168	0.16755	0.049303	0.119044	0.315444	0.162993	0	0.174326	13.8911	16.9259	16.8824	1.41502	3.54913	15.3078	12.6806	12.6046	8.65207	13.8517	12.0654	6.10285	12.8756	0.26738	0	1.01542	0.525626	0.623087	0.0849526	0.580188	1.33139	2.33231	6.14416	0.473943	0.838926	0.134006	0.353138	24.5678	7.12529	0.215081	0.291949	0.396761	0.285243	0.178529	0.0933868	0.634276	0.215593	0.544739	0.350437	0.113295
EIF2AK3	chr2:88612285-88612336	0.117057	0.110475	0	0.0282173	0.0879134	0.11134	0	0	0	0	0.476762	0.16129	0	0	0.266677	0.851066	0.181159	0	0	0.197628	0	0	0	0.259828	0.276838	0.058548	0.0466423	0.301381	0	8.76508	16.4708	0	0.225734	0.0705751	0.248758	46.2458	0.128786	0	0.0263505	0	0.901778	0.172581	0.0623664	0.521627	0	0.0710013	0.343959	0.0966075
PMS1	chr2:189785346-189785471	5.73324	4.85099	2.58758	6.8679	4.96429	6.58154	5.95274	5.31218	13.7035	15.9425	9.31036	10.934	9.77463	11.8814	18.6682	10.2674	12.9792	12.5567	9.27685	11.13	12.0932	5.79169	2.2388	6.73846	4.58027	4.49544	3.13288	5.59997	4.66689	8.82406	12.6481	2.69445	3.46547	5.179	3.21175	37.0068	6.95871	3.18818	2.57828	2.90804	4.59844	4.51325	4.53732	5.02912	3.97653	4.19408	3.72711	2.77563
FMNL2	chr2:152620962-152621091|152621158|152625000	2.2566	2.96449	1.12188	4.17498	5.17708	9.9855	13.6174	2.29006	0.164531	0.104885	0.131517	0.190309	0.182853	0.192144	0.174625	0.144344	0.144471	0.0972762	0.198388	0.131206	0.126488	1.37698	1.56251	11.8829	6.77847	9.12465	3.22676	12.2288	3.11421	11.2745	21.3118	1.91361	3.56746	4.57219	5.19338	72.6349	1.47589	0.859362	1.12881	1.06757	5.8274	1.73199	1.26307	4.27142	4.32904	4.51329	1.06433	1.54568
FAM91A1	chr8:123788201-123788247	10.3326	7.65881	4.54885	8.33563	6.91785	9.65152	9.54836	10.0614	9.21712	6.36106	7.41642	3.27857	4.47518	7.4971	5.24476	12.0266	7.9372	7.72041	9.26565	17.6079	14.0552	4.29008	3.95174	9.0999	8.43875	9.1771	4.29024	11.1802	5.62067	17.4134	20.6799	5.91621	7.2439	12.0577	7.57747	63.096	14.2704	5.43324	7.02131	7.16949	5.67283	13.1801	12.0925	10.1056	9.22491	9.8832	6.60102	5.10977
CCDC93	chr2:117979080|117985389-117985406	0.835695	0.951065	0.456641	2.48984	3.33944	3.51064	9.00812	0.915003	2.1234	1.70292	2.03133	2.79193	3.58997	2.09656	1.73104	1.21568	1.40502	2.89146	2.08302	0.719419	1.76773	6.43499	1.04163	5.41322	2.13545	4.4295	0.824974	4.07057	1.97371	18.2961	22.5272	0.564333	1.2489	0.907892	1.97431	70.3436	1.32108	2.44026	0.661782	0.621103	4.40093	0.774582	0.78685	1.32435	1.30173	1.38437	1.68004	1.01725
DNAH11	chr7:21807539-21807808	1.6129	1.36524	1.07397	2.00074	0	1.69178	0	0	2.03063	-1	1.1249	0	0	0	0	3.39216	0.982754	5.79213	0	3.21451	-1	0	0	0	1.25	1.22695	2.92731	1.22851	3.00758	5.73208	1.6129	-1	0.632911	2.3046	-1	21.4186	0.909091	3.23564	3.125	0.714286	0.484269	2.83813	2.89629	1.85957	0	1.20481	0.470229	1.22576
HKR1	chr19:37322438-37322479	3.69638	2.79402	1.36343	3.976	3.85313	4.58604	3.85552	3.74499	3.35872	1.80153	5.1723	4.25378	3.91181	2.97893	2.18023	3.41931	2.11215	6.45393	5.21147	1.57161	2.24397	1.90634	1.4286	6.95595	5.34417	4.89869	3.97471	5.65722	5.06465	7.38895	10.8208	2.63687	3.71283	4.45363	2.98549	34.053	3.4724	2.37496	2.67337	1.62182	3.01473	6.13594	5.04168	7.96927	7.71054	5.97988	4.45439	3.07672
ADSS	chr1:244416800-244416916	0.0172097	0.0155674	0	0.0357845	0.0796224	0.0132197	0	0.0176777	0.0211758	0.0248995	0.0504223	0.0139989	0.0506567	0.0231197	0.011042	0.0454503	0.0476624	0.0397973	0	0	0.0769838	0	0	0.0239946	0.0111204	0.0501406	0.00545862	0.0288717	0	6.98988	9.69689	0.0405219	0.0381584	0.0238572	0.13932	28.5066	0.132205	0.0307416	0	0.0217583	0.0452593	0.00305408	0.00692134	0.0204367	0	0.0176144	0.0761681	0.0213799
MEF2D	chr1:156480643-156480777	0.577218	0.70699	0.262584	1.37886	1.45742	1.17792	1.50505	0.52527	0.202351	0.366604	0.685933	0.332183	0.373072	0.415857	0.297846	0.212342	0.288959	0.289142	0.458408	0.584109	0.421889	0.440669	1.03467	2.34227	1.71694	1.1225	0.581211	1.46234	0.313058	18.4476	28.9724	0.544494	0.760514	0.509227	14.4123	85.5243	0.790152	0.34717	0.538376	0.37682	3.19012	0.391142	0.414126	1.19392	0.696892	0.947082	0.484282	0.778239
R3HDM2	chr12:57288857-57288910	1.52905	0.677435	0.653097	0.695445	0.73197	1.28639	1.11658	1.34788	26.0397	48.9258	21.9753	28.3933	26.061	51.8209	55.6103	22.2022	30.9033	39.163	21.2443	4.75979	11.3939	0.350912	0.674281	1.71741	1.37428	1.07103	0.617112	1.04553	0.68625	12.7698	13.4083	0.639109	1.01487	1.34294	3.07069	72.0645	2.17989	0.68563	0.961465	3.31028	1.16883	1.15329	1.31616	1.14468	0.4444	1.12862	1.66513	0.68169
TMEFF1	chr9:100499272|100499223-100499303	0.140279	0	0	0	0.0600234	0.165615	0	0.0851806	1.55317	1.70636	1.69795	3.05164	5.54699	4.99039	2.21034	1.17766	1.05803	1.22081	1.58063	0.981829	1.54126	0	0	0.125315	0.145244	0	0.276245	0.118676	0	5.49342	11.4685	0	0	0.303512	1.43314	35.2226	0.482193	0.122849	0	0.470697	1.12036	0	1.23962	0.490196	0	0.265175	7.11985	0.0699714
DNM2	chr19:10803639-10803668	0.054676	0.0246074	0.0306439	0.0312979	0.208895	0.0830753	0.053588	0.0830589	0.977413	2.16595	2.52349	11.2919	11.1318	3.4718	4.63615	1.22636	2.91003	2.81741	2.82017	0.66777	1.03126	0	0	0.0513604	0.0179077	0.0486784	0.0338184	0.131788	0	10.993	16.7102	0.0197076	0.05938	0.0229243	1.11434	52.4924	0.0810223	0.00559917	0.0199367	0.194044	0.450749	0.0305151	0.036204	0.0197735	0.0190748	0.0251501	0.0647719	0.0610215
SPTAN1	chr9:128555349-128555399	0.0555485	0.0142207	0.0912849	0.0612376	0.0986806	0.0620823	0	0.0158725	0.658691	3.62294	1.025	2.09599	1.08253	4.14184	4.9891	1.49005	0.739885	0.58463	1.61647	0.516441	3.10824	0	0	0.199761	0.121542	0.0815639	0.0449139	0.0786549	0	11.191	11.4071	0	0	0.0353762	0.559416	36.9344	0.0328774	0.095333	0.143551	0.477016	0.0816977	0.0591586	0.0353341	0.278871	0.063857	0.0483354	0.10344	0.0404613
EML4	chr2:42264919-42264951	4.87804	4.21963	10.2111	6.76991	6.51225	8.36494	8.34056	5.28513	3.75012	8.25025	3.52294	4.15482	3.71328	6.91513	12.9716	8.66205	2.3513	3.94177	3.77619	2.22484	6.8179	1.35135	7.14279	7.45001	7.99885	7.2295	4.4836	6.10221	4.79095	10.1486	9.55345	11.7245	5.60845	4.90193	9.30049	45.2776	3.85184	10.4999	6.18769	8.34725	8.32463	4.50351	4.24965	10.4369	7.85719	7.19616	5.65365	15.2542
RAD54B	chr8:94373012-94373082	0.155925	0.119617	0.153374	0.388735	0.0996036	0.858517	0	0.094162	2.75746	7.52125	7.83761	10.4071	9.75556	8.93683	9.13153	6.71708	3.30648	8.3296	10.3017	2.0344	3.47408	0	0	0.147059	0.231614	0.0931117	0.0795078	0.0750751	0	4.13998	6.13317	0	0.165746	0.329397	0.145773	27.5613	0.706434	0.0663123	0.115475	0.025226	0.304876	0.240194	0.153688	0.249997	0.140647	0.224778	2.77888	0.113524
RYR3	chr15:33843488-33843574	1.31919	2.56114	2.12918	1.05558	1.53283	1.97075	6.38301	0.787692	11.4665	20.8115	66.0831	10.2587	10.8354	19.8432	21.1926	35.92	38.724	49.9685	63.8697	17.2185	21.4952	0	1.28205	2.55066	2.29941	2.83237	2.22901	3.60855	1.1236	6.01192	8.66546	1.35233	-1	2.48686	8.19043	95.4822	9.63061	1.05341	-1	2.98116	3.03947	0.671688	0.65883	3.959	2.1831	2.37033	40.7312	3.19394
AKAP13	chr15:85676976-85677098	0.319068	0.759506	0.436274	0.633249	0.775751	0.32912	0.774992	0.436915	4.59545	5.11365	4.44021	4.42799	1.29685	5.34798	4.77417	2.97879	2.94116	12.3076	4.07059	0.898659	1.93135	0	0	0.732999	0.356724	0.873373	0.322388	0.861529	0	10.7246	21.6317	0.167789	1.24427	0.455699	1.3933	51.6965	0.494277	0.401187	0.175287	0.540492	0.662779	0.256418	0.122533	0.376267	0.447758	0.476241	0.41927	0.479427
CIZ1	chr9:128169623-128169700|128169771	1.46772	1.71511	0.969778	0.974741	1.17424	1.02796	1.22161	1.49697	1.96278	1.25224	1.63815	1.28467	1.21507	1.57699	1.42833	2.14667	2.16142	1.4129	2.13272	2.72246	2.88028	0.812838	0.135888	1.27263	1.06885	1.25453	1.00527	1.3081	0.410973	7.15286	10.7105	1.05969	4.2784	1.29065	1.26183	27.2197	2.49785	0.445289	0.605989	0.888846	0.904562	0.8104	0.730207	1.01783	1.63795	1.12139	0.826764	0.676466
USP54	chr10:73518189-73518221	0.0916329	0.107608	0.113708	0.0534946	0.170092	0.104572	0	0	0	0.0526041	0.0840314	0.0141642	0.016442	0.0215682	0.063692	0.0681059	0	0.091272	0.0244543	0.0147124	0	0	0	0.0137433	0.0479109	0.0836588	0.0160332	0.0951102	0	10.6001	20.3364	0	0.555556	0.0412122	0.549256	49.609	0.0641796	0.0285901	0.0323615	0	0.322914	0.0238316	0.0517873	0.0311533	0.306045	0.0110677	0.0124718	0.0114649
CIZ1	chr9:128169623|128169604-128169700	1.34212	1.56689	0.915507	0.898511	1.1263	0.942786	1.28564	1.38229	1.81141	1.22798	1.50868	1.07685	1.04822	1.45401	1.33283	2.11115	1.93686	1.31529	2.01487	2.59713	2.61368	0.657587	0.135888	1.19454	0.967532	1.14198	0.964512	1.19523	0.485498	6.87876	10.3276	0.994481	3.77143	1.14255	1.13601	25.7594	2.20521	0.407675	0.546883	0.800205	0.878486	0.745312	0.685727	0.905598	1.39641	1.02602	0.835504	0.611221
RAPH1	chr2:203441823|203442598-203442673	0.895003	1.37691	0.209045	1.63996	1.65959	2.48065	1.06383	1.08991	2.56769	4.40672	1.23457	0.511949	2.25675	0.195312	1.44916	2.09704	0.320513	2.71584	2.22223	3.04877	0.423725	-1	0	3.99479	1.42455	2.20692	0.697281	2.35038	-1	9.71374	18.7423	0.657895	1.55176	0.866716	1.477	55.8724	1.85089	2.87818	0.488578	0.892531	3.02421	1.10058	0.637987	0.884942	1.67769	1.46357	16.9772	0.622634
ASH2L	chr8:38117452-38117469	0.193083	0.155582	0.318035	0.142665	0.377062	0.167192	0	0.301958	11.5116	11.6691	11.7641	3.45082	3.5543	10.8339	11.0715	8.74711	7.78455	11.4727	11.1449	4.45293	6.51301	0.236938	0	0.352799	0.563687	0.194445	0.181862	0.365479	1.27387	7.30581	16.4824	0.244055	0.253639	0.377616	0.939161	48.4731	0.345304	0.41733	0.306921	15.4888	0.415687	0.193031	0.251852	1.16661	1.94092	0.340001	2.06913	0.261232
MOB1B	chr4:70980999|70980994-70981070	3.45675	3.54234	2.06667	6.66073	6.67559	5.28856	6.65684	3.8429	5.46451	9.99235	5.60243	8.26216	11.3448	10.4167	11.8452	7.39021	4.92492	8.76319	6.6293	4.36636	4.09237	-1	0	5.86753	5.83548	5.99088	3.68165	5.87819	-1	8.74902	16.2956	1.85838	3.62958	2.83839	3.61714	45.5707	4.28628	4.68007	3.52424	3.30117	5.17779	1.93411	1.71397	4.44097	2.62987	4.31151	8.88553	1.97092
STRN4	chr19:46733816-46733875	2.56491	5.44049	2.26491	4.3438	4.70993	2.72276	4.77342	2.70854	11.8088	8.24513	10.5629	4.80378	5.86596	8.53769	7.10987	11.4062	8.06299	11.9217	8.2027	7.65171	7.53523	3.35091	4.44816	6.87862	3.94648	4.28655	3.27574	4.57382	3.23013	6.57074	5.54147	2.41596	4.58846	5.59177	2.65149	38.8828	6.25559	2.01169	2.86555	9.90395	3.41901	4.10209	2.76923	4.83823	9.12767	3.15678	0.756564	3.31086
TAF12	chr1:28623946|28623942-28624030	0.0772907	0.218867	0.182827	0.292864	0.779131	0.284316	0.409861	0.130662	0.125836	0.0569138	0.144212	0.163457	0.0258678	0.0772428	0.0890427	0.0616499	0.0487239	0.0935927	0.033761	0.0616438	0.114075	0	0	0.147543	0.189963	0.333533	0.188155	0.246329	0	11.1205	33.3457	0.355369	0.337071	0.250524	2.74579	71.8883	0.182321	0.0522914	0.151292	0.170671	1.50205	0.0947019	0.103098	0.212497	0.247616	0.138851	0.294417	0.186192
COL23A1	chr5:178265655-178265726	0.407951	0.154321	0	0	1.36614	0.180509	0	0.163422	0.233645	0	0.529098	0	0.121597	0.183419	0.0621118	0	0	0	0	0	0	0	0	0.216448	0	0	0.0763359	0.209498	-1	5.80721	11.1332	0	0	0.222617	0.273224	25.5197	0.0661113	0	0	0	0.653199	0.0401453	0.0143801	0	0	0.0740741	0.519259	0.0282033
MEF2C	chr5:88760988-88761125	6.44923	7.74105	5.2349	6.20244	6.75394	5.46733	4.76641	6.97703	2.467	0.801291	3.31644	2.48578	2.10114	0.79421	0.600188	2.10182	4.01442	3.95818	5.04172	7.61563	5.89628	3.9663	5.00124	5.84189	7.71236	5.95878	8.63886	7.68251	4.67184	10.8701	21.256	7.31097	7.28966	8.13116	23.6743	67.8985	6.76595	1.80734	7.56555	3.69459	23.4335	7.02209	7.79278	11.5857	11.2452	8.07378	2.45886	6.84444
COL4A5	chrX:108536002-108536053	1.71052	1.905	1.65286	2.03701	2.18237	1.54507	2.89203	2.51571	2.69006	0.724638	1.56869	2.67796	5.42067	0.561798	1.53566	2.94174	3.52559	1.96315	1.41109	2.27272	7.75099	2.69886	1.8355	2.45519	3.95929	3.63938	3.94576	3.56939	1.68081	14.4268	18.6724	2.10781	1.96078	3.52669	3.08797	43.8151	2.04263	1.48438	1.25786	3.54551	3.19587	2.69355	2.01983	3.35945	1.97111	3.28553	1.74056	1.51186
RP11-176H8.1	chr14:31340450-31340476	1.03754	1.55677	0.582557	1.72345	1.60395	1.77865	1.67368	0.922877	1.70608	2.89258	1.63676	7.5251	6.9556	3.23959	4.54601	1.13744	4.56396	1.4598	1.13283	1.48976	4.87976	4.84536	0	4.0512	2.03762	2.45137	0.430195	2.2329	2	25.2324	29.6522	0	0.301002	1.16139	1.34172	73.9773	1.06573	1.53564	0.888957	1.77396	1.22159	1.50858	1.23721	3.12492	0.615177	2.30246	1.4812	1.13607
USP6	chr17:5119968-5120139	1.13736	1.766	0	2.37421	3.75044	2.35319	-1	2.07133	-1	1.6129	0	0	-1	-1	-1	0	1.6129	0	0	0	0	-1	-1	3.37833	2.18446	1.47071	2.37874	2.85626	0	5.79386	8.15216	2.27272	0	0.739687	1.62614	24.7928	2.1088	1.75899	1.42856	0.263171	1.14797	1.17935	1.44184	1.37204	3.57143	0.55555	2.58103	0.304639
CDC14A	chr1:100383466-100383510|100383640	2.44075	2.26155	1.11732	7.16044	6.4702	11.704	3.67067	1.67522	1.74627	2.63011	1.74554	14.7856	2.96346	1.34733	2.95817	2.37962	1.74384	1.90133	2.15489	4.65206	0.694441	-1	-1	18.5234	8.04691	8.24208	1.91847	9.11587	1.85185	22.7455	17.0734	3.43032	3.20902	2.7311	2.34119	66.4206	4.33404	2.56291	0.561123	0.905833	3.00387	1.52089	1.32675	2.88332	1.1377	2.86459	2.34362	1.14589
FBXW2	chr9:120792887-120793015	3.00046	1.96573	1.74992	1.65255	1.94867	1.84546	1.48719	2.05733	2.87447	2.43587	3.90156	1.86586	2.03793	1.39486	2.55122	3.94724	2.08615	2.88913	4.24513	3.95094	3.73084	1.73131	0.561798	1.82825	1.56747	1.66395	1.98811	1.77959	1.58733	8.30303	12.5661	2.35227	1.33179	2.43915	2.17052	26.6121	3.06984	1.31387	1.63496	3.09759	1.99689	2.05642	2.38821	2.15996	1.77316	1.74701	4.35078	2.07081
ZNRF2	chr7:30350761-30350837	0.203443	0.324347	0.120025	0.354886	0.423747	0.496881	0	0.222805	3.99722	8.192	2.14836	24.256	24.5494	13.0039	13.6184	3.65207	2.15685	3.09521	1.54282	0.530977	0.769112	0.537629	0	0.390229	0.102273	0.27619	0.102401	0.472771	0	1.12044	1.70935	0	0.119668	0.199517	0.906121	46.6747	0.252964	0.437966	0.147913	0.16524	0.816	0.162497	0.165635	0.322717	0.130098	0.20293	0.0811398	0.131003
SEPN1	chr1:25802016-25802117	9.59877	10.6591	10.3567	9.96869	10.8425	11.7194	12.5552	9.83281	17.3927	17.4008	15.5912	10.4175	11.9866	15.7051	17.8952	19.3766	15.6491	17.2241	15.4269	17.6749	18.6849	10.5121	10.4517	14.7409	12.8536	12.4147	11.5428	12.7517	11.165	11.7766	14.4341	9.70504	10.3889	10.1858	9.93355	30.5394	11.03	11.1298	17.4608	10.1453	12.3159	10.3503	9.98422	11.7861	9.16123	13.3577	13.4343	11.5769
DENND1A	chr9:123411776-123411829	13.6487	8.40821	2.12169	10.2829	10.6063	10.0553	6.25103	10.3872	2.34889	1.89406	3.6791	1.68429	1.42423	2.0498	1.82641	3.04427	1.20693	4.45273	4.11486	1.89915	1.83621	9.63575	7.26739	7.91722	4.13515	8.31102	10.0919	6.55998	7.49516	25.3901	32.2129	2.63595	5.02004	8.64789	10.8603	81.915	17.0098	6.28225	1.43707	2.86321	5.10745	14.5533	19.0922	4.0799	5.95983	5.46178	1.65192	2.73947
YWHAE	chr17:1347962-1348008	0.175335	0.152442	0.0781354	0.256416	1.0672	0.779907	0.0419971	0.310103	0.787346	1.75388	1.18409	1.26411	1.02601	2.66497	2.99955	1.5411	1.00171	0.959444	1.2889	0.634028	0.864991	0	0.0793587	0.318457	0.155205	0.285138	0.0830015	0.783427	0	26.3314	40.1232	0.146244	0.198074	0.140836	7.53765	89.7609	0.546867	0.132167	0.168251	0.147754	2.73174	0.133038	0.20374	0.222862	0.177399	0.193354	0.0683139	0.296007
PRPF18	chr10:13597645-13597671	0.0752036	0.00690637	0.0421535	0.124628	0.124567	0.247058	0	0.0519935	23.012	34.6229	28.4122	41.3434	41.2222	41.653	51.515	24.638	6.02441	38.068	25.9589	3.71663	5.80497	0	0	0.261396	0.243578	0.0509155	0.0801432	0.219176	0	9.25217	12.5938	0.18664	0.254578	0.0797226	2.45818	81.1308	0.101983	0.0750435	0.087291	0.485237	1.00205	0.0455284	0.0825055	0.214974	0	0.103663	0.145609	0.0945136
SDHAP3	chr5:1571328-1571440	1.47825	2.4625	1.83917	0.986491	1.27097	1.54187	0	1.58214	5.5357	6.33484	19.0844	4.40739	5.46444	7.87693	5.43066	10.0809	9.54199	27.0996	18.909	2	8.56318	-1	0	3.58484	2.30221	2.82447	0.918462	3.14635	0	3.58889	7.45876	0	0.549451	3.14341	1.19554	25.3562	0.677287	2.63646	3.33076	1.02453	2.19179	0.788074	0.572915	3.30103	10.0352	1.63222	1.59788	1.24908
OSBPL2	chr20:62280009-62280122	6.13391	3.21413	1.36831	9.28461	7.0991	7.71	5.04353	5.0745	0.456755	0.490426	0.536216	3.30964	3.74918	0.542424	0.324856	0.546925	0.290234	0.41176	0.464962	0.446971	0.483649	4.08837	4.09925	10.3657	6.20003	5.41342	2.65165	4.70006	5.03531	13.6419	18.7796	2.36126	3.71918	4.70388	3.86307	42.3351	4.13532	2.19198	7.18078	1.71277	4.03821	7.23684	8.25151	5.29333	3.67652	3.74931	3.36938	2.62641
PRDM2	chr1:13769118|13769039-13769173	7.40013	6.12613	12.7911	9.11081	9.51939	12.2188	12.3591	6.16569	16.6909	15.8607	14.5035	13.7899	13.1756	16.6103	17.4743	21.7376	19.0739	12.3577	16.3865	25.1262	21.8235	5.25201	4.34262	9.7952	7.81483	8.54168	11.1103	10.3809	6.01237	17.9258	29.0268	10.2165	11.0394	6.30639	10.4846	58.7152	13.0096	4.36929	7.95476	3.90058	8.03806	8.49591	10.0974	7.67326	7.29139	11.299	13.5743	7.82853
FSD1L	chr9:105513599-105513631	13.4415	8.37635	6.60138	7.40685	8.78136	8.9124	0	9.13739	46.1908	41.7015	54.4464	16.9167	19.2541	40.5268	40.511	41.934	35.9634	46.3705	36.3333	31.005	27.9739	0	0	8.08257	1.8848	6.67989	5.07851	10.6349	4.79178	22.5022	31.9563	3.19443	6.48518	13.3944	14.1301	94.9417	39.6538	8.81596	3.75906	8.13112	10.7867	10.702	12.4951	7.23672	9.04786	5.10539	10.4689	5.15886
DSCR3	chr21:37266792-37266847	0.124135	0.12687	0.0535795	0.392641	0.272113	0.347251	0	0.0878014	2.45222	2.55597	1.902	0.221117	0.41466	1.3668	0.917873	2.76893	1.50832	1.95684	2.24178	2.52606	2.46931	1.11113	0	0.396514	0.163178	0.175373	0.0869492	0.320384	0	6.12162	10.3742	0.298422	0.0801675	0.166979	0.49425	20.8416	0.241775	0.0220095	0.0656432	0.212244	0.329184	0.0989652	0.229814	0.109797	0.0874437	0.246332	1.26932	0.128569
PMS2P3	chr7:75524054-75524256	2.07571	2.73784	2.39616	3.24511	2.99675	3.43985	3.3654	2.14942	5.30362	5.2109	3.92135	8.70797	9.72602	5.7574	5.1292	4.63707	5.34733	5.01242	4.95321	5.74642	4.2753	0.99996	2.6635	2.41482	2.27107	2.79623	1.12016	3.12111	10.0143	6.39825	7.49542	1.54848	1.96555	2.53887	1.6151	25.8215	4.67858	2.39137	1.63085	3.75874	2.88032	1.2727	0.969102	1.17412	1.13434	2.65857	3.12937	1.67141
MYO5A	chr15:52415116-52415202|52415179	0.61767	0.808153	0.396833	0.095282	0.309807	0.504979	0	0.531078	0.0746284	0.115261	0.35939	0.0951258	0.129646	0.153205	0.143717	0.183896	0.326056	0.165014	0.382605	0	0.244428	-1	0	0.778315	0.559393	0.406421	0.438445	0.529382	0	28.5893	35.4677	0	2.22222	0.503538	3.37192	78.7368	0.95444	0.408998	0.821367	0.22454	0.461894	0.449115	0.393433	0.854991	0.881114	0.654728	0.74916	0.573922
ITPR1	chr3:4709692-4709729	0	0.0935544	0.0490096	0.0429585	0.0619428	0.0337573	0	0.0161711	0.204082	0.0431549	0.036846	0.106785	0.125835	0.148315	0.370046	0.412465	0.502012	0.0599886	0.208332	0.655022	0.532629	0.704225	0	0	0	0	0.0314265	0.0192328	0	9.13048	7.22013	0	0.324675	0.015849	0.0708208	20.0522	0.107124	0	0	0	0.0959012	0	0.0259896	0.0399381	0	0	0.485132	0.00494042
ABCC9	chr12:21805136-21805311	0.116163	0.189596	0.143428	0.228558	0.976896	0.316584	0.218341	0.208739	0.584614	1.13008	0.362358	0.399197	2.14972	2.28008	2.84867	0.422174	0.780177	0.627612	0.317154	0.993767	1.95104	0	0.763282	0.270202	0.194879	0.17476	0.330647	0.296694	0.186575	21.3573	36.3275	0.232558	0.13723	0.247833	5.19587	82.0704	0.278657	0.248555	0.164684	0.187009	1.46523	0.355106	0.312778	0.397793	0.560105	0.189431	0.859165	0.244727
SSRP1	chr11:57330733-57330741	0.62593	0.432093	0.125015	3.18803	3.21973	3.82512	7.54627	0.436081	1.14614	2.65252	3.72416	2.2467	2.15057	4.74343	5.45547	1.55499	0.579344	3.23534	3.91781	0.293801	0.430989	1.04329	0.719391	11.5795	4.53872	7.02354	0.695358	9.29849	1.97377	26.2902	41.2567	0.215238	0.130553	0.455716	2.08262	85.3522	0.473504	0.51678	0.0596253	0.212372	2.94965	0.268345	0.297338	2.1217	0.143208	2.45969	0.150626	0.356919
KCNQ5	chr6:73129793-73129849	0	-1	0	0	0	1.18053	0	-1	0	0	0.19047	0.310565	-1	0	0.0248704	0	0	0.101939	0.190849	0	0	0	0	0	-1	0	0	1.30434	0	-1	0	0	0	1.11607	20.4545	36.1526	3.17461	-1	-1	0	0	-1	2.53968	0	0	0.925926	0.657895	0.459639
FAM179A	chr2:29046647-29046718	0.51939	1.19808	1.33875	1.46523	1.20061	1.61797	1.16279	0.588033	0.925569	1.45249	1.06352	0.571086	0.391543	2.75318	3.11504	0.699704	0.564051	1.94277	2.36061	0.401713	0.255275	0	0.458661	1.95735	1.26523	1.81079	1.32716	2.20103	0.0526881	2.76599	4.18554	0.344821	0.942012	0.418704	25.4464	43.5324	1.68843	0.54391	1.33123	0.584257	2.13349	0.558059	0.467022	0.913547	0.874459	1.55253	0.14801	1.60613
ZNF267	chr16:31890207-31890250	4.22221	7.41996	6.96948	5.9573	5.79865	4.56098	6.40545	6.12777	18.0352	16.5207	15.7719	2.6945	4.36016	13.4153	10.3287	11.4453	13.9139	13.7874	16.4529	10.89	14.5482	5.33433	-1	4.84678	3.31735	6.50892	12.033	8.68071	6.57901	21.8983	34.0096	6.02904	4.69048	3.71216	7.63363	70.0313	5.60839	17.8409	4.7019	6.21256	7.20868	10.1981	9.05231	3.29951	1.70528	5.075	12.1423	8.67591
SCN3B	chr11:123641342-123641817|123641407	8.08731	4.95728	1.74105	2.44896	1.02739	4.89509	-1	4.34202	0.592468	0.246951	0.392188	5.80037	8.82834	0.297641	0.231994	0.36535	0.17101	0.474671	0.770914	0.292398	0.199574	-1	-1	3.05794	2.5575	2.28875	3.46864	3.09669	-1	3.87917	2.49865	-1	0	3.7247	6.61824	33.971	5.67082	6.35646	2.12981	1.80334	2.84308	9.48096	7.635	2.16896	-1	6.7922	8.03417	3.59498
CEP250	chr20:35469566|35469495-35469665	4.88592	2.71411	0.725226	10.1405	9.90061	10.8423	7.68396	5.57205	1.54211	2.43379	3.07285	8.66757	8.26903	3.32859	3.96825	2.44468	3.58645	4.7382	1.78702	0.961559	0.646319	7.91334	-1	17.7921	9.17844	12.4045	1.71559	12.9502	5.92741	15.5618	18.1923	1.0989	0.792256	2.2482	3.22957	55.9687	3.64311	3.57595	0.951176	7.94975	6.05519	1.66347	2.31148	4.807	1.55236	4.92385	3.23218	2.29206
IMPDH2	chr3:49025995-49026066	3.58316	3.42435	1.5583	7.77155	5.85675	7.06805	8.38125	3.57638	2.56966	3.10567	3.89882	2.87215	2.96241	3.24606	3.27682	2.38423	1.84217	3.11158	3.78495	2.22923	2.83947	4.64601	5.42565	10.0617	4.92216	8.38102	1.4731	9.3958	4.73947	18.1436	35.6681	3.61537	1.69976	3.08067	5.84209	66.6068	3.01297	6.20999	2.12114	2.2005	4.70503	1.49285	1.81724	4.17896	1.63364	4.52524	2.08216	2.80304
LATS1	chr6:149697092-149697186	0.763717	1.25622	1.43254	1.50668	2.27372	1.20486	1.2751	0.432141	1.04014	4.23548	3.79766	9.2589	7.79219	6.59251	7.502	3.64213	1.37322	2.53476	3.48407	1.22516	0.579832	0	0.847449	1.96912	2.92817	1.27236	2.65708	1.10403	2.01802	3.81287	9.67887	2.43217	6.17041	1.30557	2.29783	26.5023	0.405084	0.367521	2.49172	1.71691	1.27712	0.748621	0.69114	2.82709	1.11827	1.85549	10.2806	0.81698
CA5BP1	chrX:15681001-15681047	6.99265	9.59431	8.55913	9.42274	8.62769	8.83838	6.72642	8.63573	9.41808	5.54346	8.83531	8.85918	9.19972	5.97063	5.99947	9.22664	9.4789	7.27048	8.78641	13.1234	13.5371	12.8333	8.54867	7.19964	7.58177	7.33706	5.9318	7.09403	8.97239	6.58024	10.3739	9.02716	10.2049	9.58311	6.52509	23.6807	9.80492	8.34214	7.64347	7.06394	8.30795	5.99321	6.25481	7.90422	8.45168	7.56906	10.4486	7.55201
UBR3	chr2:169947905-169947937	1.97801	1.36298	0.211604	1.99463	1.76228	1.86101	1.31574	1.89513	3.40503	1.47334	2.79813	0.942724	1.14213	2.31767	0.999372	4.8108	2.95653	0.972644	5.27042	4.58079	5.37646	1.02037	0	1.48651	0.57511	0.386023	0.566955	0.855571	0	28.3795	52.52	1.40941	2.74295	3.01391	10.9607	97.9679	2.93422	0.345412	0.678277	0.410529	3.23291	2.7133	1.81548	1.28948	0.764643	1.11375	0.547854	0.497894
LATS1	chr6:149681461-149681523	1.20945	1.62165	3.3372	3.70513	3.50849	2.93048	7.87407	1.16695	0.66007	1.20241	0.921057	2.15233	2.07822	1.81957	1.56485	1.51798	1.49036	0.65071	3.32311	0.879225	1.95928	6.82129	3.19148	6.87635	4.18683	3.59809	0.603016	4.51002	4.49673	22.5583	35.3084	2.20488	0.801636	1.06611	1.07034	68.3886	1.78386	3.53213	0.389115	0.85247	2.22463	0.54749	0.402201	1.70947	0.744439	2.81829	0.283918	0.859061
MAP4	chr3:47909038-47912421	0.462617	0.599894	0.232438	1.59312	1.9283	1.82879	3.55956	0.398861	0.148094	0.284374	0.305188	0.460541	0.514443	0.377771	0.367477	0.124316	0.134628	0.509736	0.203628	0.0643658	0.107209	0.866587	0.584593	3.42724	2.84195	0.977081	0.917907	1.13368	0.83552	28.6785	48.064	0.480605	0.957966	1.10961	7.84953	90.3993	0.330716	0.455846	0.513839	0.401693	2.93635	0.381021	0.441119	1.63864	0.703683	1.13302	6.97197	0.727668
TKT	chr3:53243583-53243622	0.737721	0.501174	0.139593	3.69955	2.50267	2.5472	2.72339	0.722759	0.0762748	0.0733308	0.0893113	0.0601648	0.0747247	0.107182	0.110558	0.120905	0.0187701	0.107556	0.110064	0.0664708	0.1023	1.17974	1.67708	6.02759	2.12049	2.95017	0.27159	3.24356	1.73761	15.1173	25.0029	0.370222	0.114373	0.773775	0.488842	47.2165	2.7227	0.895823	0.0335565	0.249383	3.17779	0.617947	0.685637	1.27308	0.166452	1.15652	0.675818	0.286255
EXOC1	chr4:55872755|55872787-55872808	11.5894	11.4596	14.0947	6.49437	9.00614	3.50416	2.81786	8.49713	50.044	26.1282	46.3956	9.04704	11.24	28.4222	18.3952	46.6678	25.561	40.3725	51.9292	78.3061	52.587	1.20331	3.67944	6.77512	3.72258	5.04293	1.00713	5.46708	1.70071	16.9413	32.3882	4.3735	3.66932	14.0909	3.82034	81.9949	21.003	2.28541	3.09004	5.59459	5.24681	2.03836	1.39573	4.81598	20.8254	3.56955	8.32445	2.16966
SNX6	chr14:34604135-34604268	6.51239	5.25018	3.95543	6.3044	5.19708	7.57999	7.02414	6.70427	17.1705	14.6294	14.186	12.5062	13.9307	14.9597	11.4825	19.0081	15.1225	13.4742	16.4096	16.2557	19.1845	6.34601	6.92015	7.45194	4.42361	5.71054	2.78042	6.72155	8.12764	16.2957	22.4102	5.9375	4.84976	6.28972	5.30099	43.2728	11.2867	10.6241	3.18832	8.82122	9.54042	5.31078	6.04611	5.83087	5.72446	5.29463	6.70117	5.09547
TCF7L1	chr2:85308611-85308673	0.375905	0.273848	0.163231	0.378393	0.237343	0.280125	0.122549	0.38534	2.13729	2.47599	2.64494	19.0116	13.2346	2.74643	2.6724	2.65393	3.34815	1.20117	3.00623	0.978617	1.52091	0.352201	0.286483	0.151462	0.132725	0.252583	0.213365	0.223429	0.315486	3.99025	2.53853	0.101523	0.132961	0.350811	0.58279	22.3197	1.76182	0.203348	0.266332	0.403827	0.479598	0.402599	0.617251	0.311563	0.0987259	0.264071	1.60196	0.277723
LRIG3	chr12:58880369-58880478	2.81162	1.1618	0.95702	2.77053	3.01596	5.47477	9.15663	2.19269	12.984	23.5146	10.796	9.50947	14.0921	21.9512	24.2797	14.6141	16.5651	13.2634	15.2652	12.9646	14.7903	2.42846	2.49005	5.03034	2.19784	6.65867	1.29049	8.71807	1.26385	8.24416	29.919	0.294976	0.823257	1.51626	1.33318	55.56	4.93994	0.948659	0.690422	4.83966	3.67447	0.967391	1.40894	2.1856	0.206101	2.36356	7.54202	0.435999
KIAA1217	chr10:24367119-24367199|24367168	0.679208	1.42404	0.937324	0.864933	1.81043	2.2492	0	1.07249	4.26589	0.919344	2.74621	1.41536	1.49027	0.973828	0.923384	1.42276	2.29889	0.622568	1.11417	4.64027	2.00127	-1	0	3.071	2.51553	2.36734	0.568653	2.75463	2.50005	26.2396	22.0031	1.47347	2.38942	0.98796	2.3947	53.592	2.56958	0.836487	1.08819	0.424114	2.07405	0.667844	0.438542	1.02304	0.996747	2.01702	1.58872	1.10952
USP40	chr2:233488781-233488903	1.2922	0.597397	0.327572	1.17052	1.26105	1.91485	0.34727	1.08058	4.43072	8.60995	4.23983	19.276	16.9146	10.253	9.94409	5.84526	7.44169	7.05786	6.05388	3.9972	3.7621	0.364942	0.387597	1.10301	0.568757	1.16953	0.194046	1.07262	0.682804	9.41895	12.4975	0.316666	0.417616	0.5018	0.997432	35.2046	1.65236	0.440923	0.469945	0.791649	0.690389	0.581183	0.970673	0.571327	0.212789	0.585968	1.105	0.380881
WDR11	chr10:120887210-120887268|120887271	0.986332	1.49671	0.38247	1.18629	1.68577	0.723916	0.506504	1.19835	16.5269	9.93583	14.296	2.01859	3.69151	10.6886	7.16185	16.4817	7.96679	11.6658	17.4036	18.1214	16.0728	0.400016	0.276232	2.31246	1.13679	1.69405	0.343744	1.58678	0.544926	14.6398	22.1484	0.238826	0.594764	1.07437	0.868434	43.0911	8.97133	0.615341	0.2058	0.76964	0.989866	0.362689	0.233967	0.729072	0.541105	0.899102	0.731338	0.465157
DMXL1	chr5:119178575-119178688	1.83965	2.61867	1.26741	3.31807	2.95564	3.01324	2.13549	2.20208	14.1663	19.014	11.8495	11.8036	7.82645	21.0537	29.281	14.1563	16.8018	13.3582	13.2535	17.6085	20.286	2.13281	0.877158	2.96816	3.59567	2.93605	1.63636	3.32232	4.30787	16.5761	18.5382	2.19556	1.32781	2.5398	2.20962	47.2165	5.89909	3.96534	1.54572	7.29528	2.29398	2.12491	1.85711	4.21233	2.62852	2.56987	20.1845	2.01962
ADARB1	chr21:45205660-45205752|45207388	3.85249	3.75939	3.68846	3.18959	3.77338	4.13339	6.13902	3.60982	1.26828	0.81424	1.22495	1.90659	2.21306	1.09701	0.660113	1.29068	1.23115	1.25831	1.40644	3.52116	1.56435	3.59652	4.06971	8.00466	7.06083	6.05125	5.18656	6.72343	4.58085	30.1504	25.5649	2.79834	4.68965	3.4014	6.53361	61.121	5.19491	3.97241	5.04593	2.90849	6.96783	3.56996	3.06196	5.46944	4.49961	5.04462	17.2186	4.22214
PHKA1	chrX:72601991-72602029	14.7619	7.74308	2.4017	12.7946	10.1942	10.6531	6.15919	10.1407	5.78781	8.22675	6.45935	2.93051	3.67341	6.30326	9.19761	7.79079	5.28785	6.30578	6.22567	6.06364	6.15123	2.9635	5.765	7.87396	6.71226	5.8724	3.74425	6.17491	6.34928	17.1801	37.7716	2.88948	10.6456	5.37101	17.5161	82.0629	12.531	1.9025	2.77934	0.647294	6.17681	6.90608	11.9882	10.9648	8.33538	4.93174	3.66273	3.45952
ACO1	chr9:32386371-32386438	5.45624	6.00248	7.26386	8.52994	8.43029	10.9302	8.77535	5.99327	8.69736	8.65714	9.2957	16.872	16.5575	8.98844	8.74581	8.98727	9.94679	14.5657	9.2433	4.79976	4.88757	7.46131	11.6666	7.57627	6.86777	7.85019	5.49933	6.02533	9.61543	6.4693	6.83403	9.39881	4.31899	8.74937	6.59786	33.6719	8.54385	10.1467	9.43473	11.3435	8.76278	7.27485	7.43486	8.17364	5.66474	6.37708	15.7535	7.92404
ZNF789	chr7:99485208-99485368	7.23539	5.27122	7.39513	5.75227	5.61841	7.85952	2.58622	5.08295	17.9509	18.8878	18.0547	15.8215	14.835	15.8031	19.5308	19.5376	21.0997	20.9013	20.9619	29.5336	18.2341	2.67854	1.92376	4.4354	2.71556	4.66159	3.93434	6.33916	1.66126	16.089	16.2645	5.24078	3.39146	3.89341	4.92272	40.4159	9.21801	2.92797	2.16738	4.96987	3.30235	4.30555	4.83112	2.53402	2.16651	4.83822	11.718	4.61482
FBXW2	chr9:120776931-120777021	6.08613	4.65214	1.522	4.33181	3.30459	4.65985	8.90727	4.57805	2.74883	3.0218	2.15892	7.34186	7.54372	3.21468	3.15518	2.79705	1.78212	1.99142	2.81925	5.36612	3.1987	5.88278	2.21625	6.85252	4.86042	4.58339	2.24696	6.01228	4.29695	2.97636	3.16841	1.67374	1.96328	5.23217	2.85167	20.841	5.37358	3.29785	1.5953	1.17546	3.62971	4.86768	4.38995	6.27244	4.16476	4.80267	4.03939	1.73436
CDC42BPB	chr14:102956240-102956290	0.919415	1.19616	2.22349	0.480857	0.912273	0.64552	0.892625	0.773372	23.1498	13.9319	26.7277	8.16496	8.30502	13.0462	10.9576	26.5172	25.9617	21.6185	31.9279	47.1114	34.7842	0.671621	0.590543	1.43648	0.838885	0.95197	0.40386	1.00797	0.899473	11.3297	16.6057	1.60536	0.708238	0.940669	0.926653	32.9163	5.8456	0.920882	1.53792	4.61459	0.845939	0.416371	0.346356	1.00269	0.912455	0.916579	1.90863	1.38501
KIF13B	chr8:29141765-29141937	0.011133	0	0	0.0378795	0.160815	0.0789546	0	0	0.756079	2.36819	1.61089	13.1819	20.3125	4.9937	4.82101	1.82248	2.27752	1.38545	0.922131	2.79931	1.80299	0	0	0.128412	0.0666563	0.0287322	0	0.08222	0	8.32742	18.7121	0	0	0.0204161	0.270362	43.7008	0.0169408	0	0	0.520341	0.153218	0.011919	0.0110473	0.0871598	0.127226	0.0447683	0.0669943	0.0207201
NSMCE4A	chr10:121973523-121973599	3.51789	2.43159	2.29762	3.20484	2.55075	3.32485	2.66409	3.06078	7.593	8.5152	6.53424	15.0229	14.3853	10.3462	8.88883	6.38027	7.33863	6.46357	6.19104	6.47421	6.79882	2.79337	2.20129	3.40231	2.33734	2.61675	1.75214	2.41586	1.79405	4.38876	5.93963	2.12513	2.92821	2.82781	2.7194	22.5537	4.1169	1.63687	2.84692	2.63724	2.68383	3.68794	4.36792	2.5867	1.38958	2.80813	4.47245	2.55468
EXOC1	chr4:55872755-55872808|55877757	13.9437	13.6178	14.3893	7.9815	10.3261	4.80497	2.8211	10.0854	51.4396	26.6652	47.5106	9.8169	12.5397	29.7301	18.6967	46.9696	25.9183	41.0264	52.7167	78.9395	53.4039	2.81628	3.67944	8.06811	4.68661	6.20188	1.65085	6.50962	2.06836	18.8713	33.4405	5.08273	7.51611	17.9817	4.48736	83.3857	24.8679	4.02239	4.51129	7.83754	7.17324	3.3947	2.55231	6.02165	22.5479	4.54987	9.54538	3.61717
INPP5B	chr1:37883661-37883732|37883867	1.53751	6.21596	1.42304	3.29731	3.43844	2.50914	3.27041	1.61391	8.29425	5.82429	7.28416	8.67203	11.1774	5.73084	6.11441	4.17956	5.12516	5.97149	6.30459	3.47331	3.89412	4.23537	7.72172	7.10381	4.37794	6.03361	2.65834	6.17015	1.08729	15.339	9.93506	2.42982	8.23424	3.3579	1.8594	33.9522	6.86135	8.03834	1.93121	5.95693	6.45531	0.953046	0.882667	2.27775	1.61779	2.46472	2.6267	3.91187
MGME1	chr20:17972707-17972751	4.99213	8.35832	2.10172	10.2352	10.4267	8.22428	9.23191	6.94475	0.80743	0.890844	0.686517	1.32847	0.7109	2.15045	0.661485	0.810138	0.819039	0.485217	0.950765	0.0650208	0.525913	10.0796	6.43121	6.27512	3.35258	7.67695	15.7335	8.02978	5.57024	23.109	31.1507	3.78716	9.24848	10.3596	11.6262	62.9006	3.93144	5.3098	2.06532	1.42879	8.94806	13.2825	12.2556	3.76209	2.40812	6.40015	1.02396	7.80961
PPP1R12B	chr1:202575002-202575182	0.290023	0.384585	0.277796	0.220058	0.23745	0.378552	0.187533	0.451688	3.34146	16.912	5.01684	21.4219	26.6558	16.7815	26.2323	4.93323	9.12032	4.11062	4.80486	9.87583	9.80078	0	0	0.234261	0.200672	0.0780238	0.134131	0.10472	0.105263	10.0119	16.114	0	0.296218	0.193996	2.11434	48.3829	0.263827	0.267827	0.353259	0.399646	0.620374	0.651876	0.443561	0.20489	0.0360779	0.163142	2.64982	0.461566
ABCD3	chr1:94472173-94472242	0.011105	0.00774477	0.00783294	0.024896	0.223718	0.0412492	0	0.0062154	0	0.0257604	0.0332415	0	0.0380352	0.10461	0.0184778	0.0605129	0.021922	0.0351734	0	0	0.0399664	0	0	0.017118	0.0125323	0.0306542	0.00327191	0.0466687	0	10.8155	20.3591	0	0.0172362	0.0239451	0.573205	34.2189	0.0223905	0.0600749	0.03157	0.0179544	0.375836	0.0177027	0.0116116	0	0	0.0127219	0.0149083	0.0170881
ACTR2	chr2:65242049-65242063|65246307	0.220654	0.780981	0.205338	0.290153	0.368116	0.0945556	0.965226	0.348002	1.65863	6.77709	2.23114	7.62857	16.9916	10.4865	5.8915	2.96418	2.57962	1.45729	2.19895	0.705141	3.33868	0	0.476229	0.43816	0.461122	0.175007	0.269506	0.237163	0.819672	4.65807	5.28642	0.257067	0.545853	0.564534	0.418369	26.8726	0.433181	0.497506	0.232185	0.306217	0.523035	1.14115	0.304445	1.0947	0.471225	0.499999	1.43659	0.143724
PCNT	chr21:46430759-46431329|46430973|46430809	4.36134	2.85894	2.02447	5.37501	3.58583	3.86285	5.70309	4.00368	1.52751	0.989617	2.3914	3.26524	2.54946	1.38038	1.17018	1.70018	1.10234	1.27111	2.31258	2.59642	1.64242	5.95399	2.63154	6.87927	7.06714	4.03729	6.65687	3.90226	3.00007	3.8185	2.69281	1.88953	3.25184	4.73149	16.8188	34.191	2.80003	2.43341	2.35174	1.9333	4.44949	12.2368	13.8489	6.31567	4.19962	4.58391	5.31619	2.7067
ZIK1	chr19:57589457-57589706	0.110161	0.0961558	0	0	0	0.0611995	0	0	0	0	0	1.33449	0.771445	0.384767	0.831977	0	0.224213	0.412308	0.249997	0	0	0	0	0.0899299	0	0.114679	0	0.15873	0	14.2745	23.8791	0	0	0	0	41.988	0.0606061	0	0	0	0.147928	0.230415	0	0	0	0.15015	6.34399	0.0213584
RNF115	chr1:145787012-145787063	6.75771	4.58657	3.31221	7.28359	7.68745	7.84093	4.18949	6.40412	5.82759	5.18572	4.54063	2.41225	2.67538	6.28025	7.07013	5.11854	3.80046	3.76898	5.38412	4.64931	7.0278	6.41903	3.55609	8.17932	7.16381	5.77127	6.07999	6.42164	4.49102	33.0694	47.239	5.96223	21.2868	8.41943	9.10828	83.3803	10.0369	3.1978	5.16542	3.9088	6.47544	8.03398	8.1049	6.42675	4.20573	6.2619	6.85353	5.24572
BIN1	chr2:127060596-127060640	3.90164	2.10271	0.408788	8.95638	5.0958	12.5462	5.67089	4.41144	0.455282	0.681913	0.806233	0.601567	0.642231	0.567268	0.558326	0.425079	0.381301	1.00765	0.575777	0.355036	0.366216	5.55744	5.1563	6.386	3.91463	3.59119	3.66898	6.74928	2.61222	5.72966	16.1487	0.48896	2.18086	2.96833	62.7212	98.7582	3.00993	1.46899	2.41596	0.591444	21.4557	6.25511	7.82734	2.27837	0.772379	2.5262	2.58571	4.13304
LGR5	chr12:71462532-71462654	5.84797	6.41729	2.34347	3.45809	1.83864	4.31112	0	4.90912	8.33072	10.3431	10.346	15.0219	4.88095	9.53558	7.35382	7.16991	7.63422	11.868	5.61767	8.45552	5.90462	0	0	2.65789	3.12555	7.5162	3.27957	3.29182	8.49686	4.63877	-1	0	4.70788	4.2108	3.58006	26.2148	7.71819	5	-1	4.99999	3.53344	4.45296	4.78046	3.31851	0	2.01386	-1	2.58343
PRKD3	chr2:37275443-37275524	1.68545	1.10899	0.812216	1.32612	1.71101	2.11603	2.23158	2.09473	0.69877	1.04814	2.34792	1.26406	3.82337	2.08999	1.03092	2.49671	1.98649	1.49109	2.88399	1.77555	2.83555	0	1.7929	1.79529	1.54343	1.62603	1.21836	1.57201	0.925898	4.26553	4.5848	1.70069	0.821016	1.23032	1.13815	22.0085	3.88446	2.59651	0.964318	0.84607	1.88439	1.58782	1.87831	2.56359	1.36541	1.69087	14.0972	1.44542
ARHGAP19	chr10:97265242-97265334	1.80552	1.23225	0.443753	1.3019	3.72871	0.798649	1.85185	0.899375	9.86632	10.7747	10.7756	2.18338	2.46191	10.294	9.15568	8.66069	5.63543	8.57632	12.0157	7.99737	7.09371	0	0	4.70088	1.55885	2.21562	0.487861	2.9495	0	5.00943	7.33984	1.57931	1.12359	0.647557	3.90598	28.1347	16.9184	0.935433	0.13369	1.27423	1.33606	1.00395	0.897236	0.472098	0.566882	1.19979	0.381112	0.600347
BSDC1	chr1:32369230-32369338	2.57907	3.89545	1.28729	2.84448	3.47198	3.39572	2.72946	2.89287	4.8355	3.30462	4.52868	3.27961	3.28538	3.58114	2.82404	4.64715	3.90688	3.89224	5.62657	6.69126	5.93049	3.7412	3.63901	3.91808	2.54567	3.41529	1.55438	3.72536	3.67403	9.79797	12.0083	1.79196	1.59042	2.5023	1.38136	22.2967	6.16165	3.61557	1.13116	1.78785	2.37924	1.19989	0.96182	2.22897	2.43688	2.22216	2.76736	2.12699
RAP1GDS1	chr4:98387436-98387503|98387507	6.28999	5.06344	2.93044	13.5594	10.4186	13.024	9.84764	5.40351	2.59281	2.69327	2.82105	6.62825	7.2778	2.94801	2.83318	2.12442	2.68275	3.28193	3.04663	1.25018	2.16859	12.7571	15.3	16.0408	8.48761	12.5075	3.41153	11.5951	10.9249	11.062	17.0715	3.92797	4.5387	3.73642	4.30912	47.8261	4.21278	12.5775	3.33983	5.53223	9.66901	3.42494	2.9209	7.21122	3.79439	7.01621	3.21329	5.42476
COL4A4	chr2:227144653-227144833	2.8839	3.1702	1.37019	2.22012	1.68517	1.94853	-1	2.05415	7.38636	6.56285	2.18555	5.84929	7.50962	8.47701	5.31348	7.67044	14.2157	2.63158	4.5974	3.87989	3.125	0	0	1.20482	1.24316	2.19097	0.953398	1.01282	-1	2.78745	1.63638	1.33559	0.694444	1.91571	6.04396	20.785	3.33557	2.94228	0.424546	4.91523	2.6085	2.7027	2.3256	1.7281	2.57034	2.01719	7.44885	1.03214
ACAP2	chr3:195312947-195312967	6.20439	7.29886	2.24839	3.88941	5.52202	3.30952	6.49266	9.43369	33.1858	31.5251	45.4119	2.93383	6.71544	28.7594	22.7468	23.4774	24.899	38.1638	36.8892	14.717	25.029	7.23037	3.87992	6.96325	3.40859	4.84726	1.27891	5.2634	1.56253	21.7764	27.0451	5.21055	1.36159	4.60377	2.24984	57.324	23.8831	5.87528	1.12283	4.87525	4.74756	1.69977	1.60601	2.52804	3.27339	2.85007	5.7837	4.26286
L3MBTL2	chr22:41227519-41227679|41227574	4.5548	5.06973	2.5365	7.34342	5.65459	6.43153	3.94159	5.04891	4.59338	3.72248	3.83179	9.23548	10.4189	4.0323	2.65946	3.97454	5.27536	4.18532	4.34427	6.72515	5.5282	7.9314	12.28	5.23989	3.96781	4.37908	2.95296	3.82721	4.51024	8.12496	5.56444	3.25878	4.59896	7.07404	3.63219	23.6634	8.91612	7.01372	4.51612	7.31519	5.15778	4.99692	5.82839	4.16791	5.56427	3.49038	7.00363	5.37272
RALGAPB	chr20:38520240-38520275	0.0844593	0.0400322	0.0230087	0	0.125586	0.0410401	0	0.0750322	11.6051	21.3536	10.1121	34.3379	33.7455	26.6326	36.3261	10.4749	18.4728	28.263	13.6768	2.99283	9.03295	0	0	0.0558507	0.0673163	0.110894	0.0211598	0.225902	0	1.74559	2.78245	0	0.119617	0.0572523	0.791477	48.4547	0.115252	0	0.133425	0.109772	0.338397	0.0159795	0.133368	0.0381086	0	0.0545425	0.142714	0.0508765
DIP2B	chr12:50707914-50708048	0.0293005	0.0635097	0	0	0.348582	0.0409925	0	0.121178	0.541433	2.14141	0.723976	2.78402	2.54675	1.81308	2.48985	0.667956	1.24048	1.31534	0.990434	0.458058	0.676204	0	0	0.142721	0.0873599	0.100002	0	0.111467	0	6.78448	12.3285	0	0.0765697	0.0260078	0.272032	20.2584	0.162577	0	0	0	0	0.043223	0.0417769	0	0	0	0	0
MAP4	chr3:47987383-47987433	2.01589	1.95602	1.13984	2.10071	2.62968	2.77723	3.00657	1.70877	6.96691	9.34282	6.62446	9.70144	9.83947	9.15993	12.2261	7.41649	7.17066	7.29087	6.99553	7.34104	7.16846	1.40308	0.87351	2.85686	2.58318	2.69149	1.47772	3.3593	1.66341	16.5191	27.5425	0.708285	1.50297	1.89545	3.75714	45.6435	2.17031	0.844226	1.26771	1.83989	2.49012	1.10945	1.12912	2.14344	1.35296	2.61654	0.654285	1.22516
MFF	chr2:227342745-227342819	26.7035	23.4561	16.7185	19.6736	21.9976	19.5939	18.4129	23.9436	13.1377	11.8213	13.1151	7.34366	8.19136	11.5464	10.1784	13.1329	10.725	11.4648	13.7135	14.4747	14.3577	24.3388	18.0786	18.4546	18.3848	17.5555	17.585	16.9257	20.7987	48.7806	45.0178	16.7695	17.2417	21.4609	23.0055	81.6289	24.7225	17.9918	23.0688	15.2714	19.7178	19.6176	21.075	20.3483	23.8519	20.9765	17.2495	16.0666
AKAP2	chr9:110162094-110162132	0.00563475	0.00756991	0.0546452	0.00254246	0.10189	0.00235372	0	0.00591272	6.5611	30.5354	6.85361	19.904	5.16541	28.0611	44.9613	10.445	21.6646	14.8923	5.38753	2.15843	12.8907	0	0	0.122339	0.0717661	0.0415757	0.0805941	0.0305556	0	7.70494	5.99299	0	0	0	0.0973688	15.5019	0.0180998	0	0.115186	0.449661	0.0956516	0	0.0367451	0.0304396	0	0.026245	0.0516529	0.0219133
PLPP1	chr5:55490960-55491114	9.0732	8.95099	7.09929	13.8487	12.2901	11.8018	9.83231	9.08175	13.088	14.8778	14.5174	17.6452	17.7947	15.3552	17.2254	13.0938	12.5202	15.4526	13.9419	10.4314	12.8417	9.45321	10.9991	10.0295	9.06941	9.43286	8.81065	8.80302	11.7225	18.1004	35.4469	7.11548	8.17089	11.8856	11.0028	53.7156	12.0247	9.70673	9.67908	11.9488	8.77767	10.7285	10.7379	8.71955	7.11265	9.37393	21.3589	8.82783
SLC30A7	chr1:100910370-100910412	0.627102	0.547245	0.502123	0.297177	0.53488	0.349094	0	0.774503	17.1672	9.02093	11.4272	2.0544	2.157	11.1973	6.26739	19.0584	9.44663	14.9534	13.5841	19.3119	15.3004	0	0	0.664619	0.26893	0.652356	0.230471	0.69176	2.43905	9.87605	18.7176	0	0.351494	0.408203	0.737036	29.8722	1.66938	0.245359	0.701986	0.511807	0.541957	0.194808	0.280636	0.375478	0.439308	0.444935	4.79949	0.384011
COPS5	chr8:67060497|67060321-67060545	1.51437	0.557567	0.240393	0.674519	0.50464	0.897455	0.791131	1.35189	2.55114	1.34524	1.46225	0.84109	0.899669	1.01011	0.768666	1.87512	1.36688	1.80742	1.937	3.23478	2.33426	1.60095	1.27214	0.508982	0.300426	0.339005	0.28312	0.407795	1.83178	0.382403	0.284428	0.660151	0.263014	1.07192	1.10118	23.7982	2.54107	1.82944	0.406884	0.719565	1.08846	1.40876	1.48113	0.648032	0.490737	0.460274	16.9049	0.582247
PKP4	chr2:158533438-158533534	1.3397	1.41702	0.801723	1.60095	1.79897	2.35275	1.96988	1.28336	5.43578	18.9288	11.0785	5.8764	6.91385	18.5993	19.0409	6.65428	3.82781	17.5265	5.54311	1.06103	1.36033	0.553649	0.636892	1.96364	1.17516	2.14116	0.798211	2.4364	2.19137	15.1653	18	1.18904	0.658188	3.44337	0.642919	33.1369	5.50604	1.98327	0.558242	3.3532	1.34955	0.895426	0.771442	2.02608	2.05783	1.47514	2.83182	0.766232
GAS2	chr11:22731331-22731425|22731396	0	0	0.793651	0.675676	0.531926	0	0	0.436681	13.5355	40.6229	31.457	13.8477	20.7591	45.4933	42.3294	17.1515	40.7986	38.9412	17.0645	0.744695	2.24866	0	0	5.84616	2.02778	0	0	1.2329	0	39.7903	35.4568	0	0.0638736	0.75188	3.99386	79.2592	0.216657	0.378788	0.266791	12.637	0.617284	0.260417	0	0.675676	0.793651	0.543478	5.73072	1.03376
IWS1	chr2:127485874-127486033	0.312094	0.39149	0.093337	1.3337	1.75365	1.94883	2.01961	0.287686	0.730294	0.715978	2.08557	1.96371	1.98177	0.957573	0.729168	0.885315	0.379998	2.65768	1.63877	0.196974	0.292416	0.393751	0.246414	2.42158	0.997607	1.29296	0.243685	1.79482	0.572379	31.7108	47.1735	0.171822	0.200971	0.209284	2.08743	77.152	0.441445	0.308184	0.10858	0.220621	1.0896	0.136144	0.186612	0.55288	0.0993711	0.754535	0.523817	0.20612
MAX	chr14:65077328|65077344-65077428	7.65733	6.91737	3.42914	8.25132	6.32065	9.07706	9.78498	8.17481	12.3413	11.8579	10.711	10.7963	12.2467	14.7434	14.4666	11.8421	8.55309	8.97355	10.0731	10.2968	14.2519	5.60393	8.48117	9.07075	6.68209	7.57834	7.15268	7.86854	6.4515	5.61381	6.83268	6.344	9.72642	13.1003	4.89373	38.9244	7.97467	6.19107	13.5226	3.48862	6.82982	6.80618	6.96802	8.50668	10.8053	8.70765	22.5497	4.89001
PAAF1	chr11:73889172|73888435|73889122|73889087-73889245	0.168835	0.207782	0.0238172	0.11765	0.43908	0.110744	0.16025	0.131539	12.1136	15.4511	14.9785	4.05387	6.32983	12.017	10.2943	8.67421	7.34327	13.3473	11.9102	4.6722	5.70072	0.775116	0	0.574197	0.373928	0.198497	0.0949325	0.216605	0	22.3594	39.1414	0.0650208	0.0942205	0.109631	2.20777	60.7554	4.2851	0.0882096	0.0204298	0.669233	0.41105	0.118367	0.0418347	0.373306	0.0244848	0.230235	0.0428302	0.0783795
PLCE1	chr10:94282791|94282794-94282832	3.19417	1.45253	3.09654	1.6446	1.52736	3.67838	1.90508	2.89767	12.6703	32.3286	10.2428	8.78038	8.01931	19.4961	29.8095	12.7349	15.7992	9.9754	13.5103	7.01763	8.77394	1.91513	0	3.78649	5.6323	2.55865	1.39802	2.75841	2.64046	19.1731	9.86733	0.789808	0.568182	1.2317	3.39162	32.391	2.11102	1.965	1.72984	2.02352	2.89294	2.25936	4.98219	6.78033	0.975038	5.04535	6.18137	9.84482
CRYZL1	chr21:33641179-33641305	1.2185	1.19864	1.21364	1.05657	1.0132	0.750833	0.167237	1.07966	4.3481	8.11761	5.84303	20.3153	18.3082	11.1742	15.8848	6.05928	8.22903	7.01871	5.36899	5.25323	5.05468	0.367669	0.42735	0.810037	1.04664	0.747657	1.20457	0.859067	1.11738	11.1937	21.4248	1.43229	0.717621	1.26264	1.53729	41.6127	1.65366	1.1543	0.652675	2.16121	1.42689	1.10099	1.08451	0.813275	1.44574	1.21604	12.6919	0.864694
PLCE1	chr10:94282791-94282832|94282940	2.56838	1.27492	2.35299	1.37978	1.32087	2.97623	2.45293	2.06874	11.6991	26.9915	8.3572	7.79522	6.07965	16.6976	24.2928	10.4037	13.2372	7.48769	11.4762	6.12184	7.49038	1.26578	0	3.19384	5.09412	2.06404	1.64532	2.40597	1.32464	15.9552	8.53796	0.564593	0.568182	0.824071	2.71484	26.9533	1.70899	1.14626	1.63536	1.59734	2.5742	1.91093	3.91926	5.94376	0.862963	4.29607	5.63517	8.5178
RP11-400K9.4	chr8:53521209-53521379	3.44352	3.61663	7.04129	5.61893	5.84678	4.81329	1.53062	3.88787	2.28989	2.70269	4.62075	6.70093	2.98574	4.02967	3.66113	2.93849	3.96826	6.67332	5.66036	3.99996	2.8169	-1	-1	4.87142	3.29224	2.89649	3.46406	3.54201	0	4.68114	17.8728	-1	-1	3.26135	6.30953	31.7054	4.36527	4.19672	5.30302	10.327	5.29459	4.35129	4.02024	0.796811	9.84848	4.03433	5.46295	3.75069
KCNMA1	chr10:76974487-76974573	12.6175	9.69152	7.08818	9.29956	9.56278	9.0069	11.5755	11.5942	12.1866	14.4527	13.4468	10.3277	12.6256	11.8226	11.6253	13.199	10.6072	13.7851	11.7907	11.7391	13.9332	11.973	21.8524	12.3213	12.7305	8.54508	9.18499	8.49856	16.7566	14.4738	15.028	5.43478	10.3523	10.693	7.94774	83.9373	14.5818	14.4902	9.91496	12.2629	10.5775	10.9232	11.2821	11.2549	8.376	9.0126	63.0802	13.6577
MYO6	chr6:75867431-75867523	0.249807	0.260446	0.343186	0.491219	0.649259	0.996359	0	0.265285	3.9223	6.29851	5.49522	23.6467	30.0846	13.1188	10.3134	5.92703	10.0519	8.5944	4.75095	4.90762	7.3184	0	0	1.55939	0.562963	0.708123	0.0714864	1.05355	0	10.1117	12.8283	0.26285	0.40741	0.129182	0.108019	44.1007	1.03181	0.176748	0.0829255	0.745014	0.763925	0.211445	0.156859	0.281181	0.150833	0.383387	2.89574	0.399895
NAP1L1	chr12:76057744-76057776	0.245549	0.338629	0.174492	0.154875	0.336312	0.214902	0.16726	0.327921	3.65774	7.6446	4.70658	5.06741	5.88242	8.7933	8.33391	3.96027	2.98483	4.18191	4.42562	1.20834	1.91413	0.0811752	0.108745	0.251344	0.154737	0.139396	0.127564	0.213109	0.254807	6.88193	12.89	0.0969734	0.252196	0.139526	0.753873	20.0007	0.284502	0.0439126	0.197643	0.378705	0.545959	0.139441	0.18891	0.141631	0.230297	0.257826	0.137801	0.0970513
ATP11B	chr3:182844514-182844593	12.2668	9.38932	4.00341	3.53831	5.62069	2.38254	1.3828	8.7694	39.7803	15.9167	33.6069	3.95748	5.18007	26.0675	15.3271	39.5004	27.0025	30.5894	31.112	45.6711	50.5153	2.71237	3.35858	5.69172	1.94988	4.79117	0.48779	4.16898	3.30647	7.54628	8.82148	4.08505	4.98391	12.2327	1.94854	48.393	33.0631	1.36	0.468265	2.35058	1.84676	1.77519	1.41303	3.55491	7.34345	1.32204	5.63119	3.49491
OSBPL9	chr1:51740143-51740211|51742030	0.175405	0.114778	0.0970137	0.235559	0.388729	0.216293	0.112324	0.17876	7.31752	15.5288	7.47335	45.3471	38.0703	19.5395	25.5805	11.5206	11.984	8.16886	8.79932	15.468	12.4982	0.319133	0	0.293404	0.148477	0.3161	0.208993	0.312419	0	14.3207	28.6603	0.107817	0.346045	0.273789	2.48557	63.3946	0.290748	0.0365769	0.261285	0.538209	0.686863	0.266962	0.300427	0.241018	0.490463	0.273789	4.30478	0.210646
HSPG2	chr1:21893589-21893663	2.59447	1.3922	0.729085	1.63182	1.66477	3.15445	2.38095	2.14345	2.48456	8.03236	5.92076	3.56376	3.38983	2.74411	2.45897	3.64581	6.39466	5.28407	3.84615	3.64835	4.36893	2.61461	1.58722	3.02312	2.14391	2.70571	1.51797	2.9309	2.43351	18.653	30.3724	1.8378	0.698761	0.884862	2.36873	44.0997	5.79917	1.07467	0.628008	0.594956	1.83181	1.48311	1.65574	2.23747	1.02863	2.25715	0.590603	0.636985
PRR11	chr17:59163599-59163664	3.99413	4.0557	3.61392	3.3776	3.213	1.64592	-1	5.49775	5.25782	5.66217	6.8421	-1	1.02041	3.72685	12.5326	6.9366	4.05742	1.17647	6.6886	10.9375	3.4188	0	0	4.63813	3.00661	9.26891	3.15868	4.81601	-1	4.92614	11.3766	-1	1.66667	2.8377	2.08334	22.6905	4.91935	4.60416	3.31439	-1	4.99593	2.28573	3.16465	4.84742	3.73107	5.71428	6.21698	3.54872
MAX	chr14:65077344-65077428|65077643	6.70667	6.25005	3.32606	7.16226	5.30331	7.75458	7.97864	7.1359	10.4625	9.79668	8.81123	8.19183	9.24888	11.3947	11.2169	9.7431	7.43173	7.49399	8.81708	8.52709	11.7321	4.53469	7.26965	7.82499	5.75665	6.64357	6.38208	6.69815	5.43732	5.12223	6.07672	5.65269	8.94077	11.6989	4.57172	32.3288	6.89677	4.99552	12.0467	2.85658	5.66978	6.21228	6.33292	7.65891	10.0531	7.53161	19.8166	4.47098
EXOG	chr3:38513750|38513773-38513868	0.488684	0.550091	0.197369	0.279672	1.19166	0.203049	0	0.580838	1.55017	1.60608	1.31928	13.2923	12.262	2.83808	2.55051	2.35075	3.11495	1.50004	1.66215	3.99394	3.13337	1.11113	0	0.774787	0.449267	0.709713	0.467771	0.521923	0	9.14218	13.7926	0.160775	0.616656	0.302865	1.39395	30.9898	0.87276	0.495714	0.632546	0.272652	1.2327	0.493991	0.829577	0.668898	0.664877	0.525092	16.0891	0.402945
GPATCH8	chr17:44407217-44407266	0.619049	0.827118	0.577589	0.354218	0.479004	0.397641	0.824176	0.806783	12.7701	18.9502	10.8513	18.0924	19.0659	18.3685	16.1351	8.88073	9.33518	11.7206	11.0005	6.64626	7.15254	0.400016	0	0.731229	0.496306	0.456524	0.916088	0.498307	0.724837	7.8665	6.698	0.458356	1.09797	1.02065	0.803038	26.9002	3.45566	0.215012	0.540948	1.69036	0.702739	0.823473	0.81949	0.982376	0.407551	0.672694	6.09718	0.642172
TMED2	chr12:123587611-123587631	0.0596291	0.0596749	0.0180394	0.0350614	0.365643	0.105106	0	0.0541845	0.509243	0.308902	0.292683	0.0614376	0.0889417	0.404748	0.300017	0.24594	0.197171	0.391446	0.595853	0.286995	0.217904	0	0	0.112905	0.0244286	0.0894958	0.0232829	0.21455	0.0435313	38.117	57.8961	0.0262735	0.0333828	0.0633899	1.00389	84.7943	0.248534	0.0233454	0.00991926	0.0222959	0.660003	0.0654411	0.0569365	0.0624734	0.0375305	0.0348072	0.0637144	0.0788403
USP25	chr21:15847663-15849872	7.00467	5.82768	4.52407	8.21503	7.98505	9.98598	7.68408	6.5549	5.21917	4.73338	4.41139	4.25626	3.90021	4.81199	4.28796	5.62262	4.23358	4.89158	4.78366	5.59189	4.58955	5.62052	5.42527	7.33273	6.82386	7.32841	4.98927	7.53024	8.509	33.0482	40.8093	4.7447	4.7269	4.91543	7.15823	61.3053	7.82593	6.4005	5.16448	3.96322	6.80868	5.2785	5.64879	6.73649	4.68886	7.2083	0.937801	4.84566
PTBP3	chr9:112330441-112330474	1.69394	2.61774	3.62721	2.60749	3.22055	2.58443	2.50853	2.14488	14.5759	16.9967	16.8406	21.0652	22.2812	17.0685	21.7789	9.5576	11.3474	25.954	23.3602	5.41457	10.7084	3.75393	6.55683	3.92889	2.36717	3.2225	2.78953	3.50515	4.58338	13.6443	23.8339	3.16936	2.86136	2.37219	2.38646	45.6466	3.11332	1.1583	2.30001	3.92317	3.82185	2.15795	2.01161	2.17924	3.32975	3.2589	21.8541	2.56337
MYO5A	chr15:52331699-52331836	2.54761	5.23049	2.39452	4.01023	4.70644	3.15877	1.38473	3.60493	10.8053	4.5638	14.883	1.70187	2.40493	5.69149	3.22622	15.5563	7.26919	7.77876	16.9513	33.4742	17.1294	6.34052	2.381	12.8835	6.52675	7.31135	2.85864	6.05466	2.12281	14.5312	20.0205	3.5464	5.80835	4.64156	2.83842	33.8853	13.7709	7.91624	1.93084	2.04293	6.0099	2.47268	2.13164	4.51566	3.63512	3.90733	2.40486	2.42631
FRMD4B	chr3:69173042-69173133	0.553475	1.26795	2.29897	0.556697	1.19985	0.28937	0.632911	0.312177	2.00841	1.42582	1.46782	0.919892	1.72601	1.99082	1.37437	2.18394	1.62953	0.948769	2.09726	1.79095	2.44499	0	0	1.39433	0.314576	1.25664	0.0641339	1.44914	0.901019	28.8008	27.109	0.559402	0.379805	0.281795	0.0319416	46.6889	0.852843	0.246556	0.461278	0.42919	0.243833	0.0538394	0.0491623	0.681472	1.62957	0.595935	0.689129	0.181798
ARHGAP32	chr11:128979780-128979855	1.19954	1.95648	0.125	3.65661	3.49426	1.5017	0.588235	0.958473	8.00432	3.75339	7.99485	4.01492	6.27908	3.63878	2.51593	7.06841	7.98193	5.4002	9.40658	10.359	9.61239	3.23781	-1	4.29405	1.10697	2.92553	0.690856	3.45042	1.47059	26.8396	36.4316	0	0.344828	1.02533	0.58978	54.1816	7.65487	5.90701	0.619095	1.61509	1.26681	0.599829	0.402046	0.203809	0.588235	2.02615	2.77941	0.833286
INTU	chr4:127664741-127664824	10.2493	4.44041	2.30149	5.83693	6.87133	8.63977	1.627	6.0727	6.43775	7.6588	5.64952	20.5558	8.21926	9.20284	6.81964	18.4436	12.6057	5.5072	8.24266	45.6792	42.2803	-1	4.97435	3.19677	3.71377	3.22642	2.34886	3.45258	0	7.64164	10.0941	4.5091	3.00558	3.56777	2.8895	24.262	5.59535	1.43279	1.89653	2.0836	2.44902	6.79959	9.64177	1.72373	5.78054	3.17821	4.20717	2.48193
AGFG1	chr2:227550059-227550106	4.39921	4.62093	3.06287	3.89609	4.19618	3.48427	5.49276	3.77606	24.3227	50.0891	25.4666	62.6251	61.1326	53.2008	61.3596	26.8741	34.4375	42.2568	25.0474	4.09344	13.8984	2.22772	2.31907	5.81496	3.74891	4.52953	1.23279	4.63264	5.28017	16.4727	25.9317	1.86584	1.61711	6.22582	3.86343	79.6553	8.66211	3.56182	1.38942	7.51863	3.12479	2.24603	2.09277	4.6387	9.15236	3.2375	0.469163	1.94858
AP1S2	chrX:15840497-15840591	0.171059	0.0691414	0.288732	0.172449	1.85946	0.384966	0	0.199537	1.57746	2.86574	1.3988	0.747469	0.663677	2.20985	2.43231	1.95986	0.38328	1.17518	1.16708	0.648267	0.521664	0	0	0.494351	0.457208	0.207853	0.430242	0.350345	0	43.5452	63.7119	0.329314	0.8037	0.18451	13.8053	92.6253	0.211167	0.209807	0.588132	0.235138	7.75781	0.302761	0.471458	0.357763	0.0503157	0.359603	0.155919	0.828649
MIA3	chr1:222662458-222662529	1.68171	3.03985	2.69998	3.07622	3.37345	2.03523	1.77589	2.69025	5.6454	6.28372	7.33437	7.02726	7.31369	6.91645	6.58551	5.98189	4.62718	6.59883	6.47024	3.89751	5.72139	4.19823	1.64825	2.79697	4.52674	2.52007	16.1616	2.20491	2.68525	36.4303	63.0259	3.92899	14.1232	8.02354	6.04914	87.9963	3.91855	2.25573	2.31966	2.74193	4.14049	15.7038	12.9542	3.57642	1.54969	5.60137	0.867985	3.40032
PBRM1	chr3:52624897-52624941	7.0699	5.74254	6.92347	8.77811	7.03593	8.30366	7.14294	7.10934	19.6154	29.6022	12.7608	56.7649	46.2695	29.7277	39.3454	18.7751	27.3839	20.7114	12.8449	13.7602	18.8307	4.98541	8.21092	9.94338	9.947	6.1995	4.48026	6.05356	8.83921	22.6705	29.7806	6.13332	6.36201	4.27022	9.85013	64.7734	8.6572	6.3846	9.16699	4.14804	7.52515	7.15733	6.11892	9.36871	4.27675	10.582	5.24191	8.998
TXNL1	chr18:56604436-56604478|56605384	0.10775	0.145172	0.0344784	0.0608402	1.14758	0.29755	0	0.142561	0.375739	0.415427	0.303539	0.495808	0.440205	0.387112	0.257274	0.365636	0.26038	0.251173	0.451356	1.03653	0.479698	0.0691639	0	0.118241	0.0890202	0.0811534	0.0707331	0.264552	0.065942	37.6499	54.3935	0.0780187	0.184543	0.119963	2.58031	77.501	0.598424	0.0779377	0.0774063	0.0499528	0.820609	0.0669921	0.1055	0.0622439	0.121342	0.080769	0.080816	0.0626826
YWHAB	chr20:44887648-44887742	10.1753	14.1106	11.2241	13.2051	14.3673	12.4345	12.5427	11.5778	8.04235	7.60736	8.68556	12.5252	12.6191	8.74336	8.58392	8.7989	7.28201	7.15795	8.85903	8.60566	8.59292	15.4905	16.1987	14.2507	14.0956	13.3611	11.6419	13.0006	9.96501	14.1989	15.8579	12.6966	16.0802	13.0661	10.8247	26.4077	11.464	13.1421	11.7745	10.5056	13.099	9.61192	8.49574	14.5776	12.8995	13.8209	14.6792	13.3235
UBFD1	chr16:23564039-23564109|23564732|23564089|23565244	28.8211	14.9157	9.92184	21.8254	18.7032	23.2631	15.0269	24.0407	6.54523	5.39841	8.0842	16.6369	20.0213	8.93982	7.30596	8.20567	4.14267	6.70297	9.00456	7.28582	4.99438	21.0801	13.4596	16.1766	18.7835	15.4421	11.1699	14.807	19.2655	19.0064	20.2676	14.1878	20.848	20.5928	20.2183	52.4854	22.7919	11.5339	19.2128	7.1342	16.7996	22.3326	26.0594	26.103	23.0176	18.149	11.8956	12.592
DIP2C	chr10:311537|311335-311566	23.1786	16.0572	3.68678	37.4321	29.2974	32.6183	14.4797	20.5085	5.70362	4.55447	7.82823	3.79704	3.11819	4.98671	5.68329	7.41168	6.04579	5.86985	8.32396	5.70433	7.92621	30.6984	37.7	16.2283	15.2675	12.8067	14.6537	10.9231	23.2401	9.80817	5.18122	7.5761	12.9374	21.8523	18.6098	92.2917	38.7606	22.6213	8.73009	12.3673	17.0097	31.4699	35.7937	9.63874	9.6851	11.6101	5.33472	13.3511
GAK	chr4:859362-859493	4.35983	4.30701	1.64742	5.78697	4.64059	4.01445	3.5969	4.33074	4.76019	6.74681	4.82778	26.6604	26.31	8.36665	8.70675	6.09279	3.76095	5.2969	5.24024	3.07823	3.34821	4.68679	2.97613	3.89584	2.77444	3.38403	2.89208	3.34262	4.85223	4.12763	4.23375	2.99578	3.28403	5.76331	2.68417	31.3332	5.07671	3.86525	1.6625	2.64889	3.12577	3.55587	3.45187	3.93633	3.28593	2.4784	3.25457	2.62897
PPP1R12A	chr12:79810395-79810511	0.0265468	0.044407	0.0236183	0.02734	0.178755	0.0210162	0	0.0385118	0.938177	0.42686	1.07312	0.270067	0.372271	0.385721	0.219807	0.261772	0.327869	0.589409	0.293046	0.0721508	0.319828	0	0	0.0192707	0.0527792	0.0180114	0.0211801	0.0316335	0	34.2255	35.5202	0	0.0992063	0.0376446	1.36092	57.3277	0.069328	0.0361944	0.0619211	0	0.299875	0.0729722	0.0054269	0.0161151	0.0343157	0.0251488	0.0920408	0.0603059
ZSWIM6	chr5:61525016-61525147	11.6613	10.0771	7.41483	10.0948	10.7684	10.1943	13.9676	10.0307	7.75258	8.25387	8.74205	23.4074	23.0652	8.65826	8.52845	6.16455	6.71655	9.25329	12.3946	6.51692	9.14562	15.1321	1.51514	13.1505	11.4718	11.9098	8.57645	11.4527	6.67261	8.42269	10.1471	7.32984	13.0644	7.53286	10.8412	34.2857	14.9901	11.1735	10.1121	10.4548	11.6071	10.0081	10.5316	12.7523	9.07721	10.8938	4.80458	9.5847
UBE2D3	chr4:102798928-102798977	0.154154	0.166627	0.0980412	0.556378	2.00938	0.609465	0.132621	0.323306	0.43366	0.336784	0.424441	0.127664	0.294659	0.306847	0.132535	0.363991	0.195119	0.396028	0.399077	0.447903	0.417785	0.227261	0	1.17698	0.54273	0.549274	0.273654	1.23102	0.808104	49.1238	49.5412	0.275383	0.26106	0.125635	11.1256	80.7169	0.847219	0.197349	0.120167	0.179121	2.34886	0.178458	0.252525	0.393152	0.120536	0.396485	0.122326	0.301776
SORBS1	chr10:95371326-95372049|95372928	1.30467	2.12833	3.82909	2.7975	4.19612	3.01509	3.50489	1.94268	6.36979	15.7196	17.0805	43.2105	34.7592	16.8388	23.6604	7.30676	10.5654	24.481	18.1424	3.71276	6.56906	3.16764	4.62443	3.40523	3.36592	2.66878	3.50054	2.64737	3.6671	43.5678	56.8227	1.74649	4.06633	3.02519	13.5016	93.6081	1.29218	3.39418	3.67263	18.4392	5.19187	3.12669	2.49941	2.79038	5.42605	3.1713	13.8366	3.57851
HSPG2	chr1:21868885-21870872	0.36841	0.688805	0.615953	0.530325	0.822453	0.529279	1.04797	0.562036	2.77044	2.02989	3.77238	2.04175	2.95204	3.7491	2.92437	2.28953	5.51307	1.76265	3.0772	3.08327	4.24345	1.50598	0.85712	0.923585	0.854066	0.894653	0.715149	1.17791	0.20366	21.1174	29.7916	0.206887	0.281433	0.581678	1.40356	41.34	2.75204	0.457993	0.742323	0.567018	1.19456	0.3428	0.378703	0.867114	0.462634	0.639243	0.573146	0.330887
FRS2	chr12:69480299-69480359	6.23331	5.49524	3.12802	4.48897	5.535	4.84278	4.54551	5.80323	13.9006	12.247	9.65715	12.3669	14.4527	11.298	13.9209	10.7988	10.7592	7.05381	9.78855	12.6519	9.16143	0	-1	5.18538	5.66366	3.74599	3.30359	5.72568	3.94745	16.7109	24.552	1.65391	5.07746	5.07174	7.29902	36.4814	8.12094	3.5057	2.86778	2.51783	4.49815	6.10172	5.96063	5.39307	10.7256	6.60909	3.12775	2.7894
AKAP9	chr7:92063462-92063500	0.23097	0.188017	0.367926	0.293225	1.21931	0.287929	0	0.227364	1.53875	0.638296	1.35307	0.255758	1.10374	0.891932	0.831065	0.953427	1.4959	1.35468	1.54644	3.14812	1.14942	0	0	0.530244	0.406686	0.427306	2.48663	0.551671	0	43.513	66.3657	4.1785	1.27465	1.07801	2.10956	89.5265	0.435172	0.185963	0.287731	0.221829	0.834281	0.491388	0.479068	0.187862	0.281629	0.23504	7.0748	0.410104
EHBP1L1	chr11:65580928-65580963	0.817108	0.531124	0.736246	1.33744	1.18542	1.45718	1.87027	0.710523	3.08037	4.64816	2.78628	47.2105	55.1602	7.21763	6.04229	3.5623	3.57523	4.38598	3.38028	2.75418	1.28433	0.33113	1.00248	1.80529	1.29556	2.18703	0.581351	2.69245	0.978868	34.1851	48.6162	0.525413	0.634464	0.402228	7.87911	89.466	1.11944	0.394539	0.549084	0.97882	2.74461	0.400902	0.75444	0.885119	0.376966	2.47967	4.39076	0.892033
QTRT2	chr3:114077476-114077585	4.70562	4.15198	2.28615	9.16348	7.96818	10.2391	8.70049	6.02406	3.19523	6.99908	4.99646	12.213	12.4944	9.09898	9.72471	5.40722	5.98227	9.38502	5.07958	1.57177	2.54631	7.85261	7.1429	11.9029	7.29331	9.83974	2.93263	10.1492	6	11.8922	15.1958	4.35496	4.37339	4.22428	4.53536	28.3443	4.24031	6.32266	3.34705	9.14269	6.98628	3.58756	3.24515	6.90567	2.81107	5.08027	3.65524	3.35989
PDPN	chr1:13609604-13609663	0.593316	0.326112	0.0368196	0.0896865	0.0323434	0.156911	0.243112	0.587418	0.688567	9.18845	0.476531	0.179542	0.437343	17.5017	24.6455	1.27129	0.399646	0.332111	0.151651	0.27452	0.606687	0.281413	0	0.144538	0.159317	0.276387	0.0851094	0.220731	0	0.0856056	0.125666	0	0	0.0459462	0.231838	1.1545	0.0706043	0.0338234	0.0255514	0.044484	0.0773805	0.190058	0.144661	0.199231	0	0.129076	0.310896	0.0763301
RBM24	chr6:17285053|17284876-17285165	0.837112	1.02873	4.72689	0.648013	1.02844	0.679437	0	2.33442	2.87088	1.63516	1.40852	1.89545	2.05951	1.5183	0.945744	2.25708	3.85059	1.03518	1.78699	1.21951	1.38649	0	0	0.541987	0.472917	0.625007	2.77233	0.465022	0	7.5945	6.46058	6.15836	5.10335	2.80017	28.161	49.9307	2.41323	1.22972	15.4627	0.927822	9.81876	2.95029	3.6554	0.848	4.84132	0.766944	0.950353	3.69849
MEF2A	chr15:99703362-99703385	1.85747	1.20985	0.784505	1.37309	1.84162	1.41368	2.04956	1.68	8.60318	30.0873	11.8188	19.1278	24.535	29.0145	29.5562	10.8923	6.00889	20.0315	12.7434	3.44849	4.80485	1.3986	0.450405	2.82226	2.07504	2.02078	1.13976	2.47886	2.50467	33.3038	37.3428	0.390667	0.524307	1.69609	1.97701	59.5672	2.48285	0.948755	0.509974	0.724161	2.10481	1.84423	2.1048	2.31126	2.02823	1.80581	1.24895	0.716752
CSRNP2	chr12:51065065-51065107	0.957664	2.28851	2.06959	3.7585	3.79213	1.93494	6.65815	1.52666	1.3819	0.649703	0.778554	0.33087	0.438068	0.378237	0.476428	0.167371	0.300896	0.847389	1.55584	0.493125	0.711937	0.714286	0	4.32565	3.75349	3.59377	1.91053	4.2004	1.39326	24.6921	42.655	2.28371	4.87208	1.37518	2.90408	53.9482	0.655346	1.37686	1.25558	0.510271	2.57292	0.828495	0.481807	3.19312	1.80988	2.7955	0.25043	1.51207
C2CD5	chr12:22514959-22515150	0.0612001	0.0128545	0.0561597	0.0448899	0.28595	0.104051	0	0.116979	1.52882	0.919005	2.49732	2.23979	2.85786	1.36027	1.2578	2.56067	1.53977	0.742629	4.00492	8.44962	4.0336	0	0	0.0349881	0.0956876	0.0908158	0.0586396	0.241044	0	32.9522	50.4743	0	0.176123	0.078406	0.99347	65.8999	0.258814	0.0191478	0.0375445	0.11404	0.292961	0.0168117	0.0459605	0.0661128	0.0902722	0.0713466	0.961616	0.053718
LRRFIP2	chr3:37109527-37109571	20.0037	13.9029	12.074	19.1499	21.1412	18.5257	19.0686	21.2049	13.2054	26.4715	21.8432	16.9843	23.8076	20.588	16.8966	18.5064	15.207	23.5265	13.7924	9.71672	20.7785	0	-1	23.0162	17.4757	18.8457	17.7878	17.1694	-1	14.0425	24.3257	-1	35.1868	21.604	67.2102	98.06	27.0332	14.2583	15.0488	-1	31.1571	16.6283	19.0097	22.7368	29.7917	19.2335	5.66714	17.8719
GLT1D1	chr12:128906907-128906954	3.45047	0.712667	-1	36.3483	11.2069	24.489	0	15.0371	2.61985	2.68555	10.4698	4.74965	3.95337	4.44543	4.732	3.42267	1.68396	8.26913	9.69934	4.85788	4.52711	-1	-1	16.6796	12.0124	8.07002	6.04839	18.0108	-1	9.88264	50.9461	0	0.492781	1.05025	-1	95.8424	19.1973	-1	1.48626	4.8455	33.9506	2.04293	3.18571	6.71975	0.267439	8.33333	0.115394	0.76445
EPS15L1	chr19:16373915-16373962	5.08051	3.50421	0.571995	4.73699	7.74289	6.85371	7.49701	4.34029	2.62289	1.40165	3.17217	0.319505	0.409225	1.21552	1.12122	1.49681	1.78534	2.13438	4.33816	2.01519	1.94692	2.92336	1.2321	9.63511	5.51087	6.84214	1.33487	9.16897	4.05528	50.4731	53.6389	0.833059	0.466419	3.1811	8.99062	79.3498	8.82331	2.18839	0.888994	0.475191	4.47665	1.82561	1.5167	4.15944	2.37347	4.12666	2.18946	1.62748
SPATS2	chr12:49512862-49512905	16.6729	15.8205	8.67694	14.7606	18.8231	13.8837	11.9256	14.9609	10.9393	4.52798	13.1701	2.23398	2.23983	3.58192	2.8304	8.30483	6.71703	8.56167	12.1765	15.277	11.4142	6.89865	7.06356	12.9647	12.088	13.3363	9.49264	13.1312	17.5232	25.4863	31.6742	11.8928	18.0774	13.2296	6.45224	53.7565	25.3853	7.72673	7.91219	4.98067	6.92211	6.76268	6.39966	16.2662	20.082	8.75571	2.35555	9.51144
CNNM2	chr10:103054663-103054727	9.60772	5.07752	1.66891	11.6195	13.4707	18.4789	13.3467	7.65124	6.45124	5.79629	4.89619	10.663	11.9164	6.79556	5.58453	5.91302	3.99504	5.98786	5.7294	2.26523	3.42486	16.0866	12.0806	13.1484	5.01999	11.418	4.88365	11.6377	4.41179	15.2105	17.8336	3.45608	3.4932	3.35638	2.15311	38.801	6.79171	5.28258	2.15279	4.10731	7.64875	3.71537	5.44857	7.09479	3.40717	5.17761	8.97926	4.41922
COG1	chr17:73207702-73207739	2.67029	1.4146	1.35795	1.85095	2.91195	3.69589	2.60242	2.28485	37.6693	26.8871	43.6083	5.32709	5.03151	18.8346	16.9835	28.6113	21.7081	57.2419	38.8934	4.35669	8.46081	3.32603	1.54905	5.77544	2.2935	3.81313	0.894964	4.9515	2.21579	49.1978	67.065	1.0989	0.814129	1.71939	3.73528	88.14	2.75189	2.06662	1.01576	5.60566	2.38894	1.32928	1.50458	3.21631	1.31464	2.37592	0.936018	1.08192
BMP1	chr8:22192235-22192335	11.7139	7.84282	4.14856	10.4814	8.46504	11.7045	9.26924	11.4043	8.59741	7.61193	8.23581	11.3206	9.35884	10.0173	8.0991	12.0169	9.24053	7.13202	9.21975	8.93127	9.57894	9.18053	9.21618	10.2935	7.44922	8.41784	7.37768	8.12725	8.52434	8.45815	9.12385	9.3968	5.86555	9.84558	8.83163	23.2534	14.0576	10.73	5.87978	7.68168	8.73775	13.012	14.4803	8.454	6.5561	8.42551	10.6125	9.02914
RP11-463D19.2	chr8:73709032-73709162	7.02657	8.85721	6.77743	9.55496	9.05595	9.64549	7.64979	5.6191	6.35833	5.54037	6.29177	9.61713	6.86004	7.26334	10.3128	6.71777	4.66177	5.30672	7.41015	9.42686	7.28067	8.87328	3.83519	8.96158	8.52786	8.42442	9.78037	9.16637	5.88085	11.1733	19.8105	5.99178	9.94818	9.40457	8.12384	30.5392	7.47525	4.72018	12.7327	4.58032	8.51141	5.33507	5.05785	7.65069	8.33485	8.5489	20.8487	6.11776
E2F6	chr2:11458281-11458351	16.2762	18.9075	13.2462	14.6166	14.9775	11.7915	19.9305	18.5408	20.6138	31.9683	23.2287	26.7492	23.7691	26.7851	24.2603	19.7451	31.6699	29.6303	21.8443	22.8277	25.3375	11.5532	-1	17.3397	16.4842	15.5636	11.167	19.1318	19.8663	26.6877	35.0057	14.3075	26.213	10.1629	16.5153	58.324	15.9064	7.6691	13.4501	15.8033	14.654	12.0396	8.12728	16.7606	14.9365	16.2692	33.8186	9.06946
PIGX	chr3:196728702-196728755	1.94408	3.81838	4.72923	2.35247	4.43147	2.06178	4.25681	2.48427	15.6297	20.7497	15.8669	42.9669	41.3136	19.8587	22.1895	14.6158	39.652	12.9756	14.7498	14.2255	21.73	3.08641	2.53547	4.89907	4.26893	4.39782	3.37909	4.60001	1.25787	29.2871	53.6866	2.59455	3.81207	3.01755	4.09612	76.0635	2.25667	3.6329	2.24986	18.7834	3.42968	1.76132	1.32943	3.87932	3.14948	3.98624	4.37961	1.99111
MFN2	chr1:11982523|11982506-11982590	3.56703	4.19289	3.00648	2.92069	4.68535	2.68211	2.89743	3.57487	11.5264	11.9827	10.4173	14.2114	12.533	12.279	12.6167	12.9681	10.8925	11.5284	10.846	10.531	12.1253	2.87731	1.48799	4.0197	3.83062	3.41485	5.10034	4.29002	1.92732	27.9097	33.6096	2.94701	7.97005	4.4893	8.05212	45.7238	5.00887	1.10994	3.60619	2.07355	3.82907	3.57786	3.65491	4.1055	3.31588	3.9094	4.41842	2.48475
SLC29A3	chr10:71352567-71352818	5.0762	4.38979	0.782289	3.16602	3.63832	6.35837	1.98664	6.56079	7.18166	8.31502	4.89798	26.516	23.9021	13.9327	13.3628	5.39451	9.77805	5.63774	4.80665	9.27759	7.03551	6.20749	4.16068	3.92392	2.22317	2.76344	3.10384	2.53356	0	9.93216	9.42444	3.34802	4.70859	3.9767	3.75393	29.1708	8.15984	3.83066	0.70776	2.59275	4.12494	5.16408	7.15192	1.69381	1.51155	1.24224	6.04524	4.58199
CARS2	chr13:110697918-110697967	5.82798	3.67369	1.97066	6.61017	6.22233	7.37079	5.934	5.15675	7.28961	11.7532	7.85446	15.2241	15.3509	12.8015	13.7548	7.33908	8.41316	9.04134	8.64041	4.52968	6.31437	4.58339	4.69572	6.40333	4.50334	5.34846	2.5452	5.67401	4.75327	8.21207	7.31393	2.02608	1.6312	4.26264	4.04002	20.382	6.48159	6.25738	1.74575	7.36941	5.56363	4.16127	5.26341	3.54116	3.26381	3.70826	2.71815	4.33548
DPYSL4	chr10:132192369|132192283-132192520	2.73555	5.36169	8.49953	5.69766	7.16825	4.59016	-1	3.0698	23.1586	18.2686	14.5771	20.2944	24.2487	19.8196	14.7163	29.867	19.5424	14.6921	15.0269	46.558	39.5776	-1	-1	15.7897	10.3233	12.3627	4.86278	11.5819	-1	14.5398	9.6622	9.58334	5.88235	6.28884	9.99086	48.8791	4.98105	4.44826	11.1991	27.0668	6.90159	3.92624	3.14807	9.69623	6.43176	9.77187	19.3623	4.85109
KMT2C	chr7:152195522-152195569	0.553322	1.45551	7.43956	2.93774	2.66716	1.47268	5.43474	0.817412	47.4806	46.1547	51.2903	9.34772	13.9916	34.9915	36.9469	28.1698	32.5384	51.6268	37.3641	19.8227	31.8942	0	-1	3.31955	2.77821	2.42434	0.801203	2.80503	-1	48.3735	63.909	3.86472	1.89781	1.00621	3.68546	91.2156	1.84587	21.6581	1.31319	34.5106	2.95384	0.468986	0.812728	1.82155	2.24229	1.62135	8.13794	1.26246
VSIG8	chr1:159842227-159842314	10.2706	5.06406	3.57953	8.69136	7.76737	10.1309	9.88174	5.15663	10.1191	10.8173	8.57572	37.1564	35.011	12.6949	12.6421	13.79	9.30953	12.7874	9.94225	11.3842	10.3494	0	-1	9.2883	6.64445	10.4685	4.51585	11.2596	7.16439	24.3996	30.8722	2.93501	-1	5.36276	5.84547	53.8777	15.8176	6.85942	2.74734	8.73498	8.11964	5.82596	5.8513	5.74061	4.49836	7.03219	4.54384	5.19966
SLC17A5	chr6:73642846-73642923	0.0489155	0.123711	0.0215509	0.393123	0.526169	0.456645	0.691299	0.011701	0	0	0	0	0.0407838	0.0566251	0	0.166946	0	0.0540551	0	0	0	0.735309	0	1.32454	0.342444	0.74604	0.12507	1.05678	0	13.7182	20.2353	0.0956099	0	0.0696215	0.0654483	25.0619	0.0645986	0.125628	0.0432604	0.0681689	1.00617	0.0670129	0.0834977	0.132907	0.157095	0.556378	0.026062	0.0649842
ZSCAN5A	chr19:56314250-56314343	10.374	9.42081	4.45863	10.2734	9.94624	8.11793	8.15393	7.61935	8.17112	11.6984	7.72008	18.5803	21.8419	10.7947	12.0219	9.739	11.804	6.15008	8.14957	9.61333	9.46736	5.83348	6.45166	10.3259	8.31751	9.40618	12.0199	10.9385	4.47353	6.92843	8.18751	5.99691	12.1585	5.33577	7.72432	31.54	8.03349	8.33789	5.30745	6.95674	8.75818	8.25906	7.15095	8.48411	6.15629	8.48423	21.6687	4.61345
MALT1	chr18:58720380-58720422	0.560444	0.539588	0.705212	0.717334	1.1703	0.685356	0	0.728259	8.87986	27.3647	11.7824	45.5899	58.2229	39.3445	38.6943	13.9092	27.234	19.9279	16.5775	12.2273	16.9034	0.490191	0.862017	1.39223	0.622685	1.23036	0.487733	0.82043	1.86936	25.5848	28.0984	0.605033	2.29133	0.695532	1.03577	70.0955	1.02323	0.180711	0.952825	1.17747	0.794665	0.61151	0.405337	0.413446	0.989794	0.515278	1.98521	0.78041
ERI1	chr8:9004074-9004296	2.16091	2.54494	0.879544	3.33662	2.5639	3.69576	3.87844	2.27256	24.173	14.8844	17.3278	13.8535	14.9255	15.7757	16.3083	20.2161	15.8517	16.9828	19.06	15.6921	17.2468	2.86649	4.1729	3.53618	2.67177	3.42292	1.97032	3.24776	5.26089	5.37481	12.7458	4.17636	4.78536	4.56898	2.55416	20.1166	4.76741	3.80531	5.45604	3.34404	4.47806	2.48481	1.38004	2.90287	5.37775	3.15888	1.13389	4.15754
RPS24	chr10:78037965-78037982	0.833938	0.453285	0.100871	1.35118	3.64568	6.39983	25.5757	0.398748	6.84629	13.1316	20.1416	26.8976	27.9878	23.146	24.0601	11.5029	3.06474	11.9124	20.9522	2.24356	7.00124	1.64594	1.43252	32.1354	16.5636	19.6064	3.01812	29.9276	4.36595	36.7419	55.068	0.341047	0.154721	0.386437	6.2763	87.2386	0.456501	0.191126	0.180072	0.263925	9.1105	0.36505	0.416899	8.52772	0.149284	8.99576	0.179533	0.980138
REEP3	chr10:63599670-63599712	0.142831	0.111812	0.154423	0.208422	0.337111	0.217162	0	0.232531	4.94011	12.7829	3.56356	58.5618	66.3567	16.5004	17.0594	6.20232	7.9599	3.97069	2.37086	1.15503	4.19822	0.689669	0.454509	0.319759	0.1555	0.295707	0.0601892	0.294849	0.709227	20.1844	18.2493	0	0.0142242	0.0890765	0.401022	72.2407	0.465653	0.190549	0.0494214	1.16005	0.324476	0.134326	0.116498	0.101763	0.191284	0.206036	0.327702	0.0919173
ANKK1	chr11:113395585-113395614	25.0303	21.2245	7.18741	30.536	20.9326	19.3492	-1	20.571	15.7477	24.2837	21.8029	20.6123	17.7395	28.9172	42.9798	25.3333	14.9522	37.3399	44.3585	38.1	37.0915	-1	-1	29.7538	12.6129	27.2378	15.0293	18.3919	16.2338	25.6702	29.1335	12.6587	14.6825	21.5548	14.1405	68.6981	35.5278	18.3418	13.334	14.6461	14.8617	25.7713	23.0984	19.012	14.6051	24.8866	15.1947	11.7027
PRRC2B	chr9:131486481-131486541	13.9693	8.22287	3.44792	4.31894	5.20296	5.73095	7.85484	11.8569	1.28916	0.619127	0.973139	1.32965	1.45637	1.14348	0.661371	1.11292	1.12019	0.762664	1.10772	3.27785	1.84164	5.93456	5.30563	6.20468	8.04311	5.3156	7.05069	5.52483	6.90176	6.45111	6.17812	6.49198	9.74973	8.64009	7.26979	35.5352	8.99902	4.87934	7.08947	2.41585	6.10897	13.1909	14.8559	15.055	15.6591	7.71561	25.8582	5.62295
GOLGA4	chr3:37266842-37266940|37267255	18.2567	17.3313	10.2716	13.184	14.0361	7.84043	4.21891	15.0044	47.0812	47.126	51.721	10.3499	14.47	46.6919	46.8067	51.148	40.4201	44.0408	56.3719	55.5607	51.7431	11.6531	11.25	9.91087	5.7521	9.81672	2.04271	11.2455	9.2461	44.5363	36.3678	5.15679	14.2737	9.22734	6.98534	65.6111	30.5183	13.5485	2.96732	8.06548	8.75384	2.67798	2.02714	4.12707	9.44127	6.30935	13.1398	5.27005
EIF4G3	chr1:20997601-20997633	7.39072	8.17794	13.1782	8.15362	7.88232	7.79459	8.28422	8.92007	32.3551	25.2887	31.283	22.3818	22.833	26.8653	26.1684	31.4793	24.3858	23.0401	30.3205	32.0334	36.0868	10.8387	4.09707	7.26958	4.10387	6.4832	4.45221	7.11645	6.70582	27.181	36.8214	10.2405	7.32686	5.2461	7.07855	51.4792	9.25673	7.65837	7.31898	9.31044	6.95338	6.04369	5.89846	3.78566	4.79664	6.56093	24.7286	8.43602
ABLIM2	chr4:8019618|8019423-8027857	2.17384	4.96452	3.316	4.41796	4.94149	8.47092	6.31944	4.34116	61.57	62.721	58.3979	39.3572	40.5398	59.1725	57.9622	56.4982	53.2424	65.2903	54.6871	36.0582	41.7889	4.43285	-1	21.0585	10.5503	7.13253	3.84194	13.0013	0	33.4084	49.5143	2.34765	8.15742	6.32334	38.8165	87.4941	6.84804	4.45016	2.99243	14.8327	26.6978	1.45478	1.58401	8.71971	2.45501	7.23323	17.201	4.33243
COBL	chr7:51187914-51187958	8.63248	2.86574	10.8253	18.5614	15.9403	32.8794	-1	2.4671	0.16263	0.553969	0.712333	0.293782	0.52219	0.701593	0.837771	0.387879	0.241874	0.914327	0.559451	0.216479	0.212588	0	0	4.37022	1.28394	7.72422	2.39335	10.9649	0	46.5414	47.3197	1.60678	2.17892	1.67438	22.9335	99.2735	1.64597	7.68725	1.28189	1.07845	10.0877	0.432954	0.60244	1.14532	-1	1.93457	1.81791	4.05948
GFPT1	chr2:69354259-69354312	3.80944	3.21093	0.968987	8.42527	9.66091	14.2324	6.23976	3.67119	3.32794	6.53514	1.89251	3.5841	2.58439	4.50003	6.50121	3.14158	4.03015	2.98743	1.1979	0.976867	1.65987	0.945374	2.62096	7.24976	1.90825	8.84313	1.07621	9.30925	8.12131	40.8243	68.9154	1.10547	0.822392	1.77782	1.24914	80.8457	2.52917	2.40268	0.274484	0.753451	3.00201	1.6044	2.03846	1.70111	0.509477	1.88553	0.225772	1.03847
CDC42BPA	chr1:227010878|227010904-227011063	6.18281	4.55632	0.732497	2.58883	5.09422	6.34509	15.3085	4.10988	55.0829	28.6337	46.9681	6.49608	7.72202	34.2887	23.1826	55.9163	35.5789	39.4981	54.4165	69.8244	56.592	4.78235	1.3268	12.4221	5.77017	9.89918	3.56685	13.9217	1.59441	38.8164	44.8437	0.440158	0.181222	1.12024	3.36865	67.4995	31.5517	1.84636	0.240626	0.791126	10.2535	1.97179	2.34626	3.75277	0.963882	3.61501	3.31798	0.859967
WDR20	chr14:102193463-102193514	7.91876	6.83738	9.42489	6.75232	7.4695	6.12828	8.06324	6.68627	8.67549	10.9252	9.5126	11.2447	10.1733	10.1059	13.0176	7.80634	8.65371	11.0396	10.3146	5.21737	9.35255	5.67757	6.15836	9.60014	8.48475	8.46708	5.48293	8.60605	7.53937	15.511	19.8039	10.9695	8.26374	5.50629	7.59728	24.9514	6.22896	5.22147	7.30034	6.57236	7.78431	5.16564	4.88138	9.21671	7.01016	7.81267	5.64719	6.69893
UBR4	chr1:19149763-19149795	2.56398	1.63249	1.20105	2.17784	2.41581	2.91598	4.09354	1.74578	16.1136	36.4465	19.7868	77.3447	75.777	42.1979	47.0914	23.2587	33.856	35.6856	21.5152	7.20121	12.8869	0.990089	5.26987	3.8187	3.36055	3.5408	1.58085	5.54681	1.7194	25.7621	36.3351	0.200403	0.310767	1.86593	4.98907	87.1073	5.64592	1.54953	1.02758	24.5248	2.45575	1.37048	1.68833	2.05434	0.671563	2.38767	0.649065	0.916678
PPP3CA	chr4:101029166-101029195	3.24469	2.50481	1.06954	2.13037	3.5574	2.28478	1.33776	2.2608	69.8524	84.9208	88.6097	69.3803	64.9131	85.1236	87.1364	73.4267	59.8973	76.0212	88.7795	42.8582	70.5112	1.29449	1.33791	6.47217	3.63994	5.22577	1.73148	7.50486	5.29807	18.0441	51.8134	0.996694	0.407746	4.11774	3.16215	86.249	18.5026	1.19641	1.08122	24.2179	2.06725	1.92076	2.16677	4.41895	4.39684	2.48918	22.0691	1.70231
ZNF347	chr19:53149936-53149984	5.52639	3.38812	0.834064	12.3097	10.0004	13.4239	6.97768	4.99788	1.86054	1.70966	1.23027	3.03971	5.98124	2.74442	3.0418	0.763359	0.671141	2.01807	0.574713	2.86219	1.90476	-1	-1	14.1666	8.3071	12.2449	6.80765	12.0073	-1	4.02828	7.13669	1.38889	1.70454	3.76985	3.2995	28.4099	3.22547	3.02951	1.59611	0.327867	3.63952	6.94039	5.50211	5.11994	2.59899	6.47395	5.13213	1.90772
HM13	chr20:31568078-31568280|31568224	10.0317	6.60395	4.95542	8.98312	7.44264	10.5466	6.87735	8.082	32.0712	49.6205	36.0752	58.3919	57.4887	59.251	60.4797	42.9659	41.627	41.0722	37.7347	29.5826	34.6494	6.30833	5.04448	8.1277	5.26612	6.7925	8.20682	6.90683	4.79884	26.4262	43.9338	4.85624	9.8275	6.34891	4.54288	71.0787	14.1979	3.92603	4.9015	4.53105	5.01001	6.426	7.4548	5.26222	5.49737	4.99849	7.21864	4.03546
ZNF189	chr9:101407412-101407532	0.799109	1.13175	1.73116	0.890883	1.00069	0.454704	0.359698	1.06276	10.2663	8.57853	6.98468	4.03636	2.87473	7.29011	8.03782	13.9982	11.7882	8.18526	12.4231	25.8813	20.4844	0	0	0.723547	0.748252	0.786303	1.06883	0.732938	0.684932	1.50596	2.39239	1.52321	3.448	1.25812	1.27628	5.30173	1.39027	0.341115	1.88289	1.7853	2.17145	0.582807	0.546283	1.06747	1.12525	1.41651	0.882603	0.890856
ASB8	chr12:48150087-48150140	5.13798	5.56695	2.25851	3.30791	3.43296	2.92899	3.92227	4.98354	12.1841	14.1664	10.5816	9.13344	8.56826	14.9096	15.7913	14.7013	8.73701	12.594	11.8809	12.4364	10.3856	1.75439	2.64874	3.66161	2.83082	3.97849	3.01346	3.60274	2.8523	20.2218	24.0405	4.32521	4.98607	5.34039	5.75254	30.7289	6.94215	2.42902	3.69218	2.50412	4.87975	2.46463	3.04898	3.32151	4.72676	3.2192	10.7869	2.73007
TRAK1	chr3:42220499-42220591	2.15483	1.42719	0.406459	1.77965	2.73854	1.44966	0.677558	1.13371	2.90022	2.06	3.01035	0.300424	0.306482	1.88517	0.901611	3.2658	2.00539	2.11064	2.82389	7.54133	4.16188	1.79372	0.490176	2.11824	0.771366	2.09658	0.404594	2.02188	0.721159	44.1844	45.1766	0.224164	0.329368	1.63025	1.51604	62.3961	20.8316	0.272619	0.280891	0.182009	1.52804	0.449828	0.386008	0.423446	0.642986	0.463881	1.02079	0.255201
MYL6	chr12:56158902-56158920	1.49782	0.988876	0.363153	1.29616	1.12314	1.37174	1.88959	1.23824	9.40509	10.2115	7.41587	13.4101	12.6334	13.0969	16.0839	11.6962	6.58262	7.2557	10.6542	9.2949	9.46687	0.774638	0.676106	1.92781	1.3541	1.51301	0.758557	1.78281	1.05492	22.3276	29.3465	0.404519	0.614303	0.95234	0.824861	36.3276	2.54142	0.48839	0.435951	0.748619	1.33704	0.824651	0.843165	1.23087	0.656928	1.24429	0.472366	0.45933
TNK2	chr3:195869497|195869428-195869541	16.566	12.3917	10.3561	3.66259	6.89076	4.68994	7.97805	12.5933	65.6882	73.3856	66.6071	62.2773	62.5217	73.4689	73.0498	65.8656	61.3121	69.6257	66.2119	44.6156	55.1422	6.8868	6.01154	7.81661	9.77702	7.22729	13.3447	8.89819	10.3933	48.3083	52.9097	13.2358	18.3517	12.2432	15.8197	88.7533	23.5022	6.4505	9.4394	12.9072	9.04217	16.057	18.1636	13.172	14.7654	11.979	29.8963	15.4829
GLE1	chr9:128532665-128532691	3.22655	3.77646	3.09626	2.23694	1.94532	2.2903	3.25947	2.56731	6.98808	5.21713	3.60126	8.25071	8.843	5.88524	5.42154	4.32699	2.77103	4.03295	4.28187	5.8653	3.72236	1.89489	3.53068	2.43323	1.82734	2.57218	2.46417	2.90978	0.912757	15.2001	25.6631	3.21206	5.67922	2.77573	2.47946	28.5724	3.31785	1.47224	3.19047	1.61016	1.90625	2.38388	2.65918	3.50871	3.13467	2.53466	2.01527	1.82662
RTN3	chr11:63704851-63704907	1.98178	1.82825	1.61484	2.34183	2.29897	2.53788	1.65571	1.78157	12.9184	19.151	15.4934	24.5205	24.2462	19.4189	19.4942	14.8355	14.8948	18.4127	14.496	10.3463	11.4868	1.46145	2.20971	2.39487	1.36525	2.00645	0.598551	1.99721	1.55572	25.3634	30.9752	0.855962	0.793674	1.38581	1.48346	42.724	3.36789	1.55046	0.728705	2.81185	2.74127	0.569641	0.659504	1.84619	1.0082	1.31129	3.13905	0.645482
GULP1	chr2:188582341-188582565|188582413	14.3904	9.41022	6.38143	19.4569	17.4132	22.5355	16.1487	12.524	52.7202	73.4223	61.544	71.5636	51.6834	75.5325	83.9602	42.6846	61.4562	64.2378	54.5173	25.6181	46.1659	12.7757	11.9063	21.2754	16.4338	17.801	8.42828	19.1554	11.0309	17.361	9.31297	5.75762	6.57593	13.3982	6.90008	62.3088	31.911	8.86122	5.65388	10.4045	12.3389	14.3421	16.5355	10.1597	5.24068	10.7166	23.1251	6.8991
ACSS3	chr12:81199660-81199711	6.48587	3.63846	1.1049	8.71303	7.01349	9.60142	4.59776	4.90722	6.79856	8.28836	6.93864	6.94529	9.10942	5.28481	5.46103	7.09361	8.00216	8.46485	5.64323	3.59599	5.52146	11.6811	10.6596	6.13383	6.5757	4.35709	3.99822	5.91233	6.56257	25.1365	17.2028	2.26366	2.78901	5.52882	3.25318	35.3789	21.8875	5.85966	3.25263	11.324	7.04928	5.76296	6.74075	5.51959	3.93316	6.93611	10.3224	3.89974
CSDE1	chr1:114741527-114741673|114741615	1.46076	1.37095	0.523362	2.56082	4.07042	3.86921	5.39385	1.34967	5.21969	4.05867	3.81591	2.46826	2.0707	4.08088	3.94458	5.77965	4.74103	3.45819	5.00285	15.1387	8.73945	1.32254	0.746442	7.67555	5.39568	5.30187	1.52855	7.72195	1.79191	61.0656	78.7349	0.675782	1.05972	1.04181	9.27996	92.7408	2.09341	0.594473	0.407081	0.671916	7.27909	0.552595	0.634643	3.1179	0.512677	3.55875	0.481694	0.787614
CEP350	chr1:180073786-180073908	0.0775143	0.156987	0	0.0565942	0.48497	0.161773	0	0.0880781	6.90475	22.9281	7.71183	80.8131	73.518	25.2446	31.6578	10.9585	18.0827	12.5289	8.8607	13.8811	7.68476	0	0	0.335456	0.285448	0.223164	0.103855	0.418803	0	35.3547	56.6863	0	0	0.0777128	3.94718	91.4019	0.0841376	0	0.0958782	0.607071	1.5291	0.0494189	0.203864	0.0574018	0	0.0803863	0.167187	0.274845
AC084219.2	chr19:44026026-44026086	23.876	18.7036	15.6332	20.3036	19.682	25.8538	34.3338	24.4024	22.1095	29.4081	15.8566	18.2884	20.7777	26.6149	40.7768	29.8882	29.1339	28.0484	25.6639	23.4499	31.7582	-1	-1	20.2051	19.0675	16.4566	15.7077	19.2715	-1	19.7127	25.1681	13.7693	9.95095	18.7507	14.2447	57.6921	22.1204	17.6937	25.7355	12.1022	13.795	22.3982	18.4729	22.1415	16.8896	23.4299	20.5369	11.2709
LRRFIP2	chr3:37102924-37127680	1.34322	1.00843	0.266605	3.31617	4.54193	4.274	6.05327	1.23419	1.63978	1.64317	1.51104	0.627667	0.446507	1.58744	1.19849	1.22281	0.742941	1.09132	2.35946	0.980711	1.33359	0.656126	0.896113	6.90115	2.53154	5.68948	0.589173	6.75162	3.12513	67.6128	74.4141	0.278549	0.654403	1.2766	3.10988	91.6131	3.95826	0.446694	0.316218	0.172128	4.58477	0.499261	0.401171	2.76086	0.360034	2.55007	0.315212	0.678713
HM13	chr20:31568078|31567640-31568280	8.36499	5.50956	4.14302	7.49062	6.18196	8.44941	5.45175	6.60774	27.3636	42.0906	30.6118	49.0118	49.328	51.7264	51.671	37.435	35.8417	35.3017	31.8112	26.1855	30.1297	5.14357	4.50268	7.25564	4.75371	5.9896	7.31359	6.22955	3.98461	21.6861	36.7527	3.87663	7.64576	5.29191	3.84892	57.356	12.1198	3.53679	3.75728	4.00753	4.53921	5.40988	6.35789	4.43937	4.91151	4.11846	6.42042	3.41009
ZBED8	chr5:160397442-160397515	9.38805	5.57389	7.47207	8.15972	7.46887	6.11948	-1	6.80296	5.97439	7.16114	7.37335	8.3935	11.6013	7.45832	6.96293	7.71579	6.81308	6.44751	5.41029	5.48309	2.98972	-1	-1	7.66751	8.96286	7.41016	4.14592	7.64113	4.41176	9.42791	8.42151	0.847449	10.6338	6.94111	3.3829	21.8283	5.92974	5.05853	4.64684	7.17082	5.34379	4.67127	4.59496	5.6305	5.84062	7.50945	2.97056	3.98695
RPN2	chr20:37238402-37238449	5.22317	4.5403	2.39834	5.66983	5.56161	7.81318	7.99347	4.1865	27.4653	41.9207	28.5956	51.6221	48.0596	45.7126	48.9026	33.2434	34.7677	34.0278	31.4266	25.226	27.6084	2.89601	1.98805	8.53519	3.67131	7.24977	1.45784	8.24036	3.26999	34.3172	53.2994	2.36754	5.14436	2.4921	1.93592	73.0069	7.19479	1.5211	1.32361	1.96709	3.3276	1.45335	1.687	3.15787	1.97479	2.94215	23.5765	1.02275
OTOF	chr2:26460008-26460205	2.05883	3.00558	4.30974	4.35737	2.21686	3.94466	0	1.52027	75.7659	76.7037	81.0971	58.0026	56.9699	82.0492	82.8497	77.3436	71.7006	76.273	83.8876	54.8001	66.1908	0	-1	8.28605	10.8783	13.4032	2.74411	15.1597	0	6.98891	21.3998	-1	0	2.18871	-1	58.5369	3.46271	2.29915	1.20482	4.42366	3.12498	3.15635	1.11821	5.89903	2.36185	4.97593	2.27963	2.83805
SLC16A9	chr10:59707106-59707188	0.704081	1.51344	2.19283	2.05057	1.61148	1.71404	0	1.49118	8.05231	9.35446	7.71094	66.8117	63.4657	9.31913	7.69461	7.82162	12.6094	7.51505	9.3362	7.9896	7.81299	0	2.4462	1.75713	0.842331	1.32296	0.787072	2.44025	1.89872	20.3886	57.1138	2.37656	0	2.55755	2.30412	78.8049	2.2256	1.15456	2.79412	4.46138	1.55638	0.403226	5.18502	0.438596	3.02155	1.52671	1.31377	1.95885
CDC42BPA	chr1:227059373-227059411	0.338793	0.569306	1.13966	0.30503	0.404721	0.358437	0	0.355912	8.03506	15.4525	6.62624	33.5102	30.4494	16.3052	17.8041	9.59506	26.4955	7.17718	8.76958	14.8727	18.886	0	0.961529	1.3898	1.11707	0.349275	0.390286	0.599762	0.793619	17.8167	20.4742	0.830581	0.0909091	0.14872	1.55055	36.477	0.732182	0.256643	0.452102	2.47065	0.624581	0.290913	0.576807	1.58894	0.299972	0.997375	0.787223	0.550113
SCAF8	chr6:154741956-154742018	3.67087	4.17931	4.50455	5.29341	6.05448	5.62442	5.60688	4.38213	20.648	20.4527	18.4849	11.2919	10.0733	18.1894	17.402	14.7487	13.1147	18.6034	14.4355	10.7715	17.7259	7.21157	3.99386	3.36925	4.42056	3.84521	3.67725	3.8174	8.48226	6.92659	13.0598	7.54395	4.64417	5.83208	2.90631	19.9352	9.10173	5.0266	4.06975	6.0556	2.60717	3.89101	3.47991	3.55008	4.22743	4.77396	14.8246	5.28106
GMPPA	chr2:219504854-219504868	0.151557	0.331078	0.276661	0.290644	0.769869	0.188355	0.541989	0.158678	12.7491	28.0094	9.63032	51.1796	47.5625	39.6044	43.8619	23.4089	20.1466	6.46066	11.4721	35.0003	25.1604	0.603329	0.185838	0.982305	0.368465	0.426495	0.206428	0.52452	0	53.2884	64.0623	0.35867	0.279814	0.302025	1.48723	85.9846	0.506843	0.238232	0.139444	0.753377	0.606651	0.225574	0.268953	0.462915	0.329246	0.305713	0.761405	0.365101
CDC42BPA	chr1:227010878-227011063|227013126	5.87895	4.71255	1.11582	3.09889	5.25187	6.04449	14.9398	4.16543	54.3893	28.3015	46.5165	6.89741	8.04949	33.0541	23.3994	54.6104	34.9954	38.8077	53.7454	67.3881	55.3779	4.78235	0.993471	11.8371	5.68803	9.68927	3.65916	13.5389	1.59035	41.1618	46.7649	0.435523	0.420579	1.23226	3.41411	63.0531	29.4303	1.70919	0.28455	1.53304	9.90551	2.14734	2.2406	3.70585	1.22691	3.74144	3.29785	1.05637
SMARCA2	chr9:2170419-2170472	7.12659	9.40822	10.569	8.74898	8.51445	6.96407	10.146	8.90466	8.12514	8.43671	8.47151	8.93265	9.05172	8.06949	8.56369	8.19538	7.46855	7.45891	8.76054	9.35953	8.9119	7.01656	7.79464	7.83235	12.502	7.70697	17.4499	7.9998	9.28854	9.79002	10.5942	11.2471	19.7306	13.7846	12.956	30.3913	7.77207	6.5382	14.942	9.52068	10.1283	16.433	14.0039	14.8994	15.7524	11.9439	11.1115	10.5647
AGFG1	chr2:227532138-227532209	1.27189	0.902768	0.720696	0.846278	0.961547	0.833901	0.404106	1.04278	2.92105	1.25071	2.23952	1.18501	1.37424	2.21859	1.11594	2.83861	1.41725	1.60336	3.23035	3.95503	2.16471	0.208342	1.56649	0.520241	0.394662	0.72646	0.360823	0.934187	1.04357	25.7541	44.3664	0.478478	0.694211	0.424574	1.09872	49.2391	2.15844	0.457776	0.270583	0.659747	1.1828	0.454858	0.444309	0.301984	0.337229	0.524512	20.2252	0.433058
ACTB	chr7:5529019-5529059	0.212639	0.165259	0.05271	0.341662	0.365442	0.361329	1.54924	0.246434	0.217234	0.19022	0.153785	0.58235	0.861541	0.186472	0.122149	0.250388	0.152979	0.158208	0.180418	0.069638	0.343399	0.427985	0.242329	0.977581	0.604565	1.09027	0.257171	1.40691	0.44779	50.3695	29.8711	0.0819678	0.0697426	0.0918443	0.666943	52.6358	0.217749	0.283302	0.0792586	0.114781	1.13366	0.124436	0.131019	0.533111	0.0424801	0.725171	0.0947981	0.150502
PPP1R3F	chrX:49283680|49283700-49283734	0.0901363	0.0455518	0.0424088	0.00802327	0.0256728	0.0467473	0	0.015267	3.21726	1.20918	3.61692	0.895382	0.759637	1.45249	0.930335	4.10021	3.43822	2.3157	4.91663	30.2672	13.2147	0	0	0.0450032	0.0285051	0.041535	0.0968939	0.082688	0	0.0690963	0.0874876	0.410242	0.236407	0.077825	0	0.0376175	4.84098	0	0.0797464	0.215184	0.153195	0.206926	0.133537	0	0.111058	0.0196765	0.00862058	0.0285511
LAMA3	chr18:23858260-23858390	0.528124	0.89909	0	0.545036	0.944075	0.274278	4.26623	0.581668	2.4779	3.00612	4.07217	1.28205	2.24443	2.16875	1.67222	1.21457	2.07301	3.68895	1.24627	6.52809	2.92452	1.29861	0	2.87041	1.11807	1.18343	0.419507	1.51333	0.47619	1.11846	0.968538	0	1.74826	2.77403	0.183824	2.11838	21.7855	0.19812	0.242718	0	0.915793	0.593169	0.276439	0.395996	0	0.918787	0.57545	0.465602
ATM	chr11:108320687|108320710-108320780	0.431774	0.285145	0	0.14519	0.287133	0.24769	0.416667	0.474852	21.6614	13.7591	25.5575	1.40788	1.55318	21.7436	16.2956	27.8941	12.916	15.3715	28.6042	29.1222	35.7976	0	0	0.515641	0.30582	0.351993	0.118013	0.412073	0.666667	0.357978	0.450269	0.251254	0.229634	0.180175	0.266755	1.37552	5.5946	0.025471	0.0596435	0.127875	0.169059	0.257879	0.387993	0.22303	0.059848	0.171704	0.22972	0.0315605
DOCK9	chr13:98867064-98867105	0.439985	0.332425	0.107154	0.465573	1.21492	0.310349	1.06382	0.333947	11.9744	8.1997	12.7682	5.16756	8.17981	12.8918	10.5306	9.91061	8.70693	11.6892	12.5797	8.58523	10.7694	0	0	0.388376	0.62343	0.563434	0.470612	0.653889	0	1.04762	1.02128	0.123765	0.117925	0.18346	0.396268	13.4013	20.387	0.166892	0.378797	1.73822	0.448764	1.17691	0.916531	0.545929	1.11344	0.391832	0.296369	0.342447
LAMA3	chr18:23925827-23925881	3.37901	1.66176	0.878931	1.69228	2.12921	1.90654	0.877225	1.59684	4.69053	3.70119	4.91793	8.39194	4.53525	3.5187	2.93431	3.21418	3.66088	6.72127	2.7838	5.358	1.76114	1.60013	1.21014	5.47554	2.17344	3.46	0.594415	3.90011	2.01684	5.08519	18.5845	0.831672	0.565777	0.733011	0.681464	15.3151	31.5342	0.655854	0.661021	0.294332	1.60515	1.32797	1.39384	1.06204	1.1796	1.47956	2.44541	1.73351
IGSF1	chrX:131280875-131281054	12.6609	2.50188	2.96561	1.37827	1.27755	1.10224	0	4.51643	3.84845	3.36727	2.90184	0.409836	2.95518	3.61366	1.6565	5.51033	3.22965	3.97744	7.42691	2.53814	3.55017	0	0	3.73016	4.51667	2.02972	3.98293	4.88303	0	4.45415	3.41951	-1	0	2.86718	4.75372	12.6914	26.3254	2.22222	1.70045	6.31923	3.86222	6.98171	6.44611	4.76189	0	3.43965	2.76903	2.80828
NFASC	chr1:204984027-204986114	14.3457	22.936	31.1647	16.9989	17.5667	12.009	17.6274	14.0274	74.016	39.1562	71.7804	15.1312	15.7018	54.0934	31.5739	75.7336	48.9677	60.8344	76.9772	88.5486	73.949	16.7857	15.0001	19.3967	19.9086	14.3538	10.4245	14.1815	11.5876	67.8004	28.3306	23.9654	21.0451	15.4489	14.8353	17.9029	89.7861	11.296	18.7501	7.26785	18.048	7.91468	6.50348	19.8846	22.8204	22.2762	21.2321	22.5659
ETFDH	chr4:158700875-158700919	4.54051	1.28552	0.336352	1.5434	1.09977	1.5717	2.05097	2.81617	14.6725	8.36311	10.0828	3.29144	3.92117	9.19009	6.95983	16.0781	11.0022	10.1619	12.2102	41.9187	16.8016	1.56242	2.29001	1.51224	0.735383	0.76287	0.658191	0.744392	2.53445	0.314557	0.108874	1.20523	0.389908	2.20561	0.84593	0.271594	10.806	2.78103	1.05918	1.37122	1.67109	3.33077	4.98127	1.22165	2.7369	0.782304	5.67376	2.00938
TUBG2	chr17:42661201|42660880-42661227	15.641	14.5406	7.66384	9.78234	9.64767	7.14958	7.21752	12.3138	29.233	15.5292	29.1555	11.0314	11.2795	12.5522	11.4912	24.6606	27.4899	23.8483	31.6097	73.4276	47.7158	6.29651	6.0663	7.13539	8.46493	6.8094	9.22461	6.38639	10.3044	13.6177	20.9093	7.72188	12.5371	11.7957	7.2134	16.1797	30.8161	7.52544	6.90506	6.33679	7.0477	9.76384	9.23413	11.3336	10.7318	9.36722	18.1502	6.58475
SERPINB9	chr6:2897926-2898069|2898048|2898073	7.84783	9.28987	3.97028	10.2961	9.68003	9.85605	5.81397	8.79996	13.1942	10.6204	17.278	5.4128	5.29128	10.6995	9.6407	12.267	10.8601	13.2586	11.4021	17.7814	14.6924	7.48878	7.83088	11.6836	8.43847	9.99195	6.3733	8.90049	6.39498	11.8522	8.586	7.44875	8.50626	15.6255	8.17262	12.7684	23.5475	8.54544	9.96607	8.74796	8.06	6.31326	7.61791	5.90054	4.99405	5.26374	4.38483	10.6982
PHLDB1	chr11:118655860-118655892	0.504188	0.506603	0.202194	0.153741	0.76066	0.232202	0.878112	0.474719	48.026	41.9484	47.7983	9.55838	8.36698	49.6829	42.2876	56.1218	42.9569	43.0308	51.8137	62.1478	57.0316	0.292665	0.604957	2.37165	1.15659	2.24403	0.893173	2.67058	0.518521	1.17069	2.38932	0.121561	0.449931	0.329949	0.886398	1.26608	9.16247	0.105891	0.236489	1.28966	1.04061	0.525241	0.344777	1.15073	0.111277	1.26009	0.210164	0.233275
CLCN5	chrX:50088413-50088484	0.830941	1.37103	12.0512	11.3687	2.61823	3.62711	0	1.17211	7.4489	9.06968	16.0417	4.23553	6.73223	12.0853	5.29411	6.97673	7.96299	17.2059	21.2589	9.30233	6.67238	-1	0	3.11808	1.6684	6.29869	0.740448	3.68598	-1	5.82949	13.084	3.83411	1.2825	0.653591	1.57253	11.6804	1.27925	37.0223	0.914633	16.2969	7.64593	0.304242	0.214751	0.981933	1.74883	2.24676	2.33003	3.26163
ASTN1	chr1:176931526-176931684	7.32719	5.39217	4.95062	6.71643	-1	7.8629	0	4.54525	1.71413	0.869631	1.4147	3.18236	4.16978	1.54283	0.808577	1.02508	1.2219	1.39488	1.40368	1.53337	1.60477	0	0	0	0.537634	2.88106	4.20635	2.84419	-1	7.27273	3.92857	0	-1	1.66557	5.38584	4.6875	6.26483	4.18545	28.8034	10.7793	5.29449	2.99638	6.75464	1.19048	3.56136	4.6167	10.7916	6.06839
DCT	chr13:94444363|94445689-94445761	13.1922	17.5713	20.107	11.1121	8.36764	12.0799	0	17.6604	6.19768	1.53375	3.1215	2.5641	1.08696	1.537	1.12681	2.15517	2.06478	3.30686	3.18475	2.14286	1.95659	0	0	7.10058	9.91893	9.56255	7.44223	7.9911	-1	7.68462	6.53361	-1	21.6667	17.5376	5.94895	5.69012	8.63475	6.05453	47.9463	11.5652	12.0487	6.8864	9.026	16.0317	-1	11.6667	20.5255	20.6301
TMCO4	chr1:19747478-19747491	0.021026	0.0278994	0.226503	0	0.0282965	0.00957333	0	0	0.42554	4.18251	5.08639	7.2233	1.24655	3.05822	2.46048	1.00265	23.6044	3.95059	7.19113	1.06964	6.78448	0	1.04719	0.0205187	0.0672844	0.0538759	0.0153304	0.0211456	0	0	0	0	0	0.0221385	0	0	0.0563669	0	0.261292	12.131	0.0313817	0.0160205	0	0.241936	0	0.205102	0.1949	0.0198111
D2HGDH	chr2:241745337-241747703	7.99909	9.56915	4.33158	13.7258	13.8376	11.7035	12.7127	7.33202	3.50077	2.0809	4.09812	4.86893	3.55796	3.8387	3.53869	4.1242	3.65188	6.19793	3.36678	6.09763	3.71899	9.48216	8.46607	13.021	8.95824	15.985	8.04765	15.1252	9.81573	9.5983	8.78804	4.42047	4.64952	12.7889	10.3224	4.09334	7.97297	11.6939	9.92375	38.6523	8.75639	7.66819	6.68091	9.56958	7.03613	8.59052	10.7695	7.77378
PIEZO2	chr18:10735232-10735330	0	0.760339	3.87159	0.147493	0.265957	0.234742	4.6875	7.21565	0.141242	2.8396	0.131926	0	0	4.26134	6.05341	0.51933	1.72667	0.190103	0.498342	0.113958	0	0	0	3.04486	4.99568	1.31167	2.05805	4.73275	-1	0	0	0	3.31176	0.570288	3.125	0.314465	0.137175	0.789484	16.7559	34.6244	4.94634	1.63599	0.0825074	1.62649	0	5.76723	10.6171	0.714211
R3HDM1	chr2:135695528|135695767-135695906	6.43721	6.60617	4.11549	8.39905	6.80283	6.89937	6.18856	7.37354	4.98952	7.61433	5.83548	13.3297	13.8585	11.5132	9.3918	5.58776	6.46471	5.53015	5.92599	5.8224	5.94665	10.0772	6.32911	7.08724	6.09097	6.50915	4.16795	5.3499	8.65711	7.18085	7.70844	6.33877	6.67537	7.49582	7.16446	11.0535	7.84959	8.57016	8.53491	23.4424	6.75545	7.54019	8.18489	7.54127	8.18879	6.27634	5.76147	6.72456
TAB3	chrX:30855817-30855932	0.109098	0.154001	5.98256	0.341746	0.24272	0.0677298	0	0.390174	25.3272	15.4957	20.8468	1.05049	2.6684	13.8418	9.31578	16.2716	8.91729	22.9741	14.9737	6.88587	10.146	0	0	0.070922	0.204408	0.0730987	0.0995009	0.118086	0	2.87789	3.25665	3.68005	0.323281	0.163447	0.256277	1.15645	0.120721	9.13345	0.624377	17.1283	2.32558	0.206983	0.166301	0.282502	0.502854	0.843661	8.25651	1.97171
PXDN	chr2:1653916-1653980	0.158181	0.130604	0.912614	0.936002	0.439904	0.449363	0.852987	0.206165	11.5524	27.4163	10.6917	10.6636	24.5269	32.9012	26.8716	12.1122	29.1497	19.1656	11.5555	5.48947	18.8235	0	1.17652	0.612705	0.448271	0.434152	0.205233	0.391244	0.900928	0.507835	0.157167	0.814537	0.0668449	0.0734619	0.371647	0.484327	0.285091	5.61145	0.304877	26.8245	0.699824	0.24773	0.23372	0.346948	0.404349	0.368304	0.0614902	0.33888
PHF21B	chr22:44889760-44889782	0.609756	0.657888	15.53	0.704225	3.0303	3.84617	0	0.792258	5.02382	7.00722	4.31911	15.3883	15.3214	7.40191	7.28933	10.3349	18.735	8.8635	6.18082	1.3006	4.75641	0	0	2.40697	3.94345	1.00083	0.362326	0.217394	0	1.33276	4.31576	1.02041	0	3.49224	0	0.604361	0.17182	0.849477	49.0686	56.6804	0.318189	0	1.98246	0	0	12.7925	2.39733	0.409141
SEMA4D	chr9:89367123|89365682-89367158	2.72088	2.73253	7.4142	2.8035	2.792	1.38596	2.58271	2.14073	3.64555	15.4961	3.31582	31.036	41.9119	18.3885	20.5101	2.68173	7.34738	5.86217	2.47657	0.398157	1.0366	-1	0	11.7393	6.63653	5.02061	2.37171	4.79965	0	0.289951	0.142198	1.65381	1.5155	3.96566	2.18336	0.187367	1.0309	2.1197	9.86524	45.4223	3.81389	2.04004	3.64772	6.09044	5.15658	6.15829	7.35828	4.30839
DOCK5	chr8:25376543-25376665	2.23305	4.05154	2.13899	4.34936	4.951	3.9068	0	1.66558	2.63163	2.32534	3.34258	2.90343	6.97761	2.27976	3.68789	3.2011	5.40158	3.75403	4.91982	2.55152	1.99556	-1	0	13.354	4.11335	9.05931	2.24217	12.3098	4.95982	4.77864	3.05035	2.4729	2.32412	2.48768	1.74742	7.74897	8.03487	3.12776	1.65236	21.8651	4.06564	2.08926	0.987499	2.52449	1.79609	4.26043	2.865	1.10186
SEMA4D	chr9:89367123-89367158|89372961	3.11579	1.80628	6.82093	2.807	2.12343	1.06158	0.943415	2.50964	4.32512	16.0234	4.02612	32.4376	43.254	19.09	21.3509	3.57688	8.25183	6.52951	3.33554	1.4321	2.14285	-1	0	11.4369	6.1573	5.10146	1.27902	4.60231	-1	0.919504	0.712601	0.971236	1.15384	2.98379	2.0533	0.961351	1.39715	2.20893	10.3008	45.6348	2.22297	3.1021	3.97407	4.61838	3.80467	6.00236	8.86461	4.67306
RGS6	chr14:72553290-72553356	0.723253	0.565216	0	1.33174	0.88769	0.96125	0	1.04778	32.7162	38.8616	14.2744	20.6556	13.1712	40.8477	39.6612	27.3533	29.3569	23.3508	15.4302	3.8655	25.8012	0	0	0.454545	0	0.802134	1.22312	0.454545	0	0.996017	0.0463588	0	0	1.04472	0	1.69146	5.19487	0	-1	13.8964	2.9434	3.02002	2.59592	0.549451	0.787402	1.62081	0.137214	0.174222
NBEAP1	chr15:20669973-20670095|20670070	6.53678	7.2619	2.65487	5.58396	6.72213	5.81203	-1	7.56332	10.2571	8.84688	9.61222	7.54649	11.3488	8.83529	6.5838	10.916	12.4515	8.24794	10.5053	14.3381	15.0716	0	-1	8.56897	7.20904	6.22064	3.40909	7.60923	-1	10.3895	9.95716	-1	4.65839	7.95634	8.61795	9.46103	9.663	16.4289	10.5691	5.6816	38.2513	9.88253	9.66523	5.90117	8.61823	12.6224	22.4671	5.78564
CALCOCO1	chr12:53712775-53712846	7.69228	5.14689	2.29099	2.72407	3.23442	3.6014	5.76725	6.36695	1.56207	1.24317	1.40025	0.693955	0.705036	1.02909	0.874763	1.5267	1.60221	1.04147	1.20363	1.99207	1.72842	3.0503	1.97006	3.17614	6.01903	2.31481	9.82572	2.42898	3.2753	1.22514	1.08918	5.06613	5.49797	6.56324	6.92553	3.03635	6.49268	2.73744	9.85039	1.65752	3.67143	24.5953	28.168	6.23026	5.19716	4.55519	2.28317	3.69425
CTAGE5	chr14:39292680-39292706	0.866167	1.78916	2.12408	1.91654	2.03118	0.521949	0	1.20733	3.42991	1.00863	3.79863	2.45867	5.12979	2.49418	2.29513	5.88304	3.08879	5.22754	3.74504	13.61	10.4451	4.23883	1.21954	6.03276	20.2292	1.23903	1.78056	1.26242	5.21969	1.77293	1.61074	11.7682	12.294	1.66792	2.66992	1.75825	1.76087	2.50262	3.28026	1.40986	4.8777	0.652852	0.885257	51.0331	3.5116	6.49767	2.95232	2.3836
SLC6A13	chr12:223746-223845	5.44935	6.01843	7.9497	2.33594	2.43831	2.08333	0	5.69444	2.55092	2.26058	1.58717	1.89967	1.97541	1.68829	1.48694	1.90804	1.40141	1.44829	2.15833	1.85599	1.74921	-1	-1	-1	-1	1.35135	-1	3.97033	2.26425	1.31127	2.88564	15.7087	24.7889	6.26668	0	1.55373	2.04297	-1	0	1.95412	3.09519	4.34783	0	39.4878	13.3029	6.66667	2.09968	4.01862
CACNB2	chr10:18519717-18522238|18527448	16.037	11.0548	3.98992	15.3221	13.3624	17.6076	17.3943	12.8961	0.961587	0.75063	2.27719	1.80226	2.31432	1.041	0.659544	0.471697	0.877812	2.19107	1.82106	5.03874	0.952379	12.1805	-1	13.1292	26.1277	11.9426	12.8689	10.0225	7.25965	7.40698	4.25527	6.66155	18.252	12.2633	19.3745	21.5252	10.6969	9.73184	21.0482	3.83223	14.8381	17.7588	18.9582	48.6931	7.77821	11.4582	6.8085	9.66366
FCGR2B	chr1:161675257-161675313	5.00078	8.01851	8.66752	9.60514	11.4604	11.397	12.533	8.67945	11.4907	10.2586	12.4945	7.17869	12.972	12.7942	13.3052	11.8367	8.7813	11.4341	12.8876	9.92664	9.16846	-1	23.963	12.3498	17.772	7.31294	24.1632	7.30179	11.8465	8.06952	9.96009	21.7351	9.28763	15.4618	17.5507	7.63322	8.21514	10.6456	15.8008	16.7521	25.8166	11.5266	11.3246	56.2004	74.4558	21.8088	19.6216	18.3854
RUNDC3A	chr17:44317037|44317040|44316844-44317123	5.04583	6.14459	6.5023	6.15968	8.13951	6.22785	0	7.07318	4.13606	3.67589	3.81645	2.81319	2.65303	3.40312	3.51505	3.85747	4.06955	4.55216	3.87801	4.93648	4.21052	-1	0	3.9044	7.56273	5.46151	5.1037	5.03055	0	5.30167	5.31221	7.19108	-1	6.54167	6.63085	5.67217	7.83054	6.65534	4.09509	5.96785	5.00698	5.69141	5.45782	6.49835	22.4358	5.76744	10.7123	6.90839
PLEKHA1	chr10:122428082-122428146	0.0919761	0.13484	0.0460414	0.0950098	0.173811	0.091455	0	0.0638319	0.0386682	0.0724639	0	0.0530078	0.0874638	0.0991423	0.145638	0.0227881	0	0.0350103	0	0.0525783	0	0	0	0.134848	0.0591054	0.0669656	0.02054	0.0518573	0	0.0389511	0.00736774	0	0.0630371	0.0248489	0	0.0312869	0.0434676	0.0708507	0.00950751	0	0.0689674	0.0597773	0.0231162	0.0327651	0.264316	0.0127851	27.302	0.0179802
YWHAZ	chr8:100923219|100923211-100923307	0.0527064	0.239816	0.0252881	0.10687	0.0574797	0.027522	0.684949	0.108948	0.190919	0.0165262	0.0603498	0.0105214	0.0136139	0.0194205	0.0111376	0.0247984	0.0852482	0.060294	0.0986802	0.0922554	0.0496371	0.146613	0	0.0966434	0.106574	0.0452344	0.0553757	0.0516994	0	0.123277	0.0533379	0.118321	0.29063	0.133734	0.0527929	0.0965446	0.187151	0.0602721	0.0390716	0.0412884	0.108501	0.165419	0.0781702	0.118653	0.0468254	0.0693789	27.6452	0.0381669
CD37	chr19:49337626-49337808	0.0751374	0.105208	0.0473678	0.112309	0.0802168	0.0685354	0.481281	0.064948	0.203525	0.367055	0.0773869	0.108342	0.0998004	0.165224	0.22915	0.044453	0.0356266	0.173797	0.164207	0.0489832	0.0655253	0	0	0.0688726	0.121222	0.155855	0.156707	0.0657673	0.408237	0.119329	0.109992	0.080191	0.278379	0.107376	0.131951	0.236601	0.0636268	0.0785737	0.141729	0.196682	0.215532	0.0545179	0.075644	0.130416	0.121533	0.10175	23.3624	0.217739
TNFRSF21	chr6:47267820-47267954	0.0915726	0.0980333	0.0630517	0.0758039	0.176333	0.0470367	0.127432	0.24239	0.12149	0.10609	0.020591	0.187114	0.102918	0.0965863	0.0247782	0.0888377	0.0901991	0.0683993	0.130055	0.0409405	0.0616552	0	0	0.0817886	0.147244	0.118172	0.116276	0.134634	0.903187	0.0979579	0.0348138	0.14699	0.293436	0.0939026	0.143845	0.244728	0.219845	0.108701	0.084843	0.173807	0.265148	0.106668	0.144441	0.152021	0.130786	0.0973926	32.3042	0.104731
FGD4	chr12:32600410-32600509	0.291958	0.682957	0.353006	0.291719	0.276652	0.162102	0	0.344394	0.256408	0.648418	0.228832	0	0	0.103308	0.140452	0.217391	0.211864	0.394046	0.248756	0	0	0	0	0.374762	0.50236	0.153728	0.293057	0.647891	0.806452	0.486107	0.38723	0	0.848806	0.347988	0.181597	0.139802	0.178544	0.197674	0.507392	0.110864	1.06384	0.307283	0.28239	0.610983	0.389104	0.439977	54.5224	0.337849
ADORA3	chr1:111501195-111501359	0.0731275	0.134393	0.0789924	0.0524792	0.177382	0.202774	0	0.0993773	0	0	0.135315	0.204918	0	0	0	0	0	0	0	0	0.0635324	0	0	0.191602	0.138412	0.0677507	0.140647	0.0400008	0	0	0	0	0.215517	0.10127	0	0.152905	0.0880524	0	0.234927	0	0.23983	0	0.0754148	0.0484027	0.0747399	0	21.853	0.326185
MAOA	chrX:43740826-43741022	0.12817	0.108328	0.0325781	0.0905043	0.0792131	0.08302	0.039688	0.112904	0.147423	0.14268	0.0499654	0.0632915	0.0742115	0.0898602	0.0957139	0.0721098	0.0878502	0.0562972	0.0815097	0.589463	0.0818441	0.197189	0.136607	0.0575556	0.0333531	0.096347	0.0725873	0.0293041	0.359557	0.115616	0.0404122	0.0965931	0.121693	0.147331	0.102672	0.815638	0.218136	0.160109	0.074629	0.0733337	0.134598	0.165644	0.18668	0.035929	0.115579	0.0734593	27.692	0.148756
FAP	chr2:162214841-162215028	0.0372449	0.0819725	0	0.0174934	0.0234613	0.0161733	0	0.0379964	0	0	0	0	0	0	0	0	0	0	0	0	0	0	0	0.0746265	0.115008	0.0404879	0.0391244	0.0653583	0	0.241289	0.0970854	0	0	0.055943	0.0597312	0.0279318	0	0	0.124069	0	0	0.031506	0.0353239	0.425532	0.485437	0.364078	24.0741	0.0348233
[truncated: 700 more rows]
[truncated: 3 more columns]
