# Supplementary material for: ASCOT identifies key regulators of neuronal subtype-specific splicing
Source: Nat Commun. 2020 Jan 9;11:137. doi: 10.1038/s41467-019-14020-5 (PMC6952364; doi:10.1038/s41467-019-14020-5)
Supplement: Supplementary file 5 — Supplementary Data 3 [file 41467_2019_14020_MOESM5_ESM.xlsx]

## Sheet: Supplemental Excel File 3
Gene Symbol	Exon Location (hg38, human)	HepG2 control	MSI1 overexpression	MSI1 overexpression + PTBP1 knockdown	PCBP2 overexpression	PCBP2 overexpression + PTBP1 knockdown	HepG2 non-specific knockdown (ENCODE)	CELF1 knockdown (ENCODE - ENCSR695XOD)	DAZAP1 knockdown (ENCODE - ENCSR220TBR)	DAZAP1 knockdown (ENCODE - ENCSR840QFR)	FMR1 knockdown (ENCODE - ENCSR905HID)	FUS knockdown (ENCODE - ENCSR927JXU)	HNRNPA0 knockdown (ENCODE - ENCSR720BPO)	HNRNPA1 knockdown (ENCODE - ENCSR182DAW)	HNRNPA2B1 knockdown (ENCODE - ENCSR769GES)	HNRNPAB knockdown (ENCODE - ENCSR354XQY)	HNRNPC knockdown (ENCODE - ENCSR052IYH)	HNRNPD knockdown (ENCODE - ENCSR660MZN)	HNRNPF knockdown (ENCODE - ENCSR693MZJ)	HNRNPK knockdown (ENCODE - ENCSR853ZJS)	HNRNPL knockdown (ENCODE - ENCSR155BMF)	HNRNPLL knockdown (ENCODE - ENCSR490DYI)	HNRNPM knockdown (ENCODE - ENCSR995JMS)	HNRNPU knockdown (ENCODE - ENCSR308IKH)	HNRNPUL1 knockdown (ENCODE - ENCSR689ZJC)	KHDRBS1 knockdown (ENCODE - ENCSR784FTX)	KHSRP knockdown (ENCODE - ENCSR850CKU)	MAGOH knockdown (ENCODE - ENCSR746EKS)	MATR3 knockdown (ENCODE - ENCSR492UFS)	MSI2 knockdown (ENCODE - ENCSR896MMU)	PCBP1 knockdown (ENCODE - ENCSR635FRH)	PCBP2 knockdown (ENCODE - ENCSR028ITN)	PRPF6 knockdown (ENCODE - ENCSR529QEZ)	PRPF8 knockdown (ENCODE - ENCSR998MZP)	PTBP1 knockdown (ENCODE - ENCSR064DXG)	QKI knockdown (ENCODE - ENCSR330YOU)	RAVER1 knockdown (ENCODE - ENCSR576GOW)	RBFOX2 knockdown (ENCODE - ENCSR767LLP)	RBM15 knockdown (ENCODE - ENCSR599PXD)	RBM17 knockdown (ENCODE - ENCSR385TMY)	RBM22 knockdown (ENCODE - ENCSR330KHN)	RBM25 knockdown (ENCODE - ENCSR610AEI)	RBM27 knockdown (ENCODE - ENCSR222SMI)	RBM34 knockdown (ENCODE - ENCSR318HAT)	RBM39 knockdown (ENCODE - ENCSR760EGM)	RBM47 knockdown (ENCODE - ENCSR711ZJQ)	SF1 knockdown (ENCODE - ENCSR644AIM)	SF3A3 knockdown (ENCODE - ENCSR374NMJ)	SF3B1 knockdown (ENCODE - ENCSR896CFV)
IMPDH1	chr7:128393722-128393738	0	23.487	67.2476	0	0	0.461478	0.625	0.680327	0	0	5.71439	0	1.31571	0	0	2.39394	1.33332	0	1.80722	0	2.17385	0	3.02669	1.78571	1.01018	0	1.16279	1.46	0	0	3.03055	2.5	2.2729	0	0	0	0	1.7939	3.92153	1.74099	1.51508	3.59212	2.04061	0	0	0	0	0
TTC8	chr14:88833693-88833722	0	29.9465	23.8095	0	0	0.947384	2.08342	0	2.12772	0	0	2.77775	1.31586	0	-1	0	0	2.85717	0	2.38086	0	1.38885	0	0	2.38086	0	0	0.943321	0	2.38092	1.42857	4.65126	2.9411	0	0	0	2.381	0	0	0	0.7692	2.05471	1.24987	3.3333	1.92306	0	0	1.88675
DNAJC1	chr10:21906423-21906516	0	5.02193	22.8876	0	0	0.0265971	0	0	0	0	0	0	0	0	0	0	0	0	0	0	0	0	0	0	0	0	0	0	0	1.23467	0	0	0	0.735221	0	0	0	0	0	0	0	0.769138	0	0	0	0	0	0
MSI2	chr17:57650650|57650418-57650673	0	33.9139	51.7925	0	0	0	0	0	0	0	0	0	0	0	1.04502	0	0	0	0	0	0	0	0	0	0	0.210168	0	0	0	0	0	0.647916	0	0	0	0	0	0	0	0	0	0	0	0	0	0	0	0
CCNYL1	chr2:207750637|207750563-207750792	0	85.5184	95.9168	11.1429	13.9294	0.464918	0	1.11391	0.854752	0.316329	2.74369	0	0	0	0	0	0	1.5873	0	0.526326	1.11118	0	1.49009	0	0	0	1.09959	0.328993	0.2825	0.8332	1.75097	0	1.36994	0.233621	0.2499	0.889427	0	0.61733	0	0.246303	0.245184	0	0.680214	0	1.12782	0.568057	0	0.926
SPAG9	chr17:51007837-51007851	0	19.8196	26.7986	0	0	0.0460671	0	0	0	0	0.7355	0	0	0	0.32685	0	0	0	0.1825	0	0	0	0	0	0	0	0.186632	0	0	0	0	0	0	0	0	0	0	0.826223	0.595089	0	0	0	0	0	0	0	0.340051	0
EFR3A	chr8:131988690-131988740	0	18.4275	18.75	0	0	0.264215	0.568273	0	0	1.6129	0	1.31579	0	0	0	1.16274	0	0	1.37938	0	2.71968	1.75439	4.69696	0	0	0.595292	0	0	0	0	0	1.25005	0	0	0	1.81807	0	0	1.38902	0.812147	1.66667	0.641077	0	0	0	0	0	0
UNC13B	chr9:35395192-35395233	0	0	25.893	0	0	0	0	0	0	0	0	0	0	0	0	0	0	0	0	0	0	0	0	0	0	0	0	0	0	0	0	0	0	0	0	0	0	0	0	0	0	0	0	0	0	0	0	0
ASUN	chr12:26924051-26924074	0	23.4283	28.5214	0	0	0	0	0	0	0	0	0	0	0	0	0	0	0	0	0	0	0	0	0	0	0	0	0	0	0	0	0	0	0	0	0	0	0	0	0	0	0	0	0	0	0	0	0
OSBPL9	chr1:51669023-51669072	0	18.0187	23.8827	0	0	0	0	0	0	0	0	0	0	0	0	0	0	0	0	0	0	0	0	0	0	0	0	0	0	0	0	0	0	0	0	0	0	0	0	0	0	0	0	0	0	0	0	0
EXOC6	chr10:93057903-93057917	0	61.2762	76.404	0	0	0	0	0	0	0	0	0	0	0	0	0	0	0	0	0	0	0	0	0	0	0	0	0	0	0	0	0	0	0	0	0	0	0	0	0	0	0	0	0	0	0	0	0
C20orf194	chr20:3325584-3325759	0	98.6111	93.8291	0	0	0.162687	1.19057	0	0	0	0	1.28215	4.34785	1.47054	0	0	0	0	1.6129	0	0	0	0	0	0	0	1.51527	0	1.19052	0	0	0	0	0	0	4.99988	0	0.59519	0	2.77781	0	1.06387	0	0	0	1.85178	2.32551	0
RSF1	chr11:77699781-77699813	6.60382	46.2639	67.7133	0.584033	0	2.00842	1.81811	3.6393	0	0.9999	1.1047	7.69229	6.69747	0.8334	3.37742	0	3.02675	0	0	0	0	2.822	1.75918	1.07218	6.16261	3.71389	2.20863	0.485447	1.88739	0	0.510204	3.08852	0.909127	1.73475	0.573628	4.24879	0.458743	3.27458	0.950176	3.84273	0	0	0	0	4.01199	1.40084	1.59588	0
MAN2A2	chr15:90916586-90916660	0	11.6844	20.2138	0	0	0.490289	0	0.807743	0	0	1.77582	0	0.67572	0	0.666787	0	1.12363	1.99186	0	2.35625	0	0.993308	1.21391	0.645081	0	0.913189	1.087	1.85184	0.744989	0	1.92297	0	0	11.4215	0	1.68093	0	0.507991	3.23662	0.430862	0	0	0	1.49259	0	0.677434	0.836513	0
PPP3CC	chr8:22531302-22531328	0	15.7403	32.6269	0	0	0	0	0	0	0	0	0	0	0	0	0	0	0	0	0	0	0	0	0	0	0	0	0	0	0	0	0	0	0	0	0	0	0	0	0	0	0	0	0	0	0	0	0
ASH2L	chr8:38117452-38117469	0	33.3823	57.071	0	0	0.0210148	0	0	0	0	0	0	0.943094	0	0	0	0	0	0	0	0	0	0	0	0	0	0	0	0	0.813078	0	0	1.4337	0	0	0.454595	0	0.136927	0.265999	0	0.434861	0	0	0	0	0	0.653641	0
VPS39	chr15:42192066-42192098	0	72.9351	98.1062	0	0	0.151861	0	0	0	3.226	0	0	0	0	0	0	0	0	0	0	0	0	0	0	0	0	0.352046	0	0	0	0.952171	2.27286	1.04167	0	0	0	0	0	1.2659	0	0	0.34262	0	0	0	0	2.39506	0
TJAP1	chr6:43502588-43502617	0	56.6741	66.2323	0	12.1321	0.597563	1.45474	0.145291	0.807994	0	1.44869	1.57639	0.778546	0.712143	2.25994	0	2.6884	1.35416	0	1.28624	0	0	1.60004	2.89833	0	0.501669	0	1.07943	2.37375	0	0	0.889355	0	9.835	1.73557	9.7152	2.83831	2.15215	4.86382	0	1.54284	1.31579	1.08971	0	1.68232	1.94159	0	0
RALGAPA2	chr20:20598679-20598819	3.44828	46.8022	31.3547	0.480837	27.6423	0.0420764	0	0	0	0	0	0	0	0	0	0	0	0	0	0	0	0	0	0	0	0	0	1.86926	0	0	0	0	0	6.26582	0	0	0	0	0	0	0.99	0	0	0	0	0	0.943302	1.71106
COBLL1	chr2:164703104-164703220|164703671	0.258226	49.1495	51.2114	14.3542	60.9237	3.37354	4.38593	2.84081	1.8999	6.73593	7.27263	1.61879	11.1088	4.67906	1.5679	4.51481	0.6666	14.8678	9.76956	13.022	2.43246	22.3662	8.33342	1.74692	8.41133	3.72692	4.88466	18.0625	5.6059	1.09286	11.9161	5.71575	21.2417	52.8965	15.9068	12.1989	14.6649	1.79368	1.58738	9.22887	3.10633	6.80102	3.76585	3.12487	1.33344	5.18198	6.71853	6.32147
ABLIM1	chr10:114453379-114453483	0	36.8532	69.7218	0	0.845153	1.01168	0	1.85792	3.1745	1.005	1.3985	0.640951	2.64993	1.02284	0.552536	1.30266	1.20218	2.12954	2.35386	0.337939	2.48882	1.45748	0.932236	0.273336	1.77836	1.31405	1.49309	2.87752	0.75296	3.28976	0.576364	0.48865	2.42167	9.73581	2.56217	2.7977	0.444251	0.636893	1.39066	5.3021	0.789445	1.19126	1.22081	0.572761	0.2499	5.07229	1.50238	6.95236
TNRC6A	chr16:24804705-24804851	0	69.9322	86.0157	4.69122	13.5271	1.43627	2.16905	0.714393	0.675899	0.4347	0.774185	4.34543	0.458739	1.06375	2.91044	0.574681	1.30437	1.65443	5.45347	0.495069	0	1.74118	1.75784	1.994	2.82134	0.299521	0.789421	7.13901	3.63415	0	1.83684	1.24626	0.813098	24.8764	7.84154	16.9423	2.06888	0.644854	2.32337	5.87116	5.98521	1.29884	2.96304	2.37365	0.901045	1.17629	4.05621	3.20164
AC090094.1	chr8:61682439-61682483	7.94456	35.2915	44.5047	3.38712	8.18473	1.84124	3.6719	1.18224	3.91527	2.26048	2.71679	1.21817	2.25657	2.58845	1.20326	4.00744	2.37632	2.60854	2.07544	1.54117	3.89284	3.00877	12.3448	0.924832	1.91775	0.481991	4.41317	3.3041	3.31222	4.52034	1.68523	3.82945	3.30263	3.56734	1.64371	5.56165	1.65013	2.64939	6.23961	6.47073	4.45384	3.77463	1.57251	2.83356	0.783177	3.68851	3.54195	3.15363
FERMT2	chr14:52861014-52861034|52861610	6.04919	53.2814	72.5662	2.9704	28.3505	6.99854	0.766285	7.47107	2.05799	8.19326	15.5362	3.26721	5.46295	2.33361	4.29654	7.88228	4.65819	18.9742	3.14993	7.32745	5.29519	18.6206	14.6065	11.0956	9.0878	4.48148	11.2562	9.53001	8.64024	3.75078	3.69815	6.86292	3.10938	35.9475	6.75026	16.356	8.7083	5.18742	17.6864	11.007	6.88578	3.97035	5.88136	13.6046	4.81428	14.8106	10.3525	7.46198
SLC38A6	chr14:60987052-60987157	0	17.0433	52.744	0	15.9091	1.19781	0	0	2.38095	1.38883	0	0	-1	2.63158	0	1.56244	2.77778	2.50002	0	0	0	0	-1	0	0	5.9027	3.03313	7.18506	0	0	-1	0	0	13.8235	3.70374	2.00011	0	0	0	0.980431	3.3332	1.6666	0	0	0	0	0	0
DENND4C	chr9:19289091|19289124-19289290	0	11.8726	66.1339	0	-1	1.09655	3.7037	0	0	0	0	0	0	2.77792	1.72422	0	0	2.08325	0	2.27264	0	1.99998	21.1397	0	0	0	0	0	0	2.77781	1.85189	1.7858	0	6.41022	0	1.28212	2.94115	0	4.54548	1.42869	0	1.35135	4.28571	0	2.70262	0	2.43912	0
EIF4G3	chr1:20997601-20997633	0	39.5073	71.9436	0	27.5966	3.18444	14.2124	1.66182	0	2.41297	0.490118	10.3142	7.38363	2.88196	3.15789	1.38014	1.17689	1.38964	0	0	2.35178	6.34913	5.24728	3.33381	0	4.86047	0	4.12582	9.01075	2.03014	3.38223	4.82367	0	11.4335	5.9178	4.45244	0.602476	1.64832	5.40013	0	5.35874	2.08359	5.6886	15.2128	3.55495	4.47404	1.26447	3.42476
MPZL1	chr1:167774749-167774847	0	21.1164	37.4999	0	0	0.0763843	0.197549	0	0	0	0.191513	0	0	0	0	0.301108	0	0	0.549153	0	0	1.80181	0	0.598743	0	0	0.578832	0.208317	0.357329	0	0.416692	0	0.26742	5.74313	0	1.03802	0	0	0	0.592269	0	0.231481	0.746362	0	0.331219	0	0	0
LRRFIP2	chr3:37066224-37072882	2.18985	36.8469	76.5852	17.0579	23.1029	1.93182	0.520917	0.641038	0	1.36981	4.60693	1.23459	4.35569	2.51411	0	1.57487	0.641096	1.75437	1.78	0	2.79503	1.92298	1.5874	0.56182	0.617278	1.17635	1.7823	1.6295	1.53846	0.47609	1.95693	1.29873	1.60224	21.2447	2.21142	11.7306	1.55024	1.55172	1.40854	0.581372	0	2.40866	2.06179	4.54539	1.78554	1.76526	3.2515	9.84076
SOCS7	chr17:38365308-38365409|38366033	0	25.45	34.2041	2.54784	10.3402	2.41546	4.54555	3.39341	1.86788	8.74804	2.27273	0.68489	2.49389	5	6.33546	3.89627	6.9897	2.40464	0	7.89489	1.24999	3.75644	1.33332	2.39574	2.73827	4.32705	1.42843	5.41585	2.83606	0.543489	0	2.68153	3.66264	7.30801	1.64829	15.0973	3.35941	3.83212	3.52867	1.36997	2.39647	5.21024	3.69528	2.07121	2.8622	3.38274	2.43539	4.19147
ANGEL2	chr1:213011208-213011458	0	15.0329	64.1169	0.854756	3.48538	1.16569	0.574776	1.52891	2.98504	2.30368	0.833283	2.72718	3.82652	3.26369	0	4.17222	2.27667	0	0.72463	2.50586	0	1.53849	3.75196	0	0.56182	1.48535	0.375902	3.20927	0.476229	2.00926	1.04175	3.16566	6.60034	10.4364	2.15086	1.28215	2.34388	0.926003	0	1.0753	3.31151	2.53545	2.0834	0	0.877171	1.17647	1.94908	2.09667
ABI2	chr2:203396785-203396967	9.00894	55.5239	75.1111	0	7.94404	0.230174	0	0.19226	0	0	0.278985	0.21359	1.03442	0	0	0.327944	0	0	0	0	0	0.366264	1.59403	0.704338	0	0.399916	0.5435	3.26614	0.594378	0.5612	1.11111	0.507226	0.970777	14.4671	0.731328	4.93585	0	0	0.549438	0.30122	1.13034	0	0	0.271625	0.52088	0.380356	1.48238	0.662305
MTMR1	chrX:150714479-150714529|150714532	0	54.5658	80.318	0	0	0.0647604	0	0	0	0	0	0	0	0	0	0	0	0	0	0	0	0	0	0	0	0	0	0	0	0	0	0	0	0	0	0	0	0	0	0	0	0	0	0	0	0	0	2.08325
ACTN4	chr19:38711276-38711361	2.22027	34.6118	57.7486	4.25375	9.31728	5.73479	1.15016	8.59818	7.38452	4.63646	5.63154	6.35492	4.98202	2.30537	6.02852	12.7311	9.55668	13.9364	3.00152	11.0938	3.96591	5.68381	6.64091	3.88737	13.2816	11.6641	9.5847	9.03822	7.49951	2.25069	4.65159	9.39175	1.2604	9.41641	8.78951	13.5529	7.26224	2.80172	4.36583	7.56401	8.32948	5.23687	7.89483	4.40606	11.068	6.17523	5.11611	7.50705
CLASP1	chr2:121427404-121427430	5.84416	67.2347	89.4295	0	3.94197	1.04003	30.7609	1.28192	1.23479	7.9548	2.14269	7.25978	3.22188	0	2.62412	1.95936	0	1.09899	0	1.38875	0	8.88859	9.70483	1	3.92843	0	1.73091	5.59406	2.47268	0	7.35259	7.55435	1.00994	6.74608	1.69517	2.10545	0	1.67104	4.25536	4.0577	2.82171	3.93158	1.35114	3.84615	1.6396	3.77343	0	0
WDR35	chr2:19962295-19962327	0	86.458	100	0	0	0	0	0	0	0	0	0	0	0	0	0	0	0	0	0	0	0	2.40904	0	0	0	0	0	0	0	0	0	0	0	0	0	10.2301	0	1.16272	0	0	0	0	0	0	0	0	0
NPTN	chr15:73597022-73597369	0	20.3647	30.159	3.45372	1.16398	0.240748	0.278741	0.500034	0.257069	0.220176	0.245694	0.901379	0.363669	0.597821	0.53332	0.200355	1.63367	0.496784	2.97313	0.747468	0.17	0.511655	0	0.556675	0.331152	0.114725	0.459769	1.95584	0.269112	0.0917477	0.719496	0.549262	1.00778	0.57499	0.639471	7.83172	0.486609	0.130306	0.174028	3.62616	0.138853	0.489875	0.238179	0.796345	0.401689	0	0.672837	0.557357
MLLT4	chr6:167893862-167893906	0	52.8205	59.0131	5.12677	18.123	0.680291	0	1.53953	0.421905	1.6513	0.240288	0.933044	0.778582	1.26218	0.17924	0.614656	0.522302	1.44513	0.384788	1.82541	0.395128	2.86429	2.06983	0	1.7816	0.941466	0.878908	7.19781	1.01577	0.331172	1.02209	0.689645	0.695609	27.7213	5.52337	5.97632	2.33893	0.402227	0.571394	1.0389	1.15091	1.02607	1.31068	0.775302	0.125178	0.390609	0.185111	1.91035
EPRS	chr1:220018126-220018146	0	0.268448	21.731	0	0	0.0741053	0	0	0	0	0	0	0	0.58825	0	0	0	0.23244	0	0	0	0	0.26459	0.177234	0.227291	0	0	0	0	0	0	0	0	0	0	0	0.0742444	0	0.162808	0.218369	0	0	0.287241	0	0	0	0.646591	0.233657
SNAP23	chr15:42521614-42521708	0	39.2351	60.2743	1.71947	4.03618	0.626048	0	2.38585	0	0.443942	0.662889	1.74589	1.04768	1.17434	1.30445	0.699192	3.14409	0.815109	0.214491	0.625535	0	0.452832	0.318516	2.28594	2.00204	0.893171	0.911781	1.0828	0.566117	0	0.59063	0.664775	1.4112	1.35672	3.88652	2.88461	2.60584	1.0715	3.80932	0.610629	0.371088	1.40935	0	2.05558	2.44933	0.882488	0.664485	1.71392
TAB3	chrX:30855817-30855932	0	55.0354	61.5017	2.88447	0	0.176601	0.714243	0	0	0	1.05415	0	0.735548	1.45233	0	0	0	0	0	0	0.856284	0	0.467243	0	0.209994	0	0.671809	0.512128	0	0	0	0	3.15301	0	0.541501	1.43787	0	0	0	7.13168	0.198333	0.371664	0	0	0	0.6666	0.961587	0
DENND4C	chr9:19337601-19337672	0	37.9928	43.9949	7.09226	0	0.702686	1.34868	0	0	1.49254	0	0.980471	3.94047	0.609732	0	1.5624	1.93867	3.16359	1.38142	1.6666	0	1.19705	1.51511	2.2411	1.47053	0.442407	2.91704	3.2154	1.0799	0	0.574759	1.53837	0	1.63805	1.75428	0	1.93359	0	2.93619	0.602506	1.80757	1.38889	0.49497	2.47501	0.581395	2.06521	0.612774	0
CLCN5	chrX:50088413-50088484	0	100	100	4.04751	0	0.409103	0	0	2.89841	0	0.438623	1.47066	0	0	0	3.65854	0	0	0	0	0	0	4.51479	0	0	0	1.72417	0	0	0	2.38086	0.675622	0	0	0	1.09896	0	0.862207	0	0	1.5625	3.60037	0	0	0	0	0	1.28201
SPAG1	chr8:100223662-100223753	0	7.54386	45.2701	0	0	0	0	0	0	0	0	0	0	0	0	0	0	0	0	0	0	0	0	0	0	0	0	0	0	0	0	0	0	0	0	0	0	0	0	0	0	0	0	0	0	0	0	0
CAMSAP1	chr9:135863788|135863776-135863847	0	72.0608	73.6668	0	0	0	0	0	0	0	0	0	0	0	0	0	0	0	0	0	0	0	0	0	0	0	0	0	0	0	0	0	0	0	0	0	0	0	0	0	0	0	0	0	0	0	0	0
AGRN	chr1:1051032-1051043	0	24.86	55.5132	0	9.48166	4.15442	1.44856	4.63907	2.38115	3.51278	3.24803	1.52662	5.044	5.26289	4.75029	3.48047	10.3578	10.0698	1.08431	5.23008	0	4.22518	1.35531	13.2104	8.40032	2.07791	1.67938	4.38243	4.29367	1.80483	0	1.72397	1.08687	28.0884	3.52499	13.0978	2.31679	2.72968	15.0708	0.583615	1.5102	0.939766	0	2.38098	16.246	2.77281	0.360918	1.80723
MBD1	chr18:50275370-50275444	0	46.3065	47.3256	0	0	1.68255	0	3.12506	5.26311	0	2.08325	0	2.94106	0	-1	1.13643	0	10.5263	0	8.50706	1.08879	0.266085	0	0.260313	0	3.21479	4.03746	2.59739	1.02462	0	2.63161	7.26195	2.17393	5.35744	3.6046	10	0	0.637804	1.04625	1.23465	6.20923	3.60441	-1	0.174883	2.17378	1.1411	2.26335	0.675608
DIP2A	chr21:46559834-46559863	0	69.7194	68.75	0	0	1.01496	6.6666	0	0	0	0	5.84615	0	0	10	0	0	0	1.61298	0	3.3334	3.0303	5.88247	0	6.78709	3.12506	0	0	0	1.35122	-1	0	0	6.24981	0	-1	6.66667	1.3513	0	6.83172	3.12506	0	0	-1	2.94112	-1	0	-1
TMEM39A	chr3:119437588-119437649	1.06895	8.13939	30.0105	0	0	2.13259	1.31166	2.62409	1.72895	3.31131	5.55277	8.30188	1.32469	1.30437	8.78869	6.63501	6.47777	3.90034	4.11844	7.49705	0	1.63654	0	1.7719	11.5406	6.13996	13.5546	3.41962	1.48311	0.97071	3.20151	2.80993	3.84621	5.25878	2.74724	5.06548	3.81147	6.29986	0	2.46897	6.61152	0.88409	3.46624	0	10.8558	0.943302	3.78534	1.16276
MSI2	chr17:57259977-57260054	0	56.0449	61.1726	0	0.0695028	0.0221524	0	0	0	0	0.219211	0.257861	0	0	0	0.347302	0	0	0	0	0	0	0	0	0	0.239211	0	0	0	0	0	0	0	0	0	0	0	0.221274	0	0	0	0	0	0	0	0	0	0
RAB12	chr18:8625801-8625994	1.52676	70.0236	64.0379	13.8436	1.93787	3.3798	10.2506	5.31366	2.8487	4.87657	1.38905	3.73512	1.92921	2.9646	2.02007	3.64388	5.56038	7.2776	1.14365	1.68912	0.733274	21.9047	3.32983	1.4764	6.52565	4.22955	6.91815	8.81367	1.71457	5.18961	2.39488	3.63686	7.48422	3.72296	33.4391	3.6672	2.09868	2.05556	0.935723	8.54027	3.62034	3.63151	3.2259	0.991462	8.25529	1.43389	0.795992	0.70121
RAP1A	chr1:111706663-111706777	0	43.1192	56.6875	4.95615	4.44308	0.740608	0.9582	0.20661	0.591805	1.20718	2.13597	1.85721	0.775116	0.360217	2.20072	0.793556	2.32454	1.65293	0.673741	0	0	0.318344	0.819762	0.840324	1.57469	1.2244	1.58015	0.538428	0.374361	1.22297	1.05865	0.653076	0.565327	0.860228	0.229307	0.96119	0	0.736486	0.367665	1.78591	0.347116	1.39557	0.414975	0	1.63562	0.295991	0.869755	0
CTAGE5	chr14:39292680-39292706	0	47.867	35.2871	0	0	0.405765	0.67685	0	0.115358	0.305781	0.338895	0.967269	1.09285	0	0.926246	5.89712	0.391485	0.42121	0	0.200701	1.66434	0	0.8104	0	0.506518	0.384832	1.58892	0.335111	0.94636	0.742878	0.399044	0	0.773537	1.41694	0.554646	3.507	1.7074	0.338122	2.71647	0.865496	2.54593	0.327325	0.275293	3.94171	0.772574	0.295763	1.80648	0.970105
PHLDB2	chr3:111949702-111949890	0	45.6745	82.007	6.3491	0	0.406378	0	0	0	0	0	2.12777	0	1.04167	0	0.757545	2.17409	0	0	1.88672	0	0	0	2.94118	0.943396	0	0	3.24664	0	1.24995	0.624969	1.05251	0	18.1942	0	0.746209	0	0.38465	0	0	1.47068	1.2821	0	1.78564	0	0	0	0
DEPDC7	chr11:33028366-33028480	0	67.8461	100	5.2632	0	0.445368	0	0	0	0	0	0	0.862121	1.72417	2.08337	5.95722	0	0	0	3.44822	0	0	0	0	0	1.0637	0.406382	0	0	0	0	0	1.42864	0	0	0	0	0	0	0	0	0	0.892929	0	6.07757	0	6.16455	6.06058
PRPF4B	chr6:4055553-4055676	5.02784	32.9814	77.5893	15.396	25.2032	1.87331	1.78569	1.91565	1.28622	2.0456	4.26193	3.89024	2.95333	1.96116	2.1084	2.09572	4.15129	2.35659	1.43055	2.51603	1.73114	1.5471	2.58986	2.0662	4.53873	3.98897	2.688	2.06496	3.47508	1.28196	1.73189	2.51026	2.91158	0.530645	1.11118	2.60767	1.17053	1.17177	3.11698	3.28257	0.493421	3.96499	2.10177	3.07417	4.12323	2.61697	2.51879	3.29057
GOLGB1	chr3:121682917-121682963	0	60.5546	81.1167	0	0.70658	1.40283	4.82275	1.49625	2.28444	1.70578	4.18732	3.24992	2.3529	2.01512	2.75984	8.43251	3.61967	1.74586	3.52679	3.7295	0.704282	1.36773	0.957631	1.85191	0.463005	4.15042	12.858	7.36837	1.92308	2.80475	3.45534	2.42455	4.24095	1.74979	1.64109	2.43929	3.17472	1.55752	0.980294	3.43545	0.749854	4.69906	1.04448	0	2.36253	0	14.102	3.24072
TCF7	chr5:134144797-134144869	8.95508	47.365	58.0059	4.27806	15.3846	3.70718	3.63162	5.48237	0	6.52163	14.4518	10.4279	4.2399	4.4444	4.79318	11.7014	-1	14.3943	1.35131	12.4515	2.52437	6.73933	0.847458	0	-1	23.6843	22.6272	8.08746	1.59844	2.87843	3.75502	3.90964	1.47059	39.386	12.963	-1	2.63758	2.44714	3.20655	5.87528	2.45227	9.94103	5.85184	0.729854	-1	2.27103	5.97564	0.943321
IST1	chr16:71918141-71918258	1.37938	35.9339	58.6808	6.1404	6.69929	0.293472	0.127883	0.24392	0	0.0658331	0.712708	0.13531	0.440426	0.113545	0.074266	0.627489	0.741925	0.341735	0.325747	0.262245	0.771807	0.333239	0.0843064	0.272943	0.288051	0.439502	0.385768	0.992987	0.534331	0.165082	0.410448	0.558256	0.308994	0.765092	0.382895	0.877197	0.304825	0.180679	0.296395	1.03379	0.117658	0.319733	0.427205	0.392134	0.44461	0.337804	0.190166	0.974542
RECK	chr9:36056980-36057013	0	0	100	0	0	2.11808	2.43922	0	0	6.45169	1.35142	5.88235	2.08325	1.61289	6.25	14.0366	6.08329	6.25	1.56241	4.76179	4.30134	4.99988	4.6875	0	2.47245	2.56403	9.06588	4.32738	2.63161	0	0	0	5.88244	10	6.43506	8.8235	3.67643	7.65158	1.28197	0	1.42853	3.19155	15.4412	3.84609	6.34077	11.4584	1.72414	2.17383
PDE8A	chr15:85120474-85120583	1.31589	48.3868	58.6201	0	0	5.93801	6.36106	10.7813	6.67028	5.48806	14.0386	20.9759	4.762	9.08777	14.1355	4.00217	23.6874	9.88998	9.67467	11.8072	0.480764	4.47298	1.14376	16.3399	19.8751	13.7474	5.61857	3.21456	3.62946	4.01707	2.15148	3.90279	4.61971	2.13055	3.65197	22.8022	12.6131	6.50989	15.2208	6.32904	2.87228	7.65091	7.17981	3.9215	23.3303	4.8903	1.92475	1.59575
PIGX	chr3:196728702-196728755	5.97835	17.5754	80.28	0	2.3913	1.59695	4.33173	0.490275	3.42455	0	2.98493	1.56262	3.84615	1.77252	3.98298	0.649364	0	0.769138	0	0.862	0	1.16285	2.12259	2.27287	3.39005	1.72415	1.15389	6.33095	0.961538	2.08	0	3.1185	2.32551	1.70581	0.6495	2.77767	0	0	1.06391	2.76543	3.0549	0	2.1127	0	0	0	0	0
STPG1	chr1:24391924-24392183|24392067	0	16.2656	54.0192	0	8.284	3.46552	4.45891	6.27454	1.923	1.78561	4.98541	7.262	5.17236	3.57134	12.1569	8.62086	5.48256	10.1317	0	3.57152	4.16667	3.3333	8.51443	21.9813	6.22721	11.7649	0	10.7144	9.61535	0	0	4.89213	2.27284	27.9221	4.16656	2.94129	-1	1.06377	-1	2.17378	0	1.56253	2.27264	0	4.83871	0	0	2.00004
PLEKHB2	chr2:131144408-131144449	2.48953	37.1632	53.6174	6.94906	2.29978	2.24738	2.61396	2.42525	5.53037	3.45938	7.12687	1.16093	1.78138	3.16941	0.825793	1.48121	2.13771	2.83469	0.32114	4.67683	8.41647	8.42004	2.2586	4.55628	2.20073	3.8451	5.12682	2.6711	4.25487	3.29909	2.01983	4.69164	2.51055	1.74767	3.19332	4.10965	5.70497	3.9498	3.00629	4.11	2.41977	7.57923	1.72643	3.22601	0.762702	1.61874	0.885997	0.662302
MTRR	chr5:7890261-7890412	0	56.9819	78.2853	0	11.2148	4.24869	9.26698	4.02092	2.13607	3.21298	4.25565	11.3783	6.36555	6.16169	8.99205	8.02082	5.95986	6.7193	6.08349	7.82796	3.07399	5.98713	8.38576	5.66916	6.2499	10.1754	5.50496	3.20997	6.28243	1.80392	3.80586	5.17656	2.46911	3.88345	3.03479	8.27135	3.72525	6.26609	3.1394	3.30186	2.24031	5.93603	5.94781	3.15548	10.4965	3.6254	4.73695	3.65734
TTLL4	chr2:218728025-218728067	0	1.41247	68.49	2.49994	0.671225	1.45038	1.61281	0	1.78583	1.97374	1.92312	0	2.32673	0	4.00217	3.44828	6.71642	2.89502	1.99992	0	0	4.34037	1.087	2.38086	1.59577	2.63733	3.64032	1.15715	1.24995	0.769154	0	5.73521	0	3.08908	0.71425	3.26073	4.54541	1.18679	5.88249	1.85178	0	2.24443	0	0	1.44239	0	0	0
FAM188A	chr10:15837542-15837633	0	82.9165	93.3139	0.223125	28.141	2.31567	1.5384	0	1.21944	4.01081	3.45194	6.41027	2.86896	4.66974	3.84627	0.666773	8.17584	1.5958	5.11904	1.99992	0.593411	1.60004	3.22136	1.65501	4.4119	3.03032	2.22231	4.43035	3.73135	1.63916	6.38196	3.75101	2.50623	4.38608	5.64853	4.68756	0.246281	2.81365	1.27269	5.35698	4.25273	3.33343	6.94446	0.439956	6.43849	1.36625	1.55278	2.26001
MALT1	chr18:58733882-58733980	0	62.2561	100	5.5555	8.27063	3.15545	3.65854	3.58801	3.37839	6.38345	3.36471	4.76588	10.3727	7.7841	8.12421	7.7038	8.68726	2.32825	2.43832	2.45229	12.6984	3.83842	25.9302	3.41885	9.42713	6.64732	12.1565	4.07143	3.35089	3.35161	4.02678	4.70714	4.11027	1.30474	2.92104	0.77782	0.874644	1.92397	5.24744	4.48879	1.64055	1.39431	4.42285	5.19468	8.1997	0	3.34776	3.56471
AGPS	chr2:177442120-177442235	2.68064	70.1577	65.834	7.72157	4.34201	5.11893	2.4431	1.66226	1.73802	3.06005	6.14131	11.3351	3.76278	5.51492	7.13481	2.51568	10.3479	5.82292	3.96691	2.6601	7.12384	6.74681	3.18847	5.25686	9.23176	5.98349	4.07899	2.65021	8.64396	5.45929	9.22936	3.45149	5.81261	4.17913	5.06633	14.3538	6.85218	7.81028	4.4588	6.30424	7.5719	7.58618	4.0303	5.97473	10.6862	3.1693	10.3451	10.1366
ICE2	chr15:60431420-60431472	0	42.3681	62.0085	15.0412	69.3106	1.22052	0	2.84839	4.28566	0	4.69357	3.44847	0	3.05383	0	11.0169	0	0	3.17772	4.61521	0	2.39371	2.67857	1.6949	1.51523	0	1.596	3.56214	2.94115	0	2.75989	1.35145	2.77792	1.93147	0	1.17638	0	1.59444	0	4.50678	0	0.787402	0.49996	1.7543	0.531798	2.38086	0.581395	0
PUS7L	chr12:43731071-43731228	0.613472	75.2988	88.7787	0	0	0.698245	0	1.13633	0	2.00004	3.57152	1.1905	3.12503	0	4.7619	0	1.389	0	2.94129	3.57145	0	1.69481	2.56408	2.02704	1.08704	1.21948	0	0	2.17396	0	0	0.793683	3.22911	1.28215	0.9999	7.14289	1.38889	0.490039	0.78125	1.25	0.943302	0	1.11107	0	11.0984	0	1.80719	1.04175
TTI1	chr20:38019005-38019144	0	14.9021	73.4494	12.5	18.3908	4.25949	6.17061	5.31164	8.83436	7.69284	3.34778	7.08142	2.4646	12.0372	1.80882	16.6668	1.04175	4.05985	0.943458	5.19616	6.45158	4.76847	0.877088	3.90969	2.35289	6.58626	5.26545	6.34307	2.55086	3.66243	2.32137	5.05384	0	2.52803	3.78142	6.67983	6.6667	5.53161	5.37293	3.60899	2.85723	2.29962	6.83749	2.50005	2.36979	7.01197	2.96139	4.37498
PTCD3	chr2:86119544-86119614	2.12756	24.1494	56.8959	1.50222	18.3775	2.86422	3.74805	2.72404	4.9913	4.88281	5.28268	6.70364	3.13294	6.17502	4.55597	6.95721	3.40812	6.77361	3.45585	3.68097	3.7375	5.97251	2.09048	1.23272	7.06343	2.29228	3.88682	5.52838	4.12884	2.93653	6.14707	5.14396	5.50137	2.55704	3.14549	7.26862	1.97177	2.73397	8.8942	4.40971	2.42033	6.52348	1.59982	2.06224	3.78756	3.86115	8.26353	2.04069
RHOT1	chr17:32174357-32174438	0	42.6142	75.3846	0	0	0	0	0	0	0	0	0	0	0	0	0	0	0	0	0	0	0	0	0	0	0	0	0	0	0	0	0	0	0	0	0	0	0	0	0	0	0	0	0	0	0	0	0
SLIRP	chr14:77710555-77710665	0.279591	44.6468	58.1707	2.116	3.44952	0.14297	0.121214	0.10477	0	0	0.490081	0.781354	0	0.138583	0.577337	0.177549	0.463555	0.110018	0.362631	0.541751	0	0	0.264296	0	0.136287	0.358074	0.894368	0.152054	0.551102	0.29669	0.659582	0.0583967	0.0747015	0.536816	1.04842	0.230558	0.161687	0.314324	0.0945633	0.149348	0.368863	0.0913358	0.678009	0	1.42986	0	0	0
C5orf51	chr5:41908309-41908394	0	53.3118	58.5148	0	6.13151	0.82563	1.695	0	3.17452	0	3.92289	5.8009	0	2.17375	0	1.19057	2.56408	0	1.81804	1.24996	0	0	0	0	5.62682	7.14298	1.06387	3.36101	1.53572	0.806371	1.73106	0	0	1.81831	0.793651	5.24671	0	1.38038	0	2.04082	0	0.454473	0.724522	0	0	1.12372	0.685007	0.8
RPS6KB1	chr17:59937578-59937774	3.06947	49.2407	59.9666	8.86187	7.51318	3.28349	2.25568	1.28201	6.48143	2.70263	3.8795	3.22569	6.32189	2.79696	2.55484	2.60853	2.36493	2.02032	4.97224	1.94786	7.31696	5.42167	1.3513	4.16672	3.04068	2.67181	8.85421	3.21786	5.09267	1.57891	1.04901	2.79709	12.371	6.68999	1.11744	1.73502	7.84321	1.92322	2.94107	2.46909	3.48277	3.65161	1.54652	0.515485	3.89206	6.59329	7.58749	2.362
HDAC8	chrX:72494196-72494381	0	42.3625	55.769	0	20.2899	3.26413	3.75486	0	1.81829	2.6801	1.92933	1.13625	2.77767	0	0	1.44937	1.47059	1.56262	8.44822	3.21442	1.51511	5.12826	2.73975	7.8123	4.16662	0.769154	2.54247	2.84957	9.80381	2.2872	2.70262	0.781203	2.17393	2.17474	5.74919	2.5424	-1	4.94123	10.2017	1.86347	5.0104	1.82933	1.88683	13.3579	1.21951	7.50002	5.95225	7.40733
GDAP1	chr8:74362264-74362351	0	28.399	96.9317	0	0	0.448227	0	5.05769	1.92296	0	0	0	2.17383	0	0	0	0	0	0	0	0	0	0	0	0	0	2.32551	0	0	0	2.77785	0	1.28203	0	0	10.9892	0	1.13632	0	1.19057	0	0.877123	0	1.31571	0	0	0	0
NISCH	chr3:52470508-52470663	0	75.9474	94.3006	0	0	0.478118	0.537656	0.746224	2.4727	0	1.67319	0.694389	0.746239	0	0	0	0	0.568125	0.53191	1.47048	0	0.806419	0.666667	0	0.70419	0.684904	0	0.87725	0.561798	0	0	0	0.657888	0	0.847373	0	0	0.957577	1.27125	0	0.510286	0	1.28196	0.555578	1.11107	0	0	0
AGO3	chr1:36043064|36043075-36043126	0	48.1904	88.9746	0	0	0	0	0	0	0	0	0	0	0	0	0	0	0	0	0	0	0	0	0	0	0	1.08696	0	0	0	0	0	0	0	0	0	0	0	0	0	0	0	0	0	0	0	0	0
RDX	chr11:110272911-110273051|110273033	3.19137	48.9049	86.0695	0	0	0.123599	0	0	0	0.624938	0	0	0	0.714343	1.53835	0	0	0	0	0	0	0	0	1.66675	0.649286	0	0.480731	0	0.793619	0	0	0	0	0	0	0	0	0	0	0.234845	0	0	0	0	0	0	0	0
DOCK4	chr7:111977914-111978086	0	21.3846	82.4412	0	0	0	0	0	0	0	0	0	0	0	0	0	0	0	0	0	0	0	0	0	0	0	0	0	0	0	0	0	0	0	0	0	0	0	0	0	0	0	0	0	0	0	0	0
PAK1	chr11:77374910-77374982	0	69.138	81.9673	0	0	0	0	0	0	0	0	0	0	0	0	0	0	0	0	0	0	0	0	0	0	0	0	0	0	0	0	0	0	0	0	0	0	0	0	0	0	0	0	0	0	0	0	0
HERC4	chr10:68033165-68033220	0	31.2993	81.5661	0	0	0	0	0	0	0	0	0	0	0	0	0	0	0	0	0	0	0	0	0	0	0	0	0	0	0	0	0	0	0	0	0	0	0	0	0	0	0	0	0	0	0	0	0
RDX	chr11:110260909-110260963	0	61.5354	81.0263	0.27924	0	0.101232	0	0	0	0	0.595366	0	0	0	0	0.340027	0.359676	0.280809	0	0	0	0	0.374592	0	0.225203	0	0.440615	0.563804	0	0	0.206529	0.363536	0	0	0	0.248411	0	0.0714921	0.104073	0.208871	0	0	0	0	0	0	0.894891	0.360942
GOLGA7	chr8:41509270-41509356|41509368	0	60.5206	78.6237	3.50886	0	0.0509052	0.387631	0	0	0	0.641029	0	0	0	0	0	0	0	0.490154	0.270184	0	0.140126	0	0	0.289061	0.271783	0	0	0.194621	0	0.175395	0	0	0	0.167866	0	0	0.164138	0.0776294	0	0	0.260458	0	0.0385774	0	0.0944106	0.0667196	0.148156
ATP2C1	chr3:130953424-130953471	0	25.1698	77.5056	0	0	0	0	0	0	0	0	0	0	0	0	0	0	0	0	0	0	0	0	0	0	0	0	0	0	0	0	0	0	0	0	0.735235	0.632911	0	0	0	0	0	0	0	0	0	1.56264	0
MORC4	chrX:106977376-106977419	0	42.3724	76.3075	0	0	0.426748	0	1.21948	0	0	0.561848	0	0	0	0	1.72414	0	0	1.92302	0	0	2.50005	1.38885	0	0	0	0	0	0	0	0	0	1.38889	0	0	5.00005	0	0	1.99998	0.403105	0	0	1.25	2.77783	0	0	0	9.09102
CCDC59	chr12:82355242-82355307	0	38.3854	75.6587	0	0	0	0	0	0	0	0	0	0	0	0	0	0	0	0	0	0	0	0	0	0	0	0	0	0	0	0	0	0	0	0	0	0	0	0	0	0	0	0	0	0	0	0	0
DENND4A	chr15:65665677|65665700-65665837	0	51.0252	75.2762	0	11.0869	0.0155102	0	0	0	0	0	0	0	0	0	0	0	0	0	0	0	0	0	0	0	0	0	0	0	0	0	0	0	0	0	0.230507	0.0682818	0	0.148427	0.740822	0	0	0	0.309067	0	0	0	0
RALGAPB	chr20:38531616-38531768|38531733	0	46.8658	74.7929	0	0	0	0	0	0	0	0	0	0	0	0	0	0	0	0	0	0	0	0	0	0	0	0	0	0	0	0	0	0	0	0	0	0	0	0	0	0	0	0	0	0	0	0	0
ARNTL2	chr12:27385835-27386049	0	44.3396	70.192	0	0	0	0	0	0	0	0	0	0	0	0	0	0	0	0	0	0	0	0	0	0	0	0	0	1.0637	0	0	0	0	0	0	0.476219	1.19054	0	0	0	0	0	0	0	0	0	0	0
CCDC112	chr5:115269326-115269419	0	29.1178	66.621	0	0	0	0	0	0	0	0	0	0	0	0	0	0	0	0	0	0	0	0	0	0	0	0	0	0	0	0	0	0	0	0	0	0	0	0	0	0	0	0	0	0	0	0	0
TFG	chr3:100731742-100731895	0	58.3295	65.8837	1.94068	0	0.295911	0	0	0.165497	0.398904	0.767757	0.314575	0.423737	0	0.880467	1.38807	0.343615	0.313262	0.126532	0.460713	1.48736	0.907174	0.654279	0	0.721307	0.677537	0.97518	0.784717	0.222317	0.0887744	0.721055	0.337703	0.856623	0.673934	0.665519	0.210179	0	0.350706	0	0.258357	0.44933	0.522971	0.219243	0	0.554711	0.406499	1.16493	0.906793
CCDC186	chr10:114130443-114130669	1.89858	32.4448	65.4263	0	0	0.834331	0	0	4.5455	1.47066	1.31575	1.72428	0	0	0	0	1.42857	0	1.1112	0	2.1277	3.44834	4.54536	0	1.88674	0.862	3.12506	3.84621	0.833467	0.892911	4.99998	0	5.12803	0	1.07539	14.8649	0	1.47071	2.49986	0.8334	0	1.28192	0	0	0.980275	0	12.5	2.04095
LONRF1	chr8:12735732-12735748	0	65.4545	64.6804	0	0	0.0321028	0	0	0	0	0	0	0	0	0	0	0	1.06389	0	0	0	0	0	0	0	0	0	0	0	0	0	0	0	0	0	0	0.423619	0	0	0	0.296855	0	0	0	0	0	0	0
ZFAND1	chr8:81714599-81714659	2.2231	55.3359	64.5642	1.08701	0	1.13998	0.251337	0.690908	1.50428	0.807866	2.25017	4.48533	1.8517	1.009	2.58089	0.91103	3.63837	1.21613	1.16674	0.77524	0.812988	2.09429	0	1.6097	2.12491	0.795228	1.09182	0.790879	1.23239	0.351572	4.23894	0.637038	1.11121	0	1.2688	1.61922	0.111536	2.14541	2.30145	1.13089	0.591351	0.927468	1.59418	0	2.86725	1.14686	1.67535	0.618197
INTS7	chr1:211981793-211981836	0	28.1761	61.193	0	0	0	0	0	0	0	0	0	0	0	0	0	0	0	0	0	0	0	0	0	0	0	0	0	0	0	0	0	0	0	0	0	0	0	0	0	0	0	0	0	0	0	0	0
TCEB1	chr8:73959085-73959133	0	59.9461	60.921	0	0	0.036976	0.135284	0	0	0.0761433	0.0716311	0.147149	0.0712963	0	0	0	0	0	0	0.684268	0	0	0	0	0	0	0.22651	0	0.0958225	0	0	0	0	0	0	0.145189	0	0.0795801	0.069284	0.0515963	0	0	0	0	0	0	0.166262	0
FNDC3A	chr13:49178203|49178213-49178425	0	19.5942	60.6232	0.676722	25.1177	0.0377395	0.34979	0	0	0	0	0	0.591769	0	0.335671	0	0	0	0	0.58139	0	0	0.763408	0	0.302955	0	0.857303	0.608	0	0	0.715466	0	0.980604	0	0	1.09881	0	0	0	0	0	0.396742	0	0.549549	0	0	1.03496	0
MPDZ	chr9:13248485-13248526	0	0	60.32	0	0	0	0	0	0	0	0	0	0	0	0	0	0	0	0	0	0	0	0	0	0	0	0	0	0	0	0	0	0	0	0	0	0	0	0	0	0	0	0	0	0	0	0	0
WHAMM	chr15:82818779-82818829	0	77.3914	60.2642	0	0	1.81818	0	0	-1	2.5	-1	0	0	0	2.00004	0	1.66675	0	0	8.33331	0	0	-1	0	5.76925	6.45153	1.31575	1.66675	0	3.84626	0	-1	1.85187	2.77778	0	0	0	0	-1	4.16675	0	3.57143	2.38107	0	1.35146	0	1.72407	0
ATXN3	chr14:92090535-92090567	0	14.655	60.1792	0	0	0.132677	0	0	0	0	0	0	0	0	0	4.9998	1.66677	0	0	1.7545	0	0	0.925833	0	0	0	0.781297	0	0	0	0	0	0	0	0	0.555533	0	0	0	0.37037	1.6667	0	1.78575	0	0	0	1.23444	0
PIN4	chrX:72185400-72185531	0	37.1776	60.1098	0	0	0	0	0	0	0	0	0	0	0	0	0	0	0	0	0	0	0	0	0	0	0	0	0	0	0	0	0	0	0	0	0	0	0	0	0	0	0	0	0	0	0	0	0
SF3A3	chr1:37968463-37968525	0	37.1346	59.8695	0	0.456548	0.0133937	0.0973152	0.107565	0	0	0.26732	0.292529	0	0.140963	0.151929	0	0	0	0	0.22715	0	0	0.121162	0	0	0	0.116895	0.137981	0	0	0	0	0	0	0	0.294084	0	0.125564	0	0.168338	0	0	0	0	0	0	0.44843	0
VIPAS39	chr14:77430035-77430169	2.59758	35.7267	58.5243	0	0	0.59091	0	0	0	0	0	0	1.46013	0.769231	0	0	0.909	1.00008	0.625056	0	1.66677	1.21951	0.526311	0	0	0	1.97356	1.66658	0	0	0	0.877105	0.806516	0	0	2.32577	0	1.21951	1.28204	3.44834	0	0	0	0	0	2.0549	0.714214	0
MED13	chr17:62052922-62052982	0	28.8849	56.9365	2.54228	0	0.037121	0	0	0	0	0	0.892929	0	0	0	0	0	0	0	0	0	0	0	0	0	0	0.595179	0	0	0	0	0	0	0	0	0.66664	0	0	0	0	0	0	0	0	0.43864	0	0	0
ZMYM2	chr13:20033743-20033830	0	36.3258	55.8196	0	0	0.246092	0	0.925815	0	0	0	0.67573	1.42857	0	0	2.04082	0	3.57143	0	0	0	1.78566	0	0	0	0	0	0	0	0.685041	0.892813	0	0	0	0	1.24985	0	0	0	0	0	0	0	0	0	0	1.56245	0
TBC1D19	chr4:26638383-26638462	0	52.7779	54.922	0	-1	0	0	0	0	0	0	0	0	0	0	0	0	0	0	0	0	0	-1	0	0	0	0	0	0	0	0	0	0	0	0	0	0	0	0	0	0	0	0	0	0	0	0	0
UBR1	chr15:43028120-43028205	0	54.3971	54.5959	0	0	0	0	0	0	0	0	0	0	0	0	0	0	0	0	0	0	0	0	0	0	0	0	0	0	0	0	0	0	0	0	0	0	0	0	0	0	0	0	0	0	0	0	0
ERO1A	chr14:52679023-52679160|52679152	0	19.3046	54.2936	0	0.947403	0.193941	0.160814	0.0853621	0.767521	0.305357	0.227752	0.466598	0.297607	0.215755	0	0.296641	0.406268	0	0.0468961	0.129588	0.408122	0.111796	0.509288	0.350857	0.204617	0	0.470201	0.39743	0.244231	0.499295	0.18319	0.119167	1.04067	0.416113	0.0891213	0.171032	0.20058	0.0402682	0.241595	0.530978	0.293812	0.507334	0	0.320561	0.165857	0	0.270056	0
KAT6A	chr8:41978054-41978101	0	0	54.1258	0	0	0	0	0	0	0	0	0	0	0	0	0	0	0	0	0	0	0	0	0	0	0	0	0	0	0	0	0	0	0	0	0	0	0	0	0	0	0	0	0	0	0	0	0
CTAGE5	chr14:39347995|39347998-39348090	0	61.7147	53.7491	0.173639	0	0.0185722	0	0.0981137	0	0	0	0	0	0	0.127939	0	0	0	0.219857	0	0	0	0	0	0.333307	0.0802781	0.0992684	0.0775147	0	0	0	0	0	0	0	0	0	0	0	0	0	0	0	0	0	0	0.0652043	0
DNM1L	chr12:32732538-32732610	0	18.8235	52.4877	0	0	0.180447	0.482966	0	0	0.561882	0	0.763443	0	0	0.390551	0.287402	0.75188	0	1.44232	0	0	0.88958	0	0	0	0	0	0.248701	0.340584	0	0.623213	0	0	0	0	0.206628	0	0.112616	0.384332	0.480262	0	0	0	0.510961	1.01528	0	0.318545	0
CTD-2540L5.5	chr14:70599155-70599260	0	13.6651	52.3472	0	0	0.784019	0	0.606152	0.861983	1.30059	1.86622	0.485417	0.8475	0.66674	0	0.322477	1.22943	0.578098	1.91141	0.649214	1.00002	1.73068	0.354716	0	0.416733	1.62347	2.00081	2.84516	0	1.90823	1.4064	1.81745	0.51949	1.63411	1.68261	1.64694	0	0	1.81818	0.181733	1.47073	1.52663	0.787332	2.27264	1.57904	0	0.813024	2.35851
RPGR	chrX:38295985-38296144	0	5.29418	51.8086	0	0	1.59284	0	0	1.56258	0.909091	4.80779	2.17396	0	1.44936	0	-1	2.9411	2.38095	0	0	4.89243	1.92308	2.77778	0	1.5874	1.47071	4.8369	0.892804	0	0	3.12497	0.757636	3.12791	0	2.21634	3.95176	0.657855	2.80691	1.21956	3.94464	1.21961	2.17396	0	0	0.657947	1.3513	1.78571	0
SNX5	chr20:17953126-17953250|17953281	0	40.3611	51.4605	0	0	0.0212507	0	0.07974	0.0481718	0.0463652	0.152176	0.063712	0	0.104576	0.023311	0	0	0.0858014	0.184017	0.197612	0.109934	0.136392	0.02587	0	0.0555039	0	0.021625	0.0627074	0.031808	0	0.0323265	0	0	0.0473364	0.0445181	0.279005	0	0.0155076	0.0456518	0	0	0.020294	0.0812045	0	0.0124249	0.0956023	0.0275746	0
INTS7	chr1:212020544-212020605	0	40.3342	51.4404	0	0	0	0	0	0	0	0	0	0	0	0	0	0	0	0	0	0	0	0	0	0	0	0	0	0	0	0	0	0	0	0	0	0	0	0	0	0	0	0	0	0	0	0	0
FBXO9	chr6:53094692-53094841	1.04466	28.1237	50.8964	3.14445	6.73959	0.87313	0.125044	0.44392	0.168858	0.535455	0.592689	1.59248	0.648108	0.718623	1.11435	0.237043	1.35583	0.455957	5.31919	0.751167	2.80902	0.203967	0.865662	0.427247	5.00184	1.3531	1.40241	2.73214	1.02811	0.102896	1.31443	0	1.33325	0.368869	3.64778	1.01696	0	1.98036	0.860547	0.48752	0.385138	0.553239	1.56724	0.168946	4.39537	1.31219	0.49093	0.797806
TTC17	chr11:43405132-43405336	0	37.3909	50.7054	0	0	0.0480119	0.531862	0	0	0	0	0	0	0	0.188075	0	0	0	0.363745	0.381718	0	0	0.416692	0	0	0	0	0	0	0	0	0	0	0	0	0	0	0.151655	0	0	0	0	0	0	0.261774	0	0	0.188709
[truncated: 27 more columns]
